# Supplementary material for: Structural Dynamics of the Skin-Associated Microbiome of the Sea Cucumber Holothuria scabra During Integument Ulceration and Recovery
Source: Curr Microbiol. 2025 Sep 2;82(10):489. doi: 10.1007/s00284-025-04475-9 (PMC12405312; doi:10.1007/s00284-025-04475-9)
Supplement: Supplementary file 4 — Supplementary file4 (CSV 3 KB) [file 284_2025_4475_MOESM4_ESM.csv]

pairsb(Day_sample type)	Df	SumsOfSqs	F.Model	R2	p.value	p.adjusted	sig
15_skin vs 15_water	1	0.413945634	1.450449394	0.126671831	0.198	0.2376
15_skin vs 1_skin	1	0.393220513	1.709871823	0.146019687	0.06	0.093913043
15_skin vs 23_skin	1	0.402462059	1.389510507	0.133741672	0.15	0.186206897
15_skin vs 30_skin	1	0.349351239	1.445586359	0.138392074	0.111	0.153692308
15_skin vs 30_water	1	0.31266571	1.057561826	0.095641502	0.36	0.375428571
15_skin vs 4_skin	1	0.639774056	2.314961102	0.204592935	0.007	0.0168	.
15_skin vs 7_skin	1	0.859270108	3.425870418	0.255169334	0.003	0.016	.
15_skin vs 7_water	1	0.961353313	3.260631928	0.245888126	0.003	0.016	.
15_water vs 1_skin	1	0.520914254	2.037236425	0.16924453	0.078	0.11232
15_water vs 23_skin	1	0.335567603	1.054490547	0.104877571	0.337	0.375428571
15_water vs 30_skin	1	0.473600713	1.752443197	0.16298093	0.078	0.11232
15_water vs 30_water	1	0.343249652	1.06807097	0.096500192	0.365	0.375428571
15_water vs 4_skin	1	0.360011565	1.180562785	0.115962429	0.287	0.333290323
15_water vs 7_skin	1	0.884755145	3.199330954	0.242385843	0.007	0.0168	.
15_water vs 7_water	1	0.910107517	2.83909749	0.221129055	0.004	0.016	.
1_skin vs 23_skin	1	0.584934983	2.279125714	0.202065814	0.01	0.0225	.
1_skin vs 30_skin	1	0.685043828	3.282853354	0.267271232	0.002	0.016	.
1_skin vs 30_water	1	0.575281097	2.163093853	0.17784076	0.014	0.028421053	.
1_skin vs 4_skin	1	0.737889047	3.031954845	0.251991874	0.002	0.016	.
1_skin vs 7_skin	1	1.044580921	4.723975796	0.320835613	0.001	0.016	.
1_skin vs 7_water	1	1.090206333	4.111787211	0.291372535	0.006	0.016615385	.
23_skin vs 30_skin	1	0.291573793	1.06747889	0.117726096	0.394	0.394
23_skin vs 30_water	1	0.346591216	1.051476951	0.104609199	0.346	0.375428571
23_skin vs 4_skin	1	0.573261808	1.836335518	0.186688987	0.015	0.028421053	.
23_skin vs 7_skin	1	0.732862003	2.619118191	0.225414541	0.015	0.028421053	.
23_skin vs 7_water	1	0.736379226	2.24012829	0.199297395	0.019	0.0342	.
30_skin vs 30_water	1	0.40473265	1.437017582	0.137684695	0.126	0.162
30_skin vs 4_skin	1	0.591299729	2.290043732	0.222549465	0.021	0.036	.
30_skin vs 7_skin	1	1.163061808	5.016723257	0.357909846	0.004	0.016	.
30_skin vs 7_water	1	1.05176476	3.746316782	0.293913673	0.005	0.016363636	.
30_water vs 4_skin	1	0.5108788	1.614941423	0.152138515	0.119	0.158666667
30_water vs 7_skin	1	0.808968454	2.820669137	0.22000951	0.005	0.016363636	.
30_water vs 7_water	1	0.603016824	1.822801754	0.154176801	0.043	0.070363636
4_skin vs 7_skin	1	1.136759399	4.264963545	0.32152094	0.003	0.016	.
4_skin vs 7_water	1	1.025348137	3.250494094	0.265335755	0.004	0.016	.
7_skin vs 7_water	1	0.708217827	2.476381296	0.198485541	0.006	0.016615385	.
