# Supplementary material for: Structural Dynamics of the Skin-Associated Microbiome of the Sea Cucumber Holothuria scabra During Integument Ulceration and Recovery
Source: Curr Microbiol. 2025 Sep 2;82(10):489. doi: 10.1007/s00284-025-04475-9 (PMC12405312; doi:10.1007/s00284-025-04475-9)
Supplement: Supplementary file 5 — Supplementary file5 (XLSX 605 KB) [file 284_2025_4475_MOESM5_ESM.xlsx]

## Sheet: TabS2-A-result of ANCOM-BC
Note: reference group: skin samples on day1 (1S), level=family
	lfc.taxon	lfc..Intercept.	lfc.group15S	lfc.group15W	lfc.group23S	lfc.group30S	lfc.group30W	lfc.group4S	lfc.group7S	lfc.group7W	se.taxon	se..Intercept.	se.group15S	se.group15W	se.group23S	se.group30S	se.group30W	se.group4S	se.group7S	se.group7W	W.taxon	W..Intercept.	W.group15S	W.group15W	W.group23S	W.group30S	W.group30W	W.group4S	W.group7S	W.group7W	p_val.taxon	p_val..Intercept.	p_val.group15S	p_val.group15W	p_val.group23S	p_val.group30S	p_val.group30W	p_val.group4S	p_val.group7S	p_val.group7W	q_val.taxon	q_val..Intercept.	q_val.group15S	q_val.group15W	q_val.group23S	q_val.group30S	q_val.group30W	q_val.group4S	q_val.group7S
1	Bryobacteraceae	-0.20663	-0.0444198	-0.648889	0.0253444	-0.0622339	1.54197	0.0254258	-0.0085812	-0.174262	Bryobacteraceae	0.156301	0.246674	0	0.254742	0.252749	0	0.165818	0.238235	0	Bryobacteraceae	-1.322	-0.180075	-1.57928	0.0994904	-0.246229	3.26111	0.153336	-0.0360198	-0.30569	Bryobacteraceae	0.18617	0.857094	0	0.920749	0.805505	0	0.878133	0.971267	0	Bryobacteraceae	1	1	0	1	1	0	1	1
2	PAUC26f	-0.20663	-0.0444198	0.304286	0.691785	1.8996	2.15679	0.0254258	0.290045	0.649345	PAUC26f	0.156301	0.246674	0	0	0	0	0.165818	0	0	PAUC26f	-1.322	-0.180075	0.550845	1.01638	2.59608	3.69682	0.153336	1.3912	1.0501	PAUC26f	0.18617	0.857094	0	0	0	0	0.878133	0	0	PAUC26f	1	1	0	0	0	0	1	0
3	Acanthopleuribacteraceae	0.275099	4.25371	3.62706	5.63618	6.60763	5.49051	2.54397	1.80158	1.07365	Acanthopleuribacteraceae	0.309293	1.0169	0.547435	0.624644	0.735457	0.609778	0.885193	0.814181	1.16122	Acanthopleuribacteraceae	0.889444	4.18301	6.62555	9.02302	8.98439	9.00411	2.87392	2.21276	0.924583	Acanthopleuribacteraceae	0.373765	2.88e-05	3.46e-11	1.83e-19	2.6e-19	2.17e-19	0.00405413	0.0269145	0.355183	Acanthopleuribacteraceae	1	0.00802595	1.06e-08	5.54e-17	7.96e-17	6.63e-17	1	1
4	Subgroup_7	-0.20663	-0.0444198	0.109685	0.0253444	-0.0622339	2.05314	0.0254258	-0.0085812	0.557743	Subgroup_7	0.156301	0.246674	0	0.254742	0.252749	0	0.165818	0.238235	0	Subgroup_7	-1.322	-0.180075	0.236611	0.0994904	-0.246229	3.3878	0.153336	-0.0360198	0.828363	Subgroup_7	0.18617	0.857094	0	0.920749	0.805505	0	0.878133	0.971267	0	Subgroup_7	1	1	0	1	1	0	1	1
5	Subgroup_21	-0.20663	-0.0444198	0.53908	0.0253444	-0.0622339	2.06257	0.0254258	-0.0085812	0.506308	Subgroup_21	0.156301	0.246674	0	0.254742	0.252749	0	0.165818	0.238235	0	Subgroup_21	-1.322	-0.180075	1.18492	0.0994904	-0.246229	3.7514	0.153336	-0.0360198	1.04363	Subgroup_21	0.18617	0.857094	0	0.920749	0.805505	0	0.878133	0.971267	0	Subgroup_21	1	1	0	1	1	0	1	1
6	Thermoanaerobaculaceae	0.53184	-0.782889	0.140477	0.388753	-0.523445	1.57255	-0.713044	-0.265322	-0.126444	Thermoanaerobaculaceae	0.316262	0	0.642919	0.593943	0.504475	0.760777	0	0.436449	0.751026	Thermoanaerobaculaceae	1.68164	-2.10805	0.218499	0.654528	-1.0376	2.06704	-2.2169	-0.607911	-0.168362	Thermoanaerobaculaceae	0.0926383	0	0.82704	0.512772	0.299455	0.0387308	0	0.543247	0.866299	Thermoanaerobaculaceae	1	0	1	1	1	1	0	1
7	uncultured_1	0.220862	-0.471911	0.153165	0.139463	-0.489725	1.90018	-0.402066	-0.436073	0.352462	uncultured_1	0.345129	0	0.546764	0.493743	0	0.727632	0	0	0.699107	uncultured_1	0.639941	-1.18943	0.280131	0.28246	-1.21966	2.61145	-1.14819	-1.11533	0.504159	uncultured_1	0.522211	0	0.779377	0.777591	0	0.0090159	0	0	0.614149	uncultured_1	1	0	1	1	0	1	0	0
8	uncultured_2	4.60263	-1.42587	-0.419351	1.51905	1.46863	1.42744	-3.60661	-2.97407	0.00795266	uncultured_2	0.394902	0.761727	1.08886	0.601822	0.591073	0.668402	0.812336	0.815791	0.663964	uncultured_2	11.6551	-1.87188	-0.385127	2.52409	2.48469	2.1356	-4.4398	-3.64562	0.0119775	uncultured_2	2.16e-31	0.0612226	0.700143	0.0115998	0.0129664	0.0327124	9e-06	0.000266747	0.990444	uncultured_2	5.96e-29	1	1	1	1	1	0.00259321	0.073889
9	IMCC26256	-0.20663	-0.0444198	0.120043	0.0253444	-0.0622339	2.58363	0.0254258	-0.0085812	0.827989	IMCC26256	0.156301	0.246674	0	0.254742	0.252749	0	0.165818	0.238235	0	IMCC26256	-1.322	-0.180075	0.184626	0.0994904	-0.246229	3.16787	0.153336	-0.0360198	1.19866	IMCC26256	0.18617	0.857094	0	0.920749	0.805505	0	0.878133	0.971267	0	IMCC26256	1	1	0	1	1	0	1	1
10	Ilumatobacteraceae	4.20643	-0.950848	-1.52487	0.883699	0.140848	-1.68488	-1.89854	-1.70279	-2.74251	Ilumatobacteraceae	0.252296	0.725682	0.844486	0.342905	0.439008	0.536096	0.964846	0.812009	0.724674	Ilumatobacteraceae	16.6726	-1.31028	-1.80568	2.5771	0.320833	-3.14287	-1.96771	-2.09701	-3.78448	Ilumatobacteraceae	2.07e-62	0.1901	0.0709685	0.00996341	0.748337	0.00167297	0.0491009	0.0359925	0.000154032	Ilumatobacteraceae	6.03e-60	1	1	1	1	0.398168	1	1
11	Microtrichaceae	3.38613	-1.26351	-1.2168	0.319441	0.308827	-1.27198	-2.54981	-1.36223	-1.64249	Microtrichaceae	0.196658	0.724228	0.945373	0.417777	0.460266	0.738261	0.966898	0.878156	0.77153	Microtrichaceae	17.2183	-1.74462	-1.28711	0.764622	0.670974	-1.72295	-2.6371	-1.55124	-2.12887	Microtrichaceae	1.93e-66	0.0810504	0.198056	0.444496	0.502237	0.0848983	0.00836173	0.120845	0.0332649	Microtrichaceae	5.67e-64	1	1	1	1	1	1	1
12	uncultured_3	0.658863	-0.909913	0.432098	-0.22194	-0.927727	2.10802	-0.840067	-0.344398	0.760655	uncultured_3	0.375912	0	0.752586	0.563389	0	0.878615	0	0.509719	0.807488	uncultured_3	1.75271	-2.14434	0.574151	-0.393937	-2.16269	2.39925	-2.20686	-0.675664	0.942001	uncultured_3	0.0796525	0	0.565866	0.693627	0	0.0164288	0	0.499254	0.346192	uncultured_3	1	0	1	1	0	1	0	1
13	uncultured_4	-0.20663	-0.0444198	0.592828	0.0253444	-0.0622339	1.92412	0.0254258	-0.0085812	1.03744	uncultured_4	0.156301	0.246674	0	0.254742	0.252749	0	0.165818	0.238235	0	uncultured_4	-1.322	-0.180075	0.818788	0.0994904	-0.246229	2.2638	0.153336	-0.0360198	1.47156	uncultured_4	0.18617	0.857094	0	0.920749	0.805505	0	0.878133	0.971267	0	uncultured_4	1	1	0	1	1	0	1	1
14	0319-7L14	-0.20663	-0.0444198	1.67736	0.0253444	-0.0622339	3.49861	0.0254258	-0.0085812	1.79646	0319-7L14	0.156301	0.246674	0	0.254742	0.252749	0	0.165818	0.238235	0	0319-7L14	-1.322	-0.180075	2.15246	0.0994904	-0.246229	3.63199	0.153336	-0.0360198	2.18272	0319-7L14	0.18617	0.857094	0	0.920749	0.805505	0	0.878133	0.971267	0	0319-7L14	1	1	0	1	1	0	1	1
15	Actinomycetaceae	1.25796	-1.1428	-2.54097	-0.711726	-0.483834	-1.58435	-1.43916	-1.07352	-2.27696	Actinomycetaceae	0.671556	0.704594	0	0.848032	0.917528	0	0	0.712109	0	Actinomycetaceae	1.8732	-1.62193	-3.36775	-0.839268	-0.527324	-2.0937	-2.13253	-1.50752	-3.05305	Actinomycetaceae	0.0610411	0.104818	0	0.401319	0.597969	0	0	0.131677	0	Actinomycetaceae	1	1	0	1	1	0	0	1
16	Bifidobacteriaceae	3.04886	-3.29991	-3.89203	-1.46462	-2.05214	-2.16272	-3.23006	-2.42676	-2.32856	Bifidobacteriaceae	0.590811	0	0.791381	1.07316	0.939634	1.43346	0	0.859052	1.05421	Bifidobacteriaceae	5.16047	-5.2751	-4.91802	-1.36477	-2.18397	-1.50875	-5.43448	-2.82492	-2.20882	Bifidobacteriaceae	2.46e-07	0	8.74e-07	0.172324	0.0289642	0.131364	0	0.0047292	0.0271868	Bifidobacteriaceae	6.33e-05	0	0.000259646	1	1	1	0	1
17	Corynebacteriaceae	3.35998	-1.97846	-3.5944	-2.1211	-1.63477	-3.07156	-2.86773	-2.51498	-3.46905	Corynebacteriaceae	1.11592	1.3917	1.35481	1.58965	1.47695	1.37505	1.2691	1.38945	1.34608	Corynebacteriaceae	3.01096	-1.42161	-2.65306	-1.33432	-1.10685	-2.23378	-2.25966	-1.81006	-2.57714	Corynebacteriaceae	0.00260425	0.15514	0.00797664	0.1821	0.268359	0.0254975	0.0238422	0.0702867	0.00996206	Corynebacteriaceae	0.585955	1	1	1	1	1	1	1
18	Mycobacteriaceae	0.830466	-1.08152	-1.69933	-0.734493	-1.09933	-0.328552	-1.01167	-1.04568	-1.58122	Mycobacteriaceae	0.383829	0	0.547139	0.413018	0	0.632528	0	0	0.495829	Mycobacteriaceae	2.16364	-2.50642	-3.10584	-1.77836	-2.5208	-0.519427	-2.60397	-2.45431	-3.18905	Mycobacteriaceae	0.0304922	0	0.0018974	0.0753453	0	0.603463	0	0	0.0014274	Mycobacteriaceae	1	0	0.489528	1	0	1	0	0
19	Euzebyaceae	-0.20663	-0.0444198	1.06434	0.0253444	-0.0622339	2.88018	0.0254258	-0.0085812	1.68706	Euzebyaceae	0.156301	0.246674	0	0.254742	0.252749	0	0.165818	0.238235	0	Euzebyaceae	-1.322	-0.180075	1.66463	0.0994904	-0.246229	3.5045	0.153336	-0.0360198	2.21547	Euzebyaceae	0.18617	0.857094	0	0.920749	0.805505	0	0.878133	0.971267	0	Euzebyaceae	1	1	0	1	1	0	1	1
20	Frankiaceae	-0.20663	-0.0444198	0.839497	0.0253444	-0.0622339	1.25227	0.0254258	-0.0085812	0.413038	Frankiaceae	0.156301	0.246674	0	0.254742	0.252749	0	0.165818	0.238235	0	Frankiaceae	-1.322	-0.180075	0.759694	0.0994904	-0.246229	1.36209	0.153336	-0.0360198	0.46325	Frankiaceae	0.18617	0.857094	0	0.920749	0.805505	0	0.878133	0.971267	0	Frankiaceae	1	1	0	1	1	0	1	1
21	Glycomycetaceae	-0.20663	-0.0444198	0.0651301	0.0253444	-0.0622339	2.05768	0.0254258	-0.0085812	1.21476	Glycomycetaceae	0.156301	0.246674	0	0.254742	0.252749	0	0.165818	0.238235	0	Glycomycetaceae	-1.322	-0.180075	0.0958514	0.0994904	-0.246229	2.32302	0.153336	-0.0360198	1.72607	Glycomycetaceae	0.18617	0.857094	0	0.920749	0.805505	0	0.878133	0.971267	0	Glycomycetaceae	1	1	0	1	1	0	1	1
22	Kineosporiaceae	-0.20663	-0.0444198	0.854524	0.0253444	-0.0622339	2.28584	0.0254258	-0.0085812	1.09982	Kineosporiaceae	0.156301	0.246674	0	0.254742	0.252749	0	0.165818	0.238235	0	Kineosporiaceae	-1.322	-0.180075	1.05188	0.0994904	-0.246229	3.19341	0.153336	-0.0360198	1.26712	Kineosporiaceae	0.18617	0.857094	0	0.920749	0.805505	0	0.878133	0.971267	0	Kineosporiaceae	1	1	0	1	1	0	1	1
23	Brevibacteriaceae	1.10709	-0.808833	-2.3901	-0.444473	-0.862963	-1.43348	-1.28829	-0.36301	-2.12609	Brevibacteriaceae	0.63389	0.730843	0	0.886211	0.718408	0	0	0.970352	0	Brevibacteriaceae	1.7465	-1.10671	-3.32828	-0.501544	-1.20122	-1.98932	-2.02148	-0.374101	-2.99622	Brevibacteriaceae	0.0807238	0.268419	0	0.615989	0.229667	0	0	0.708329	0	Brevibacteriaceae	1	1	0	1	1	0	0	1
24	Micrococcaceae	3.52074	-2.44031	-1.01538	-2.42432	-1.3746	0.562484	-3.03551	-2.19078	-0.979812	Micrococcaceae	0.869215	1.09362	1.1256	1.32848	1.21198	0.971727	1.05529	1.20288	1.0983	Micrococcaceae	4.05049	-2.2314	-0.902084	-1.82487	-1.13417	0.57885	-2.87647	-1.82128	-0.892115	Micrococcaceae	5.11e-05	0.0256545	0.367012	0.0680202	0.256722	0.56269	0.00402148	0.0685639	0.372331	Micrococcaceae	0.0124201	1	1	1	1	1	1	1
25	Micromonosporaceae	-0.20663	-0.0444198	-0.143311	0.0253444	-0.0622339	2.0795	0.0254258	-0.0085812	0.317997	Micromonosporaceae	0.156301	0.246674	0	0.254742	0.252749	0	0.165818	0.238235	0	Micromonosporaceae	-1.322	-0.180075	-0.280512	0.0994904	-0.246229	3.35171	0.153336	-0.0360198	0.538733	Micromonosporaceae	0.18617	0.857094	0	0.920749	0.805505	0	0.878133	0.971267	0	Micromonosporaceae	1	1	0	1	1	0	1	1
26	Nitriliruptoraceae	0.915604	-1.16665	-0.382887	-0.340051	-1.18447	1.8764	-1.09681	-0.52455	0.61599	Nitriliruptoraceae	0.523628	0	0.93666	0.753621	0	1.03639	0	0.66765	0.940606	Nitriliruptoraceae	1.74858	-2.07767	-0.408779	-0.451223	-2.09384	1.81051	-2.07946	-0.785667	0.654887	Nitriliruptoraceae	0.080364	0	0.682702	0.651828	0	0.0702173	0	0.432062	0.512541	Nitriliruptoraceae	1	0	1	1	0	1	0	1
27	Nocardioidaceae	0.560899	-0.135208	0.827995	-0.742184	0.0337353	1.59071	-0.742103	-0.303907	1.15388	Nocardioidaceae	0.355591	0.59303	0.79612	0	0.730898	0.729131	0	0.460507	0.879938	Nocardioidaceae	1.57737	-0.227995	1.04004	-1.80368	0.046156	2.18165	-2.05836	-0.65994	1.31132	Nocardioidaceae	0.114711	0.81965	0.298322	0	0.963186	0.0291351	0	0.509292	0.18975	Nocardioidaceae	1	1	1	0	1	1	0	1
28	Propionibacteriaceae	3.33805	-2.14982	-3.21543	-1.53944	-1.30017	-3.23695	-3.51925	-2.45742	-4.01047	Propionibacteriaceae	1.10627	1.3531	1.39834	1.55795	1.40688	1.23336	0	1.40128	1.19059	Propionibacteriaceae	3.01739	-1.58881	-2.29945	-0.988118	-0.924149	-2.6245	-3.17374	-1.7537	-3.36847	Propionibacteriaceae	0.00254964	0.112102	0.0214793	0.323095	0.355409	0.00867767	0	0.0794825	0.000755862	Propionibacteriaceae	0.576219	1	1	1	1	1	0	1
29	Pseudonocardiaceae	-0.20663	0.629422	-0.465787	0.0253444	0.769543	1.93519	0.0254258	-0.0085812	0.934165	Pseudonocardiaceae	0.156301	0	0	0.254742	0	0	0.165818	0.238235	0	Pseudonocardiaceae	-1.322	1.26345	-0.835319	0.0994904	1.21922	3.41203	0.153336	-0.0360198	1.6905	Pseudonocardiaceae	0.18617	0	0	0.920749	0	0	0.878133	0.971267	0	Pseudonocardiaceae	1	0	0	1	0	0	1	1
30	Streptomycetaceae	-0.20663	0.302154	0.322752	0.0253444	0.353654	2.78289	0.0254258	-0.0085812	0.945188	Streptomycetaceae	0.156301	0	0	0.254742	0	0	0.165818	0.238235	0	Streptomycetaceae	-1.322	1.27251	0.425986	0.0994904	1.21237	3.64534	0.153336	-0.0360198	1.40289	Streptomycetaceae	0.18617	0	0	0.920749	0	0	0.878133	0.971267	0	Streptomycetaceae	1	0	0	1	0	0	1	1
31	Atopobiaceae	0.747301	-0.998351	-2.03031	-0.167254	-1.01616	-1.07369	-0.928505	-0.194984	-1.7663	Atopobiaceae	0.426417	0	0	0.539239	0	0	0	0.571694	0	Atopobiaceae	1.75251	-2.12197	-3.89282	-0.310167	-2.13959	-2.04107	-2.15543	-0.341063	-3.43331	Atopobiaceae	0.0796854	0	0	0.756434	0	0	0	0.733056	0	Atopobiaceae	1	0	0	1	0	0	0	1
32	Coriobacteriaceae	3.13264	-3.38369	-3.35372	-1.78706	-2.6848	-1.95098	-3.31385	-2.37058	-2.53593	Coriobacteriaceae	0.247442	0	0.827324	0.794519	0.808421	1.24518	0	0.5365	0.859691	Coriobacteriaceae	12.6601	-10.7923	-4.05369	-2.24923	-3.32104	-1.56683	-13.0501	-4.4186	-2.94982	Coriobacteriaceae	9.83e-37	0	5.04e-05	0.0244976	0.000896817	0.117155	0	9.93e-06	0.00317961	Coriobacteriaceae	2.74e-34	0	0.0146709	1	0.23945	1	0	0.00285111
33	Eggerthellaceae	0.117689	-0.368738	-0.262581	0.0902081	0.202335	0.0924023	-0.298893	1.13665	-0.587381	Eggerthellaceae	0.25948	0	0.919178	0.474174	0.673657	0.613749	0	0.661436	0.540867	Eggerthellaceae	0.453555	-1.14049	-0.285669	0.190242	0.300354	0.150554	-1.12479	1.71846	-1.086	Eggerthellaceae	0.650149	0	0.775132	0.849119	0.763907	0.880328	0	0.0857131	0.27748	Eggerthellaceae	1	0	1	1	1	1	0	1
34	MB-A2-108	-0.20663	-0.0444198	2.02445	0.0253444	-0.0622339	3.62743	0.0254258	-0.0085812	2.29777	MB-A2-108	0.156301	0.246674	0	0.254742	0.252749	0	0.165818	0.238235	0	MB-A2-108	-1.322	-0.180075	2.19193	0.0994904	-0.246229	3.6533	0.153336	-0.0360198	2.43173	MB-A2-108	0.18617	0.857094	0	0.920749	0.805505	0	0.878133	0.971267	0	MB-A2-108	1	1	0	1	1	0	1	1
35	Rubrobacteriaceae	0.0244193	-0.275469	2.92809	-0.205705	-0.293283	2.17439	-0.205623	-0.23963	2.01391	Rubrobacteriaceae	0.189698	0	1.17645	0	0	1.04766	0	0	1.06709	Rubrobacteriaceae	0.128727	-1.02263	2.48893	-0.742994	-1.0659	2.07547	-1.03975	-0.916186	1.88729	Rubrobacteriaceae	0.897574	0	0.012813	0	0	0.0379432	0	0	0.059121	Rubrobacteriaceae	1	0	1	0	0	1	0	0
36	Gaiellaceae	-0.20663	-0.0444198	0.232488	0.0253444	-0.0622339	2.26536	0.0254258	-0.0085812	0.388941	Gaiellaceae	0.156301	0.246674	0	0.254742	0.252749	0	0.165818	0.238235	0	Gaiellaceae	-1.322	-0.180075	0.439735	0.0994904	-0.246229	3.76916	0.153336	-0.0360198	0.62682	Gaiellaceae	0.18617	0.857094	0	0.920749	0.805505	0	0.878133	0.971267	0	Gaiellaceae	1	1	0	1	1	0	1	1
37	uncultured_6	0.32985	-0.580899	1.0962	-0.152783	-0.598713	2.67794	-0.511054	-0.54506	1.0402	uncultured_6	0.187601	0	0.80884	0.272904	0	0.885797	0	0	0.816583	uncultured_6	1.75825	-2.16855	1.35527	-0.559842	-2.18772	3.02319	-2.61087	-2.09625	1.27385	uncultured_6	0.0787049	0	0.17533	0.575587	0	0.00250121	0	0	0.202717	uncultured_6	1	0	1	1	0	0.582783	0	0
38	67-14	-0.20663	-0.0444198	1.08615	0.0253444	-0.0622339	2.82734	0.0254258	-0.0085812	1.16132	67-14	0.156301	0.246674	0	0.254742	0.252749	0	0.165818	0.238235	0	67-14	-1.322	-0.180075	1.26644	0.0994904	-0.246229	3.65727	0.153336	-0.0360198	1.40485	67-14	0.18617	0.857094	0	0.920749	0.805505	0	0.878133	0.971267	0	67-14	1	1	0	1	1	0	1	1
39	uncultured_7	-0.20663	-0.0444198	-0.710177	0.0253444	-0.0622339	1.77776	0.0254258	-0.0085812	-0.398217	uncultured_7	0.156301	0.246674	0	0.254742	0.252749	0	0.165818	0.238235	0	uncultured_7	-1.322	-0.180075	-1.46235	0.0994904	-0.246229	3.6862	0.153336	-0.0360198	-1.0145	uncultured_7	0.18617	0.857094	0	0.920749	0.805505	0	0.878133	0.971267	0	uncultured_7	1	1	0	1	1	0	1	1
40	Bacteroidaceae	5.29643	-3.24338	-4.23467	-0.719787	-1.22127	-2.60356	-3.2968	-0.282412	-3.28745	Bacteroidaceae	0.288553	0.959511	1.60594	0.404644	0.528314	1.5409	0.875144	0.466004	1.3232	Bacteroidaceae	18.3552	-3.38024	-2.63688	-1.77881	-2.31163	-1.68963	-3.76715	-0.606029	-2.48448	Bacteroidaceae	3e-75	0.000724221	0.00836726	0.0752704	0.0207978	0.091098	0.000165122	0.544495	0.0129741	Bacteroidaceae	8.82e-73	0.19047	1	1	1	1	0.0459039	1
41	Bacteroidetes_BD2-2	1.09401	0.962542	0.876326	-0.10257	-1.36287	-0.865032	-1.27521	-1.30922	-1.11822	Bacteroidetes_BD2-2	0.610755	0.923518	0.745969	0.948192	0	0.719623	0	0	0.793768	Bacteroidetes_BD2-2	1.79124	1.04226	1.17475	-0.108174	-2.10095	-1.20206	-2.07608	-2.04411	-1.40875	Bacteroidetes_BD2-2	0.0732541	0.297293	0.240096	0.913858	0	0.229339	0	0	0.158908	Bacteroidetes_BD2-2	1	1	1	1	0	1	0	0
42	Marinifilaceae	1.20081	2.57753	1.85622	1.45719	0.647241	1.05974	1.65072	0.990587	2.48051	Marinifilaceae	0.604187	0.736702	0.735481	0.874717	1.06732	0.923734	0.631185	1.04818	0.928109	Marinifilaceae	1.98748	3.49875	2.52381	1.6659	0.606419	1.14724	2.61527	0.94505	2.67264	Marinifilaceae	0.0468698	0.000467448	0.0116089	0.0957332	0.544237	0.251283	0.00891579	0.344633	0.0075256	Marinifilaceae	1	0.125276	1	1	1	1	1	1
43	Marinilabiliaceae	2.77637	2.10268	-0.581744	1.88594	0.563285	-2.73655	0.638562	0.435112	-2.54172	Marinilabiliaceae	0.425157	0.550379	0.562635	0.598868	0.613942	0.700652	0.522209	0.796081	0.740274	Marinilabiliaceae	6.53022	3.82043	-1.03396	3.14917	0.917489	-3.90572	1.22281	0.546567	-3.43349	Marinilabiliaceae	6.57e-11	0.00013322	0.301153	0.00163736	0.358886	9.39e-05	0.221402	0.584676	0.000595865	Marinilabiliaceae	1.71e-08	0.0366356	1	0.391328	1	0.0262107	1	1
44	Muribaculaceae	2.09301	2.2813	-0.985612	2.80652	2.34184	0.929901	1.42492	3.38287	0.104936	Muribaculaceae	0.881167	1.00375	1.86286	0.966891	1.01764	1.82215	1.05134	1.07453	1.63234	Muribaculaceae	2.37527	2.27277	-0.529085	2.90262	2.30125	0.510333	1.35534	3.14823	0.0642858	Muribaculaceae	0.0175359	0.0230401	0.596746	0.00370054	0.0213775	0.609818	0.175308	0.00164265	0.948743	Muribaculaceae	1	1	1	0.854825	1	1	1	0.438587
45	Porphyromonadaceae	1.06349	-0.799364	-1.72757	-0.967514	-0.974	-0.208197	-1.24469	-0.301901	-0.817344	Porphyromonadaceae	0.474029	0.692668	0.88283	0.499825	0.519147	1.07075	0	0.715531	1.00878	Porphyromonadaceae	2.24351	-1.15403	-1.95685	-1.93571	-1.87615	-0.19444	-2.60344	-0.421926	-0.810228	Porphyromonadaceae	0.0248641	0.248486	0.0503647	0.0529037	0.0606342	0.845831	0	0.673079	0.417809	Porphyromonadaceae	1	1	1	1	1	1	0	1
46	Prevotellaceae	3.83132	-1.1741	-3.03967	-0.592428	-0.916671	-1.62704	-2.65952	0.424685	-2.40179	Prevotellaceae	0.295825	0.632024	1.46255	0.759901	0.835846	1.29767	0.787805	0.501648	1.09858	Prevotellaceae	12.9513	-1.85768	-2.07833	-0.779613	-1.0967	-1.25381	-3.37586	0.84658	-2.18627	Prevotellaceae	2.31e-38	0.0632138	0.0376789	0.435619	0.272774	0.209911	0.000735867	0.397229	0.0287961	Prevotellaceae	6.47e-36	1	1	1	1	1	0.200892	1
47	Prolixibacteraceae	-0.20663	3.5032	1.50167	3.41388	1.33304	0.11129	0.826892	0.375183	1.17753	Prolixibacteraceae	0.156301	0	0	0	0	0	0	0	0	Prolixibacteraceae	-1.322	12.0406	2.86428	11.9232	2.32118	0.339526	1.81687	0.800279	1.51987	Prolixibacteraceae	0.18617	0	0	0	0	0	0	0	0	Prolixibacteraceae	1	0	0	0	0	0	0	0
48	Rikenellaceae	3.52765	0.467629	-2.72259	1.13053	0.079162	-1.12166	-0.251237	1.6237	-1.96364	Rikenellaceae	0.815383	0.867335	1.68804	0.839815	1.15652	1.58293	0.8857	0.896099	1.3873	Rikenellaceae	4.32638	0.539156	-1.61286	1.34617	0.0684483	-0.708597	-0.28366	1.81197	-1.41545	Rikenellaceae	1.52e-05	0.589779	0.106774	0.178248	0.945429	0.478575	0.776671	0.0699908	0.156938	Rikenellaceae	0.00377439	1	1	1	1	1	1	1
49	Tannerellaceae	2.28674	-2.13814	-1.90329	-0.877718	-1.13809	-1.65123	-2.19069	-0.52236	-1.88435	Tannerellaceae	0.709443	0.84732	1.38671	1.06622	1.08048	1.29551	0.748965	1.09115	1.20799	Tannerellaceae	3.2233	-2.52342	-1.37252	-0.823202	-1.05332	-1.27458	-2.92495	-0.478726	-1.55991	Tannerellaceae	0.00126724	0.0116219	0.1699	0.410393	0.292194	0.202458	0.00344506	0.632134	0.11878	Tannerellaceae	0.294	1	1	1	1	1	0.895716	1
50	Williamwhitmaniaceae	-0.20663	0.787319	1.61469	0.0253444	0.987171	0.477494	0.0254258	-0.0085812	-0.812369	Williamwhitmaniaceae	0.156301	0	0	0.254742	0	0	0.165818	0.238235	0.294974	Williamwhitmaniaceae	-1.322	1.23696	2.1438	0.0994904	1.20313	1.24913	0.153336	-0.0360198	-2.75403	Williamwhitmaniaceae	0.18617	0	0	0.920749	0	0	0.878133	0.971267	0.0058866	Williamwhitmaniaceae	1	0	0	1	0	0	1	1
51	Bacteroidetes_VC2.1_Bac22	-0.20663	1.35133	0.608024	1.32012	0.65447	0.490835	0.0254258	-0.0085812	0.15715	Bacteroidetes_VC2.1_Bac22	0.156301	0	0	0	0	0	0.165818	0.238235	0	Bacteroidetes_VC2.1_Bac22	-1.322	2.54307	0.702531	2.51631	0.872998	1.17396	0.153336	-0.0360198	0.313367	Bacteroidetes_VC2.1_Bac22	0.18617	0	0	0	0	0	0.878133	0.971267	0	Bacteroidetes_VC2.1_Bac22	1	0	0	0	0	0	1	1
52	37-13	1.35027	3.15671	0.160233	3.63355	2.40674	0.777738	2.7441	3.55495	1.18636	37-13	0.652842	0.705637	0.885646	0.844523	0.77754	0.816383	0.710651	0.729982	0.967084	37-13	2.06829	4.47356	0.180922	4.30249	3.09533	0.952663	3.8614	4.86991	1.22674	37-13	0.0386129	7.69e-06	0.856429	1.69e-05	0.00196593	0.340761	0.000112741	1.12e-06	0.219922	37-13	1	0.00222319	1	0.00452617	0.509175	1	0.0316803	0.000324904
53	Chitinophagaceae	0.292659	0.986684	0.475089	2.65614	2.91336	2.56687	0.00571613	-0.50787	-0.125186	Chitinophagaceae	0.323379	0.677336	0.858291	0.785588	0.852662	0.669071	0.541063	0	0.698	Chitinophagaceae	0.905003	1.45671	0.553529	3.38109	3.41678	3.83647	0.0105646	-1.36671	-0.17935	Chitinophagaceae	0.365464	0.145196	0.579901	0.00072199	0.000633659	0.000124818	0.991571	0	0.857663	Chitinophagaceae	1	1	1	0.179053	0.170454	0.0345746	1	0
54	Saprospiraceae	5.27576	2.45034	-0.46725	2.83886	2.43094	-0.702978	3.17852	3.097	0.0347473	Saprospiraceae	0.560435	0.660116	0.706497	0.600239	0.642733	0.659162	0.573026	0.617517	0.617355	Saprospiraceae	9.41369	3.71198	-0.661362	4.72954	3.78219	-1.06647	5.54691	5.01525	0.0562841	Saprospiraceae	4.79e-21	0.000205643	0.50838	2.25e-06	0.000155455	0.28621	2.91e-08	5.3e-07	0.955115	Saprospiraceae	1.29e-18	0.0563463	1	0.000627822	0.0427501	1	8.66e-06	0.000155718
55	uncultured_8	3.82105	1.00961	-1.98868	1.53902	1.16464	-1.66803	1.85913	1.41837	-1.2087	uncultured_8	0.463381	0.506223	0.796496	0.492316	0.522123	0.928277	0.50253	0.562852	0.601659	uncultured_8	8.24603	1.99439	-2.49679	3.12609	2.23058	-1.79691	3.69953	2.51997	-2.00895	uncultured_8	1.64e-16	0.0461091	0.0125325	0.00177148	0.0257088	0.0723495	0.000215996	0.0117364	0.0445429	uncultured_8	4.32e-14	1	1	0.421612	1	1	0.0598309	1
56	Amoebophilaceae	-0.20663	-0.0444198	-1.07638	1.49583	0.259654	0.178868	0.0254258	0.357623	-0.812369	Amoebophilaceae	0.156301	0.246674	0.297465	0	0	0	0.165818	0	0.294974	Amoebophilaceae	-1.322	-0.180075	-3.61851	2.93778	1.12309	0.491942	0.153336	0.850186	-2.75403	Amoebophilaceae	0.18617	0.857094	0.000296307	0	0	0	0.878133	0	0.0058866	Amoebophilaceae	1	1	0.0823732	0	0	0	1	0
57	Cyclobacteriaceae	2.92683	0.795513	0.450721	1.89207	1.57806	3.28713	2.14482	1.54287	0.823931	Cyclobacteriaceae	0.215197	0.363013	0.886698	0.27436	0.413453	0.373435	0.319731	0.321711	0.40989	Cyclobacteriaceae	13.6007	2.19142	0.508315	6.89632	3.81679	8.80241	6.7082	4.79583	2.01013	Cyclobacteriaceae	3.96e-42	0.0284216	0.611233	5.34e-12	0.0001352	1.34e-18	1.97e-11	1.62e-06	0.0444176	Cyclobacteriaceae	1.12e-39	1	1	1.57e-09	0.0374505	4.03e-16	5.95e-09	0.000468195
58	Flammeovirgaceae	1.68741	-0.347324	-2.40355	-0.0906686	-0.187551	-1.74556	2.86124	-0.452702	-2.47536	Flammeovirgaceae	0.625448	0.974548	0.743289	1.05379	0.855761	0.7977	0.731202	0.80018	0.732392	Flammeovirgaceae	2.69792	-0.356395	-3.23367	-0.0860403	-0.219163	-2.18824	3.91307	-0.56575	-3.37983	Flammeovirgaceae	0.00697741	0.721545	0.0012221	0.931434	0.826523	0.0286521	9.11e-05	0.571563	0.000725307	Flammeovirgaceae	1	1	0.321411	1	1	1	0.0256989	1
59	Hymenobacteraceae	-0.20663	-0.0444198	0.873802	0.0253444	-0.0622339	1.56512	0.0254258	-0.0085812	-0.101922	Hymenobacteraceae	0.156301	0.246674	0	0.254742	0.252749	0	0.165818	0.238235	0	Hymenobacteraceae	-1.322	-0.180075	1.14535	0.0994904	-0.246229	2.20316	0.153336	-0.0360198	-0.153769	Hymenobacteraceae	0.18617	0.857094	0	0.920749	0.805505	0	0.878133	0.971267	0	Hymenobacteraceae	1	1	0	1	1	0	1	1
60	Microscillaceae	0.992693	-1.24374	0.326101	-0.192924	-1.26156	1.73454	-1.1739	-0.305963	0.656981	Microscillaceae	0.569508	0	0.905819	0.79654	0	0.97676	0	0.733928	0.909514	Microscillaceae	1.74307	-2.05516	0.360007	-0.242202	-2.07067	1.77581	-2.04819	-0.416884	0.722343	Microscillaceae	0.0813212	0	0.718842	0.808624	0	0.0757647	0	0.676763	0.470083	Microscillaceae	1	0	1	1	0	1	0	1
61	MWH-CFBk5	-0.20663	-0.0444198	0.935442	0.0253444	-0.0622339	2.42328	0.0254258	-0.0085812	0.9848	MWH-CFBk5	0.156301	0.246674	0	0.254742	0.252749	0	0.165818	0.238235	0	MWH-CFBk5	-1.322	-0.180075	1.63865	0.0994904	-0.246229	3.60129	0.153336	-0.0360198	1.43335	MWH-CFBk5	0.18617	0.857094	0	0.920749	0.805505	0	0.878133	0.971267	0	MWH-CFBk5	1	1	0	1	1	0	1	1
62	Spirosomaceae	0.0244193	0.0488495	-0.509515	0.183477	0.186296	-0.350808	1.23595	0.757272	-1.04342	Spirosomaceae	0.170351	0.387312	0.538943	0.280371	0.345608	0	0.848993	0.433615	0	Spirosomaceae	0.143347	0.126124	-0.945397	0.654409	0.539038	-1.10618	1.45578	1.74642	-3.43371	Spirosomaceae	0.886016	0.899633	0.344456	0.512848	0.589861	0	0.145453	0.0807386	0	Spirosomaceae	1	1	1	1	1	0	1	1
63	Crocinitomicaceae	3.86271	2.89069	1.53466	2.3235	2.47373	0.603252	3.50677	3.24102	1.29776	Crocinitomicaceae	0.507518	0.794836	0.807014	0.778889	0.53958	0.596484	0.532594	0.928662	0.808931	Crocinitomicaceae	7.61098	3.63684	1.90165	2.9831	4.58455	1.01135	6.58431	3.48998	1.60429	Crocinitomicaceae	2.72e-14	0.000276002	0.0572169	0.00285345	4.55e-06	0.31185	4.57e-11	0.00048305	0.10865	Crocinitomicaceae	7.13e-12	0.0750726	1	0.670561	0.00132394	1	1.38e-08	0.132839
64	Cryomorphaceae	4.04246	0.523925	0.473476	1.89115	1.79556	3.75661	0.622454	0.794679	0.101873	Cryomorphaceae	0.26009	0.350249	0.376742	0.405881	0.459973	0.393269	0.414776	0.430285	0.408481	Cryomorphaceae	15.5425	1.49586	1.25677	4.65938	3.90362	9.55226	1.5007	1.84686	0.249394	Cryomorphaceae	1.79e-54	0.134689	0.208838	3.17e-06	9.48e-05	1.27e-21	0.133434	0.0647668	0.803056	Cryomorphaceae	5.15e-52	1	1	0.000878545	0.0263443	3.9e-19	1	1
65	Flavobacteriaceae	7.25524	-0.484313	-0.240893	-0.501693	-0.737645	-0.387543	0.391664	-0.662012	-1.50101	Flavobacteriaceae	0.299912	0.442538	0.552487	0.402931	0.417431	0.850673	0.418575	0.325091	0.479368	Flavobacteriaceae	24.1912	-1.0944	-0.436016	-1.24511	-1.76711	-0.455572	0.935707	-2.03639	-3.13122	Flavobacteriaceae	2.75e-129	0.27378	0.662825	0.213092	0.0772103	0.648698	0.349424	0.041711	0.00174084	Flavobacteriaceae	8.23e-127	1	1	1	1	1	1	1
66	NS7_marine_group	0.220862	0.293942	-0.39399	0.125664	-0.489725	-0.54725	-0.402066	0.0361295	0.158366	NS7_marine_group	0.486576	0.596006	0.768766	0.70494	0	0	0	0.700502	0.907602	NS7_marine_group	0.45391	0.493186	-0.512497	0.178262	-0.922587	-0.941256	-0.819579	0.0515765	0.174489	NS7_marine_group	0.649894	0.621881	0.608303	0.858517	0	0	0	0.958866	0.861481	NS7_marine_group	1	1	1	1	0	0	0	1
67	NS9_marine_group	0.97712	-1.22817	-1.86048	-0.0314476	-1.24598	-0.754202	-0.661343	-1.19233	-1.24615	NS9_marine_group	0.548908	0	0.737888	0.755958	0	0.772547	0.727227	0	0.727748	NS9_marine_group	1.78012	-2.09753	-2.52136	-0.0415996	-2.1131	-0.976254	-0.909404	-2.05196	-1.71234	NS9_marine_group	0.0750568	0	0.0116902	0.966818	0	0.328938	0.363137	0	0.0868346	NS9_marine_group	1	0	1	1	0	1	1	0
68	NS11-12_marine_group	1.33751	3.19778	0.149365	3.79466	4.28268	1.88708	1.49394	2.11918	-0.321856	NS11-12_marine_group	0.705357	0.749527	1.01293	0.848036	0.943957	0.785562	1.33819	0.993604	1.09536	NS11-12_marine_group	1.89622	4.2664	0.147458	4.47464	4.53695	2.40221	1.11638	2.13282	-0.293836	NS11-12_marine_group	0.0579316	1.99e-05	0.88277	7.65e-06	5.71e-06	0.0162964	0.264258	0.0329391	0.768884	NS11-12_marine_group	1	0.00564178	1	0.00206656	0.00165517	1	1	1
69	Sphingobacteriaceae	0.265572	-0.0173333	0.0342538	0.23994	0.145803	1.0167	-0.446776	-0.0085812	-0.298088	Sphingobacteriaceae	0.365265	0.48249	0.710617	0.602842	0.600374	0.701145	0	0.468084	0.623198	Sphingobacteriaceae	0.727069	-0.0359247	0.0482028	0.398014	0.242854	1.45005	-1.20714	-0.0183326	-0.478321	Sphingobacteriaceae	0.467184	0.971342	0.961555	0.69062	0.808118	0.147044	0	0.985374	0.632422	Sphingobacteriaceae	1	1	1	1	1	1	0	1
70	Melioribacteraceae	-0.20663	0.566174	-0.752063	2.44473	0.833233	0.226815	0.0254258	-0.0085812	-0.812369	Melioribacteraceae	0.156301	0	0	0	0	0	0.165818	0.238235	0.294974	Melioribacteraceae	-1.322	1.43982	-2.21807	4.1825	1.99423	0.575973	0.153336	-0.0360198	-2.75403	Melioribacteraceae	0.18617	0	0	0	0	0	0.878133	0.971267	0.0058866	Melioribacteraceae	1	0	0	0	0	0	1	1
71	Kapabacteriales	0.370993	3.46328	3.32884	3.76072	2.59068	2.82817	1.92922	2.61358	2.83163	Kapabacteriales	0.576888	0.722496	0.71742	0.773481	0.91012	0.908443	0.823081	0.817538	0.689035	Kapabacteriales	0.643094	4.79349	4.64002	4.86207	2.84652	3.11321	2.3439	3.19689	4.10957	Kapabacteriales	0.520163	1.64e-06	3.48e-06	1.16e-06	0.00441996	0.00185066	0.0190832	0.00138916	3.96e-05	Kapabacteriales	1	0.000478794	0.00103121	0.000326417	1	0.436755	1	0.372295
72	Balneolaceae	0.458201	-0.70925	1.13104	-0.639486	-0.727065	1.52666	-0.639405	-0.673412	0.454263	Balneolaceae	0.267065	0	0.860896	0	0	0.700541	0	0	0.649507	Balneolaceae	1.71569	-2.15209	1.3138	-1.90372	-2.17188	2.17926	-2.34061	-2.08534	0.699397	Balneolaceae	0.086219	0	0.188915	0	0	0.0293125	0	0	0.484304	Balneolaceae	1	0	1	0	0	1	0	0
73	Rhodothermaceae	1.122	2.91949	2.21778	4.0362	3.24939	2.80137	0.652381	1.8554	1.87042	Rhodothermaceae	0.54602	0.557685	0.8447	0.595587	0.75779	0.841373	0.721783	1.04293	0.966136	Rhodothermaceae	2.05487	5.23502	2.62553	6.77685	4.28798	3.32953	0.903847	1.77903	1.93598	Rhodothermaceae	0.0398917	1.65e-07	0.0086514	1.23e-11	1.8e-05	0.000869938	0.366077	0.0752354	0.0528701	Rhodothermaceae	1	4.9e-05	1	3.6e-09	0.00517482	0.210812	1	1
74	Bacteriovoracaceae	5.38211	-1.04766	-2.47092	-0.757955	-0.795108	-1.46311	-0.802336	-1.44578	-3.20438	Bacteriovoracaceae	0.446322	0.58439	0.870345	0.491921	0.532145	0.906596	0.541076	0.483217	1.03334	Bacteriovoracaceae	12.0588	-1.79275	-2.83901	-1.54081	-1.49416	-1.61386	-1.48285	-2.99198	-3.101	Bacteriovoracaceae	1.74e-33	0.0730136	0.00452532	0.123364	0.135135	0.106559	0.138113	0.00277177	0.00192869	Bacteriovoracaceae	4.84e-31	1	1	1	1	1	1	0.720659
75	Bdellovibrionaceae	3.82694	-0.393584	-1.19534	1.3576	0.58358	-0.44883	0.793144	1.0737	-0.610626	Bdellovibrionaceae	0.322882	0.801815	0.764296	0.406095	0.474425	0.617263	0.446882	0.381652	0.468129	Bdellovibrionaceae	11.8525	-0.490867	-1.56397	3.34305	1.23008	-0.727129	1.77484	2.8133	-1.3044	Bdellovibrionaceae	2.09e-32	0.623521	0.117824	0.000828615	0.218667	0.467147	0.0759245	0.00490358	0.192098	Bdellovibrionaceae	5.79e-30	1	1	0.204668	1	1	1	1
76	0319-6G20	-0.20663	1.60749	0.779257	2.98747	1.15872	3.767	0.0254258	0.646723	-0.129978	0319-6G20	0.156301	0	0	0	0	0	0.165818	0	0	0319-6G20	-1.322	3.02071	1.54617	8.04278	1.54979	8.83927	0.153336	1.26351	-0.2674	0319-6G20	0.18617	0	0	0	0	0	0.878133	0	0	0319-6G20	1	0	0	0	0	0	1	0
77	uncultured_9	-0.20663	1.95347	0.882287	2.59791	2.01458	2.81707	0.505005	2.77288	1.47064	uncultured_9	0.156301	0	0	0	0	0	0	0	0	uncultured_9	-1.322	3.42318	1.32262	4.54448	2.88321	6.72974	1.02862	5.50652	3.41017	uncultured_9	0.18617	0	0	0	0	0	0	0	0	uncultured_9	1	0	0	0	0	0	0	0
78	Calditrichaceae	-0.20663	1.35954	-0.0820232	3.70255	2.37555	0.477494	0.0254258	1.66997	-0.0259521	Calditrichaceae	0.156301	0	0	0	0	0	0.165818	0	0	Calditrichaceae	-1.322	2.39936	-0.196339	10.6303	2.89389	1.16877	0.153336	2.39715	-0.0634195	Calditrichaceae	0.18617	0	0	0	0	0	0.878133	0	0	Calditrichaceae	1	0	0	0	0	0	1	0
79	Arcobacteraceae	2.68584	0.240441	1.69985	1.12614	-1.04989	1.59627	-2.16774	0.34728	3.81254	Arcobacteraceae	0.560378	0.855944	0.718852	1.0965	1.31226	0.702646	0.823911	1.01746	0.721498	Arcobacteraceae	4.7929	0.280907	2.36467	1.02703	-0.800061	2.2718	-2.63103	0.341322	5.28421	Arcobacteraceae	1.64e-06	0.778781	0.0180462	0.304405	0.423676	0.0230985	0.00851258	0.732861	1.26e-07	Arcobacteraceae	0.000415909	1	1	1	1	1	1	1
80	Campylobacteraceae	-0.20663	1.1197	-0.337912	0.0253444	2.00009	0.985794	0.0254258	0.643423	0.731596	Campylobacteraceae	0.156301	0	0	0.254742	0	0	0.165818	0	0	Campylobacteraceae	-1.322	1.75088	-0.393612	0.0994904	2.54345	1.04739	0.153336	0.981348	0.693824	Campylobacteraceae	0.18617	0	0	0.920749	0	0	0.878133	0	0	Campylobacteraceae	1	0	0	1	0	0	1	0
81	Anaerolineaceae	0.764861	-1.01591	-0.546094	-0.418335	-1.03372	1.02687	-0.946065	-0.980072	-0.243359	Anaerolineaceae	0.437504	0	0.729183	0.555767	0	0.681784	0	0	0.775688	Anaerolineaceae	1.74824	-2.11323	-0.748912	-0.752716	-2.13072	1.50615	-2.14144	-2.06035	-0.313734	Anaerolineaceae	0.0804229	0	0.45391	0.451621	0	0.132029	0	0	0.753723	Anaerolineaceae	1	0	1	1	0	1	0	0
82	Ardenticatenaceae	1.23227	-0.378642	0.0843379	3.71218	3.92964	1.56663	-1.41347	-0.940057	-1.72159	Ardenticatenaceae	0.533363	0.794053	1.03285	0.67247	0.669287	0.885129	0	0.6252	0.714611	Ardenticatenaceae	2.31037	-0.476847	0.0816552	5.52022	5.87138	1.76994	-2.63147	-1.50361	-2.40913	Ardenticatenaceae	0.0208676	0.633471	0.934921	3.39e-08	4.32e-09	0.0767368	0	0.132682	0.0159908	Ardenticatenaceae	1	1	1	9.72e-06	1.3e-06	1	0	1
83	uncultured_10	0.54518	-0.240862	-1.25057	0.779201	-0.334465	-0.871569	-0.726384	0.238186	-1.56418	uncultured_10	0.321586	0.486364	0.506187	0.799261	0.441333	0	0	0.578546	0	uncultured_10	1.69529	-0.495231	-2.47056	0.974902	-0.757851	-2.01168	-2.22205	0.411698	-3.71389	uncultured_10	0.090021	0.620437	0.01349	0.329609	0.44854	0	0	0.680561	0	uncultured_10	1	1	1	1	1	0	0	1
84	Caldilineaceae	0.117689	0.442518	-0.123543	2.15323	2.73086	1.30373	-0.298893	0.129199	-0.16132	Caldilineaceae	0.240337	0.487095	0.636987	0.888753	0.697607	0.444076	0	0.371119	0.659072	Caldilineaceae	0.489682	0.908483	-0.193949	2.42276	3.91461	2.93582	-1.21019	0.348133	-0.244768	Caldilineaceae	0.624359	0.363623	0.846216	0.0154031	9.05e-05	0.00332667	0	0.727741	0.806636	Caldilineaceae	1	1	1	1	0.0252631	0.758481	0	1
85	A4b	-0.20663	1.18912	-0.282685	3.35621	1.09143	0.959223	0.0254258	1.51287	0.433143	A4b	0.156301	0	0	0	0	0	0.165818	0	0	A4b	-1.322	1.78112	-0.441633	7.37461	2.05438	1.67355	0.153336	3.03627	0.710429	A4b	0.18617	0	0	0	0	0	0.878133	0	0	A4b	1	0	0	0	0	0	1	0
86	AKYG1722	0.0244193	-0.275469	1.07014	0.23374	-0.293283	2.05661	-0.205623	0.242098	0.30095	AKYG1722	0.189698	0	0.608464	0.325579	0	0.672568	0	0.355513	0.564678	AKYG1722	0.128727	-1.02263	1.75875	0.717922	-1.0659	3.05785	-1.03975	0.680983	0.532959	AKYG1722	0.897574	0	0.0786192	0.472805	0	0.00222933	0	0.495882	0.594062	AKYG1722	1	0	1	1	0	0.521663	0	1
87	JG30-KF-CM45	-0.20663	0.355229	-0.648889	0.0253444	0.377211	0.924141	0.0254258	-0.0085812	-0.210549	JG30-KF-CM45	0.156301	0	0	0.254742	0	0	0.165818	0.238235	0	JG30-KF-CM45	-1.322	1.29625	-1.57928	0.0994904	1.2217	1.47769	0.153336	-0.0360198	-0.390024	JG30-KF-CM45	0.18617	0	0	0.920749	0	0	0.878133	0.971267	0	JG30-KF-CM45	1	0	0	1	0	0	1	1
88	S085	0.117689	-0.368738	0.816581	0.228837	-0.0282004	1.92818	-0.298893	0.182274	0.282578	S085	0.240337	0	0.726072	0.41668	0.31333	0.646044	0	0.408872	0.765489	S085	0.489682	-1.19785	1.12466	0.549193	-0.0900022	2.98459	-1.21019	0.445797	0.369148	S085	0.624359	0	0.260735	0.582873	0.928285	0.0028396	0	0.655744	0.712018	S085	1	0	1	1	1	0.653108	0	1
89	SAR202_clade	-0.20663	-0.0444198	1.03132	0.0253444	-0.0622339	2.53778	0.0254258	-0.0085812	0.585972	SAR202_clade	0.156301	0.246674	0	0.254742	0.252749	0	0.165818	0.238235	0	SAR202_clade	-1.322	-0.180075	1.64047	0.0994904	-0.246229	3.79514	0.153336	-0.0360198	0.731946	SAR202_clade	0.18617	0.857094	0	0.920749	0.805505	0	0.878133	0.971267	0	SAR202_clade	1	1	0	1	1	0	1	1
90	Gitt-GS-136	-0.20663	-0.0444198	0.691053	0.0253444	-0.0622339	2.65511	0.0254258	-0.0085812	1.05377	Gitt-GS-136	0.156301	0.246674	0	0.254742	0.252749	0	0.165818	0.238235	0	Gitt-GS-136	-1.322	-0.180075	0.976881	0.0994904	-0.246229	3.63497	0.153336	-0.0360198	1.33516	Gitt-GS-136	0.18617	0.857094	0	0.920749	0.805505	0	0.878133	0.971267	0	Gitt-GS-136	1	1	0	1	1	0	1	1
91	KD4-96	-0.20663	-0.0444198	-0.692617	0.0253444	-0.0622339	0.320084	0.0254258	-0.0085812	0.799347	KD4-96	0.156301	0.246674	0	0.254742	0.252749	0	0.165818	0.238235	0	KD4-96	-1.322	-0.180075	-1.4457	0.0994904	-0.246229	0.695805	0.153336	-0.0360198	1.62887	KD4-96	0.18617	0.857094	0	0.920749	0.805505	0	0.878133	0.971267	0	KD4-96	1	1	0	1	1	0	1	1
92	SHA-26	-0.20663	-0.0444198	-0.109866	0.0253444	-0.0622339	1.26832	0.0254258	-0.0085812	-0.189424	SHA-26	0.156301	0.246674	0	0.254742	0.252749	0	0.165818	0.238235	0	SHA-26	-1.322	-0.180075	-0.211308	0.0994904	-0.246229	2.30656	0.153336	-0.0360198	-0.590029	SHA-26	0.18617	0.857094	0	0.920749	0.805505	0	0.878133	0.971267	0	SHA-26	1	1	0	1	1	0	1	1
93	Xenococcaceae	-0.20663	-0.0444198	3.10693	0.0253444	-0.0622339	2.86091	0.0254258	-0.0085812	1.19635	Xenococcaceae	0.156301	0.246674	0	0.254742	0.252749	0	0.165818	0.238235	0	Xenococcaceae	-1.322	-0.180075	2.48766	0.0994904	-0.246229	2.38389	0.153336	-0.0360198	0.894519	Xenococcaceae	0.18617	0.857094	0	0.920749	0.805505	0	0.878133	0.971267	0	Xenococcaceae	1	1	0	1	1	0	1	1
94	Sericytochromatia	2.04562	1.92619	0.340802	2.54859	2.51227	1.09696	0.759809	3.01783	1.44244	Sericytochromatia	0.450581	0.549109	1.0343	0.470313	0.496479	0.557449	0.861923	0.551078	0.713466	Sericytochromatia	4.53995	3.50784	0.329501	5.41891	5.06017	1.96782	0.881527	5.47622	2.02174	Sericytochromatia	5.63e-06	0.00045176	0.741777	6e-08	4.19e-07	0.0490883	0.378033	4.35e-08	0.0432033	Sericytochromatia	0.00141232	0.121523	1	1.71e-05	0.000123149	1	1	1.3e-05
95	Gastranaerophilales	-0.20663	-0.0444198	-0.777754	0.603419	-0.0622339	0.782182	0.0254258	0.391068	-0.269352	Gastranaerophilales	0.156301	0.246674	0	0	0.252749	0	0.165818	0	0	Gastranaerophilales	-1.322	-0.180075	-1.56136	1.29643	-0.246229	1.13393	0.153336	0.8322	-0.547724	Gastranaerophilales	0.18617	0.857094	0	0	0.805505	0	0.878133	0	0	Gastranaerophilales	1	1	0	0	1	0	1	0
96	Dadabacteriales	-0.20663	0.254207	-0.845332	0.464789	0.434747	0.294392	0.0254258	-0.0085812	-0.384877	Dadabacteriales	0.156301	0	0	0	0	0	0.165818	0.238235	0	Dadabacteriales	-1.322	1.21575	-2.26775	1.51252	1.23371	0.66755	0.153336	-0.0360198	-0.757153	Dadabacteriales	0.18617	0	0	0	0	0	0.878133	0.971267	0	Dadabacteriales	1	0	0	0	0	0	1	1
97	Deferribacteraceae	0.385928	0.281927	-0.917129	2.15849	0.675781	0.466562	0.119665	2.15536	-0.184728	Deferribacteraceae	0.590092	0.888932	1.06065	0.861098	1.05643	1.0473	0.836311	0.835373	1.04846	Deferribacteraceae	0.654014	0.317153	-0.864688	2.50667	0.63968	0.445488	0.143087	2.58012	-0.17619	Deferribacteraceae	0.513103	0.751128	0.38721	0.0121875	0.52238	0.655967	0.886221	0.00987668	0.860145	Deferribacteraceae	1	1	1	1	1	1	1	1
98	Deinococcaceae	0.517338	-0.768387	-0.721367	-0.282735	-0.786202	-0.843726	-0.698542	-0.385975	-1.01375	Deinococcaceae	0.297618	0	0.720694	0.386592	0	0	0	0.348821	0.639357	Deinococcaceae	1.73826	-2.16267	-1.00093	-0.731352	-2.18201	-2.04281	-2.30355	-1.10651	-1.58558	Deinococcaceae	0.0821651	0	0.316859	0.464564	0	0	0	0.268505	0.112834	Deinococcaceae	1	0	1	1	0	0	0	1
99	Trueperaceae	-0.20663	-0.0444198	2.59155	0.0253444	-0.0622339	2.17789	0.0254258	-0.0085812	0.684578	Trueperaceae	0.156301	0.246674	0	0.254742	0.252749	0	0.165818	0.238235	0	Trueperaceae	-1.322	-0.180075	2.44074	0.0994904	-0.246229	2.28635	0.153336	-0.0360198	0.706036	Trueperaceae	0.18617	0.857094	0	0.920749	0.805505	0	0.878133	0.971267	0	Trueperaceae	1	1	0	1	1	0	1	1
100	Babeliaceae	-0.0235277	0.212321	1.40307	-0.157758	-0.245336	-0.302861	-0.157676	0.222468	0.721568	Babeliaceae	0.25827	0.558	1.06163	0	0	0	0	0.352538	0.770202	Babeliaceae	-0.0910974	0.380503	1.32162	-0.479818	-0.748935	-0.794983	-0.596029	0.631047	0.936855	Babeliaceae	0.927415	0.703572	0.186293	0	0	0	0	0.52801	0.348833	Babeliaceae	1	1	1	0	0	0	0	1
101	Babeliales	-0.20663	0.383072	1.31316	0.0253444	0.555975	0.342339	0.0254258	-0.0085812	-0.812369	Babeliales	0.156301	0	0	0.254742	0	0	0.165818	0.238235	0.294974	Babeliales	-1.322	1.29974	2.04809	0.0994904	1.23522	0.717891	0.153336	-0.0360198	-2.75403	Babeliales	0.18617	0	0	0.920749	0	0	0.878133	0.971267	0.0058866	Babeliales	1	0	0	1	0	0	1	1
102	Desulfocapsaceae	0.486517	4.10921	1.16486	3.46838	1.87496	-0.629804	2.08597	2.82568	0.511436	Desulfocapsaceae	0.679475	0.935893	0.882555	0.824455	1.15294	0.777163	0.930667	0.83811	0.861161	Desulfocapsaceae	0.71602	4.39068	1.31988	4.20688	1.62624	-0.810389	2.24137	3.37149	0.593891	Desulfocapsaceae	0.473979	1.13e-05	0.186876	2.59e-05	0.103899	0.417717	0.0250022	0.000747615	0.552585	Desulfocapsaceae	1	0.00323174	1	0.00691326	1	1	1	0.204099
103	Desulfovibrionaceae	1.21718	-0.439266	0.0887102	1.01322	0.313682	0.150804	-0.78948	2.14375	-0.302647	Desulfovibrionaceae	0.544333	0.776367	0.827765	0.845494	0.889371	1.10207	0.754871	0.704126	0.968054	Desulfovibrionaceae	2.23609	-0.565796	0.107168	1.19838	0.352701	0.136837	-1.04585	3.04456	-0.312634	Desulfovibrionaceae	0.0253456	0.571532	0.914655	0.230769	0.724312	0.89116	0.295632	0.00233025	0.754559	Desulfovibrionaceae	1	1	1	1	1	1	1	0.612855
104	Bradymonadales	3.88407	1.04132	-0.19813	1.08747	0.873379	-0.379864	1.19839	1.44769	1.97215	Bradymonadales	0.51931	0.537125	0.687059	0.82927	0.650402	0.947526	0.586538	0.625603	1.04614	Bradymonadales	7.47929	1.93869	-0.288374	1.31136	1.34283	-0.400901	2.04316	2.31407	1.88516	Bradymonadales	7.47e-14	0.0525386	0.773061	0.189736	0.179328	0.688493	0.0410366	0.0206637	0.0594081	Bradymonadales	1.95e-11	1	1	1	1	1	1	1
105	PB19	0.979165	4.70222	1.81865	4.49493	4.30893	1.1717	2.21989	3.33981	1.44079	PB19	0.745642	0.852167	1.08888	1.16683	0.916742	1.03184	1.06913	0.810142	0.902254	PB19	1.31318	5.51796	1.67021	3.85226	4.70027	1.13555	2.07636	4.1225	1.59688	PB19	0.189121	3.43e-08	0.0948779	0.000117031	2.6e-06	0.256146	0.0378605	3.75e-05	0.110293	PB19	1	1.04e-05	1	0.0299598	0.000761277	1	1	0.0106064
106	uncultured_11	0.117689	-0.368738	-1.4007	0.648266	0.356162	0.251654	-0.298893	-0.0085812	-0.83806	uncultured_11	0.240337	0	0	0.46926	0.583452	0.470631	0	0.289634	0.396402	uncultured_11	0.489682	-1.19785	-3.90446	1.38146	0.610439	0.534717	-1.21019	-0.0296278	-2.11417	uncultured_11	0.624359	0	0	0.167136	0.541571	0.592846	0	0.976364	0.0345008	uncultured_11	1	0	0	1	1	1	0	1
107	Entotheonellaceae	-0.20663	-0.0444198	0.560918	0.0253444	-0.0622339	2.76074	0.0254258	-0.0085812	1.45874	Entotheonellaceae	0.156301	0.246674	0	0.254742	0.252749	0	0.165818	0.238235	0	Entotheonellaceae	-1.322	-0.180075	0.865837	0.0994904	-0.246229	3.63361	0.153336	-0.0360198	2.12092	Entotheonellaceae	0.18617	0.857094	0	0.920749	0.805505	0	0.878133	0.971267	0	Entotheonellaceae	1	1	0	1	1	0	1	1
108	Acholeplasmataceae	-0.20663	1.56073	-0.133134	1.12147	0.699099	0.640966	0.505005	1.12972	-0.812369	Acholeplasmataceae	0.156301	0	0	0	0	0	0	0	0.294974	Acholeplasmataceae	-1.322	2.41116	-0.164134	1.45958	1.22498	1.05241	1.02862	1.45262	-2.75403	Acholeplasmataceae	0.18617	0	0	0	0	0	0	0	0.0058866	Acholeplasmataceae	1	0	0	0	0	0	0	0
109	Alicyclobacillaceae	-0.20663	-0.0444198	1.23165	0.0253444	-0.0622339	1.21662	0.0254258	-0.0085812	0.575304	Alicyclobacillaceae	0.156301	0.246674	0	0.254742	0.252749	0	0.165818	0.238235	0	Alicyclobacillaceae	-1.322	-0.180075	1.73895	0.0994904	-0.246229	1.62453	0.153336	-0.0360198	0.774657	Alicyclobacillaceae	0.18617	0.857094	0	0.920749	0.805505	0	0.878133	0.971267	0	Alicyclobacillaceae	1	1	0	1	1	0	1	1
110	Bacillaceae	2.07826	-1.56858	-0.345108	-1.37101	-1.59959	1.19022	-2.25946	-1.52428	0.315006	Bacillaceae	0.676704	0.873429	0.916576	0.944511	0.864812	1.20123	0	0.879748	1.20312	Bacillaceae	3.07114	-1.79589	-0.376519	-1.45156	-1.84963	0.990832	-3.32276	-1.73263	0.261824	Bacillaceae	0.0021324	0.0725124	0.706531	0.146625	0.0643665	0.321768	0	0.0831609	0.793457	Bacillaceae	0.488321	1	1	1	1	1	0	1
111	Erysipelatoclostridiaceae	1.3029	-1.55395	-1.8535	-0.803948	-1.24988	-1.22964	-1.48411	-0.81003	-2.3219	Erysipelatoclostridiaceae	0.581562	0	1.04152	0.641778	0.612863	0.750217	0	0.672853	0	Erysipelatoclostridiaceae	2.24035	-2.51976	-1.77962	-1.25269	-2.03941	-1.63905	-2.53629	-1.20387	-3.5202	Erysipelatoclostridiaceae	0.0250684	0	0.0751384	0.210319	0.0414092	0.101204	0	0.228638	0	Erysipelatoclostridiaceae	1	0	1	1	1	1	0	1
112	Erysipelotrichaceae	2.67477	-1.52942	-0.951947	-1.06804	-0.7918	-0.570756	-1.96745	-1.59764	-1.00636	Erysipelotrichaceae	0.791625	1.117	1.11181	1.0427	1.21359	1.31332	1.15121	1.04861	1.12861	Erysipelotrichaceae	3.37884	-1.36922	-0.856214	-1.0243	-0.652447	-0.43459	-1.70903	-1.52359	-0.891684	Erysipelotrichaceae	0.000727929	0.17093	0.391879	0.305693	0.514113	0.66386	0.0874456	0.127612	0.372562	Erysipelotrichaceae	0.171063	1	1	1	1	1	1	1
113	Exiguobacteraceae	-0.20663	-0.0444198	0.930961	0.0253444	0.492284	0.61265	0.0254258	0.357623	-0.812369	Exiguobacteraceae	0.156301	0.246674	0	0.254742	0	0	0.165818	0	0.294974	Exiguobacteraceae	-1.322	-0.180075	0.941045	0.0994904	1.23681	0.828956	0.153336	1.42317	-2.75403	Exiguobacteraceae	0.18617	0.857094	0	0.920749	0	0	0.878133	0	0.0058866	Exiguobacteraceae	1	1	0	1	0	0	1	0
114	Izemoplasmataceae	-0.20663	0.543307	1.21791	0.0253444	-0.0622339	0.570764	0.0254258	-0.0085812	-0.282693	Izemoplasmataceae	0.156301	0	0	0.254742	0.252749	0	0.165818	0.238235	0	Izemoplasmataceae	-1.322	0.921263	2.55662	0.0994904	-0.246229	1.38827	0.153336	-0.0360198	-0.753329	Izemoplasmataceae	0.18617	0	0	0.920749	0.805505	0	0.878133	0.971267	0	Izemoplasmataceae	1	0	0	1	1	0	1	1
115	Aerococcaceae	1.49703	-1.12915	-1.61135	-1.00485	-1.28631	-1.82342	-1.67823	-1.36566	-2.51603	Aerococcaceae	0.863726	0.964258	1.0248	0.985365	0.920693	0	0	0.886983	0	Aerococcaceae	1.73322	-1.171	-1.57235	-1.01978	-1.39711	-1.93344	-1.93651	-1.53967	-2.6983	Aerococcaceae	0.0830566	0.241598	0.115869	0.307834	0.16238	0	0	0.12364	0	Aerococcaceae	1	1	1	1	1	0	0	1
116	Carnobacteriaceae	1.85743	-2.10848	-3.14045	-1.47208	-1.50809	-1.5961	-2.03864	-2.07265	-2.87643	Carnobacteriaceae	0.736434	0	0	0.829474	1.00538	1.05793	0	0	0	Carnobacteriaceae	2.5222	-2.75157	-3.84169	-1.77471	-1.50001	-1.5087	-2.75648	-2.71841	-3.55775	Carnobacteriaceae	0.0116623	0	0	0.0759455	0.133611	0.131377	0	0	0	Carnobacteriaceae	1	0	0	1	1	1	0	0
117	Lactobacillaceae	4.13613	0.47165	-2.82992	1.55478	0.90244	-0.746862	-0.307471	1.81302	-1.79541	Lactobacillaceae	0.44967	0.484367	1.78384	0.531559	0.549627	1.84875	0.494081	0.632193	1.49565	Lactobacillaceae	9.19814	0.973746	-1.58642	2.92495	1.64191	-0.403983	-0.62231	2.86783	-1.20042	Lactobacillaceae	3.64e-20	0.330183	0.112645	0.0034451	0.100608	0.686225	0.533738	0.00413298	0.229977	Lactobacillaceae	9.76e-18	1	1	0.799262	1	1	1	1
118	Streptococcaceae	5.47538	-3.99503	-4.74732	-3.72277	-2.49418	-3.34461	-4.86252	-3.84296	-4.44821	Streptococcaceae	0.655718	1.09427	1.30524	1.24206	1.31189	1.42089	0.968905	1.16315	1.29048	Streptococcaceae	8.35021	-3.65086	-3.63712	-2.99726	-1.90122	-2.35388	-5.01858	-3.30391	-3.44695	Streptococcaceae	6.81e-17	0.000261368	0.000275705	0.00272419	0.0572735	0.0185786	5.21e-07	0.000953465	0.000566962	Streptococcaceae	1.81e-14	0.0713535	0.0769217	0.642908	1	1	0.000152004	0.259342
119	Paenibacillaceae	0.177134	-0.428184	-0.937563	-0.35842	-0.445998	1.58057	-0.358338	-0.392345	-0.291242	Paenibacillaceae	0.289419	0	0.548234	0	0	0.647613	0	0	0.685891	Paenibacillaceae	0.612036	-1.22933	-1.71015	-1.01138	-1.26213	2.44061	-1.21402	-1.14738	-0.424618	Paenibacillaceae	0.540514	0	0.0872381	0	0	0.0146623	0	0	0.671115	Paenibacillaceae	1	0	1	0	0	1	0	0
120	RF39	-0.20663	1.33112	3.57073	0.347232	0.536913	1.1882	0.592068	0.980568	0.17766	RF39	0.156301	0	0	0	0	0	0	0	0	RF39	-1.322	2.11988	6.70867	0.915563	0.91871	2.3595	1.04709	1.49359	0.294737	RF39	0.18617	0	0	0	0	0	0	0	0	RF39	1	0	0	0	0	0	0	0
121	Gemellaceae	2.06386	-2.31491	-2.65901	-1.50737	-1.65248	-1.12765	-2.24506	-1.04191	-1.87137	Gemellaceae	1.02786	0	1.32179	1.15734	1.26695	1.43764	0	1.21206	1.34886	Gemellaceae	2.00792	-2.20047	-2.01167	-1.30244	-1.3043	-0.784374	-2.17854	-0.859621	-1.38737	Gemellaceae	0.0446517	0	0.0442546	0.192765	0.192131	0.432821	0	0.389998	0.165328	Gemellaceae	1	0	1	1	1	1	0	1
122	Staphylococcaceae	3.43683	-2.77584	-4.71984	-1.54884	-2.63819	-3.76322	-3.61804	-2.56651	-4.45583	Staphylococcaceae	1.12882	1.32413	0	1.70808	1.39733	0	0	1.41356	0	Staphylococcaceae	3.04461	-2.09635	-3.92369	-0.906772	-1.88803	-3.1272	-3.19785	-1.81563	-3.73508	Staphylococcaceae	0.00232978	0.0360511	0	0.364527	0.0590223	0	0	0.0694265	0	Staphylococcaceae	0.528861	1	0	1	1	0	0	1
123	Christensenellaceae	1.27368	-0.897859	-2.11684	-0.738258	-0.781207	-0.929173	-1.45488	-0.543333	-2.06163	Christensenellaceae	0.56509	0.710806	0.833822	0.75935	0.788036	0.797041	0	0.916972	0.69574	Christensenellaceae	2.25394	-1.26316	-2.53872	-0.972223	-0.991335	-1.16578	-2.55808	-0.59253	-2.96321	Christensenellaceae	0.0242002	0.206533	0.0111258	0.33094	0.321522	0.243704	0	0.553496	0.00304445	Christensenellaceae	1	1	1	1	1	1	0	1
124	Clostridia_UCG-014	2.09167	-1.09309	-1.97851	-0.947876	-1.69409	-0.0490884	-2.27287	-0.0763096	-2.53304	Clostridia_UCG-014	0.70648	1.05414	1.25677	0.932456	0.940852	1.41192	0	1.13511	0.880625	Clostridia_UCG-014	2.96069	-1.03695	-1.57428	-1.01654	-1.80059	-0.0347671	-3.2026	-0.0672265	-2.87642	Clostridia_UCG-014	0.00306951	0.299759	0.115423	0.309374	0.0717669	0.972265	0	0.946401	0.00402219	Clostridia_UCG-014	0.6845	1	1	1	1	1	0	1
125	Clostridia_vadinBB60_group	1.14425	0.825679	-0.674604	1.09987	1.33959	0.198692	0.152577	1.92176	-1.24301	Clostridia_vadinBB60_group	0.54655	0.798384	1.10759	0.874484	0.659587	1.07336	0.781476	0.633673	0.892499	Clostridia_vadinBB60_group	2.0936	1.03419	-0.609073	1.25773	2.03095	0.185113	0.195243	3.03273	-1.39273	Clostridia_vadinBB60_group	0.0362959	0.301049	0.542476	0.208489	0.0422603	0.85314	0.845203	0.00242353	0.163701	Clostridia_vadinBB60_group	1	1	1	1	1	1	1	0.63254
126	Clostridiaceae	3.07546	-0.242256	-1.11102	1.18281	-0.562867	-0.991731	-1.4175	1.17359	-0.533826	Clostridiaceae	0.70763	1.21162	1.09193	0.738803	1.26526	1.17804	1.27789	0.846686	1.11423	Clostridiaceae	4.34615	-0.199944	-1.01748	1.60098	-0.444862	-0.841845	-1.10925	1.3861	-0.4791	Clostridiaceae	1.39e-05	0.841524	0.308923	0.109382	0.65642	0.399875	0.267323	0.165716	0.631867	Clostridiaceae	0.00346374	1	1	1	1	1	1	1
127	Defluviitaleaceae	-0.20663	0.395423	0.31925	0.0253444	-0.0622339	-0.119759	0.0254258	-0.0085812	1.462	Defluviitaleaceae	0.156301	0	0	0.254742	0.252749	0.30837	0.165818	0.238235	0	Defluviitaleaceae	-1.322	1.30008	0.438655	0.0994904	-0.246229	-0.38836	0.153336	-0.0360198	1.64398	Defluviitaleaceae	0.18617	0	0	0.920749	0.805505	0.69775	0.878133	0.971267	0	Defluviitaleaceae	1	0	0	1	1	1	1	1
128	Lachnospiraceae	6.4603	-1.80022	-4.76162	-0.529432	-1.18329	-3.45668	-2.68346	-0.150351	-4.13923	Lachnospiraceae	0.24175	0.28097	1.65132	0.308302	0.453947	1.61409	0.348111	0.477095	1.25257	Lachnospiraceae	26.7231	-6.40716	-2.88352	-1.71725	-2.60667	-2.14157	-7.70865	-0.315138	-3.3046	Lachnospiraceae	2.54e-157	1.48e-10	0.00393259	0.085933	0.0091427	0.0322285	1.27e-14	0.752657	0.000951113	Lachnospiraceae	7.67e-155	4.52e-08	0.994945	1	1	1	3.85e-12	1
129	Monoglobaceae	1.82363	-1.70848	-2.43575	-1.58903	-0.561987	-1.32641	-2.00484	-0.838276	-1.1776	Monoglobaceae	0.68676	0.719287	1.06565	0.734336	0.972682	1.01491	0	1.0482	1.05208	Monoglobaceae	2.65542	-2.37524	-2.28569	-2.1639	-0.577771	-1.30693	-2.90546	-0.799728	-1.1193	Monoglobaceae	0.00792107	0.0175376	0.0222724	0.030472	0.563419	0.191236	0	0.423868	0.263011	Monoglobaceae	1	1	1	1	1	1	0	1
130	[Eubacterium]_coprostanoligenes_group	2.46605	-1.56152	-3.20604	-0.822985	-0.924172	-1.96413	-2.02015	-0.542131	-2.07287	[Eubacterium]_coprostanoligenes_group	0.72914	1.04547	1.00651	0.980804	1.0797	1.0617	0.939758	1.10588	1.07255	[Eubacterium]_coprostanoligenes_group	3.38213	-1.49361	-3.18529	-0.839092	-0.855952	-1.84999	-2.14965	-0.490226	-1.93265	[Eubacterium]_coprostanoligenes_group	0.000719264	0.135279	0.00144607	0.401417	0.392024	0.0643156	0.031583	0.623974	0.0532791	[Eubacterium]_coprostanoligenes_group	0.169746	1	0.375979	1	1	1	1	1
131	Butyricicoccaceae	2.52426	-1.89226	-3.01358	-0.828688	-0.776464	-1.60102	-2.70547	-0.423467	-2.57079	Butyricicoccaceae	0.163818	0.477865	0.925455	0.631263	0.787788	0.990546	0	0.735429	0.736008	Butyricicoccaceae	15.4089	-3.95982	-3.25632	-1.31275	-0.985626	-1.6163	-15.6426	-0.575809	-3.49288	Butyricicoccaceae	1.43e-53	7.5e-05	0.00112868	0.189268	0.324317	0.106029	0	0.564744	0.000477834	Butyricicoccaceae	4.09e-51	0.0207018	0.299099	1	1	1	0	1
132	Oscillospiraceae	4.45962	-2.2549	-3.96178	-0.304937	-1.56171	-2.17005	-3.24724	0.153697	-3.24686	Oscillospiraceae	0.402892	1.06073	1.36808	0.449585	1.24667	1.34717	0.851792	0.648596	1.05648	Oscillospiraceae	11.069	-2.1258	-2.89586	-0.678263	-1.2527	-1.61081	-3.81225	0.236969	-3.07327	Oscillospiraceae	1.77e-28	0.0335202	0.00378121	0.497605	0.210314	0.10722	0.000137709	0.812681	0.00211724	Oscillospiraceae	4.88e-26	1	0.960427	1	1	1	0.0385584	1
133	Ruminococcaceae	5.35828	-2.53755	-4.0977	-0.959487	-1.44606	-2.8732	-3.06667	-1.17656	-4.30258	Ruminococcaceae	0.386922	0.734753	1.44109	0.63793	0.638964	1.2759	0.691077	0.945912	1.20621	Ruminococcaceae	13.8485	-3.45361	-2.84347	-1.50406	-2.26313	-2.25189	-4.43752	-1.24384	-3.56703	Ruminococcaceae	1.3e-43	0.000553137	0.00446259	0.132565	0.0236276	0.0243292	9.1e-06	0.213558	0.000361048	Ruminococcaceae	3.68e-41	0.147134	1	1	1	1	0.0026117	1
134	UCG-010	1.50462	-0.972257	-2.07955	-0.768913	-0.741674	-0.802045	-1.68583	-0.315689	-1.56223	UCG-010	0.607009	0.834162	1.03937	0.832284	0.995048	0.966344	0	0.946965	0.853449	UCG-010	2.47875	-1.16555	-2.00078	-0.923858	-0.745365	-0.829979	-2.76135	-0.333369	-1.83049	UCG-010	0.0131844	0.243796	0.0454162	0.35556	0.456051	0.406551	0	0.738856	0.0671763	UCG-010	1	1	1	1	1	1	0	1
135	Peptococcaceae	-0.20663	0.302154	-0.252774	0.0253444	0.353654	1.51271	0.0254258	0.521094	-0.234746	Peptococcaceae	0.156301	0	0	0.254742	0	0	0.165818	0	0	Peptococcaceae	-1.322	1.27251	-0.383187	0.0994904	1.21237	2.6683	0.153336	0.903123	-0.522873	Peptococcaceae	0.18617	0	0	0.920749	0	0	0.878133	0	0	Peptococcaceae	1	0	0	1	0	0	1	0
136	Anaerovoracaceae	0.370993	-0.323416	-0.072675	0.421229	-0.200412	0.47487	-0.552197	0.506593	-0.431229	Anaerovoracaceae	0.457928	0.48328	0.918078	0.632654	0.53307	0.756982	0	0.753582	0.664018	Anaerovoracaceae	0.810156	-0.66921	-0.0791599	0.665812	-0.375957	0.627319	-1.19501	0.672246	-0.649424	Anaerovoracaceae	0.41785	0.503361	0.936905	0.505531	0.706949	0.53045	0	0.501427	0.516065	Anaerovoracaceae	1	1	1	1	1	1	0	1
137	Fusibacteraceae	1.58296	1.59849	2.81052	-0.24913	1.60088	1.59131	2.44376	0.208772	5.16928	Fusibacteraceae	0.635603	1.1574	0.719048	1.18378	1.11272	1.23991	0.718171	1.06259	0.70678	Fusibacteraceae	2.49049	1.3811	3.90867	-0.210454	1.4387	1.28341	3.40276	0.196475	7.31385	Fusibacteraceae	0.0127568	0.167249	9.28e-05	0.833314	0.150235	0.199349	0.000667091	0.844239	2.6e-13	Fusibacteraceae	1	1	0.0266358	1	1	1	0.182783	1
138	Peptostreptococcaceae	3.8242	-2.38179	-2.39082	-2.13263	-1.25422	-1.57014	-4.0054	-2.85443	-1.73253	Peptostreptococcaceae	0.399864	0.993411	1.07418	1.03397	1.08667	1.13093	0	0.722543	1.19749	Peptostreptococcaceae	9.56373	-2.39758	-2.22572	-2.06257	-1.15418	-1.38836	-9.90416	-3.95053	-1.4468	Peptostreptococcaceae	1.14e-21	0.0165037	0.0260331	0.0391535	0.248425	0.165029	0	7.8e-05	0.147952	Peptostreptococcaceae	3.09e-19	1	1	1	1	1	0	0.0219121
139	Peptostreptococcales-Tissierellales	1.58903	-1.18154	-1.11449	-0.297284	-1.014	-1.50127	-1.77024	-1.02701	-1.99322	Peptostreptococcales-Tissierellales	0.914612	1.02568	1.1215	1.4919	1.10805	1.11027	0	1.07826	1.01888	Peptostreptococcales-Tissierellales	1.73739	-1.15196	-0.993746	-0.199265	-0.915122	-1.35217	-1.92955	-0.952467	-1.95629	Peptostreptococcales-Tissierellales	0.0823191	0.249336	0.320347	0.842055	0.360128	0.176322	0	0.34086	0.0504308	Peptostreptococcales-Tissierellales	1	1	1	1	1	1	0	1
140	Selenomonadaceae	1.32369	-0.430081	-1.93882	-1.0254	0.866918	-0.817213	-1.5049	-0.37948	-1.49373	Selenomonadaceae	0.67129	0.866282	1.04088	0.738928	1.10591	1.17866	0	0.937786	1.1315	Selenomonadaceae	1.97186	-0.496468	-1.86267	-1.38769	0.783897	-0.693339	-2.23081	-0.404656	-1.32014	Selenomonadaceae	0.0486251	0.619564	0.0625086	0.165233	0.433101	0.488097	0	0.685731	0.18679	Selenomonadaceae	1	1	1	1	1	1	0	1
141	Veillonellaceae	2.69784	-1.55028	-2.45771	-1.18452	-0.394943	-1.32572	-2.10068	-1.47915	-2.17128	Veillonellaceae	0.701314	0.994586	1.31203	1.103	1.19817	1.43222	0.990212	1.00549	1.26336	Veillonellaceae	3.84683	-1.55872	-1.87322	-1.0739	-0.329622	-0.92564	-2.12144	-1.47107	-1.71866	Veillonellaceae	0.000119656	0.119062	0.0610386	0.282867	0.741686	0.354633	0.0338846	0.141271	0.0856761	Veillonellaceae	0.0288371	1	1	1	1	1	1	1
142	Fusobacteriaceae	3.61859	-3.07035	-3.53498	-2.61503	-2.95858	-3.25446	-3.08309	-3.83381	-4.63759	Fusobacteriaceae	0.334776	0.526136	0.825459	0.636636	0.910882	0.897442	0.727758	0	0	Fusobacteriaceae	10.809	-5.83565	-4.28244	-4.10757	-3.24804	-3.62637	-4.23643	-10.0435	-10.7211	Fusobacteriaceae	3.12e-27	5.36e-09	1.85e-05	4e-05	0.00116203	0.000287431	2.27e-05	0	0	Fusobacteriaceae	8.52e-25	1.63e-06	0.00543462	0.0105158	0.305614	0.0738697	0.00644974	0
143	AKAU4049	-0.20663	-0.0444198	1.14399	0.0253444	-0.0622339	2.72963	0.0254258	-0.0085812	1.49169	AKAU4049	0.156301	0.246674	0	0.254742	0.252749	0	0.165818	0.238235	0	AKAU4049	-1.322	-0.180075	1.88904	0.0994904	-0.246229	3.60376	0.153336	-0.0360198	2.14174	AKAU4049	0.18617	0.857094	0	0.920749	0.805505	0	0.878133	0.971267	0	AKAU4049	1	1	0	1	1	0	1	1
144	BD2-11_terrestrial_group	0.0919968	0.315494	1.47667	2.05537	0.238286	2.68072	-0.273201	0.375183	1.85653	BD2-11_terrestrial_group	0.219928	0.508458	0.963567	0.855909	0.604004	1.02299	0	0.550602	0.897854	BD2-11_terrestrial_group	0.418305	0.620492	1.5325	2.40139	0.394511	2.62047	-1.2032	0.681405	2.06774	BD2-11_terrestrial_group	0.675724	0.534934	0.125399	0.016333	0.693204	0.00878097	0	0.495615	0.0386643	BD2-11_terrestrial_group	1	1	1	1	1	1	0	1
145	Gemmatimonadaceae	0.966501	-0.594605	0.139622	-0.758604	-0.465335	1.7338	-1.1477	-0.782063	0.488136	Gemmatimonadaceae	0.394888	0.580947	0.80536	0.456298	0.681762	0.885301	0	0.456777	0.906451	Gemmatimonadaceae	2.44753	-1.02351	0.173366	-1.66252	-0.682548	1.95843	-2.873	-1.71213	0.538513	Gemmatimonadaceae	0.0143839	0.306067	0.862363	0.0964089	0.494893	0.0501797	0	0.0868726	0.590223	Gemmatimonadaceae	1	1	1	1	1	1	0	1
146	Longimicrobiaceae	-0.20663	-0.0444198	0.563817	0.0253444	-0.0622339	2.32728	0.0254258	-0.0085812	1.2135	Longimicrobiaceae	0.156301	0.246674	0	0.254742	0.252749	0	0.165818	0.238235	0	Longimicrobiaceae	-1.322	-0.180075	0.890062	0.0994904	-0.246229	3.60932	0.153336	-0.0360198	1.97079	Longimicrobiaceae	0.18617	0.857094	0	0.920749	0.805505	0	0.878133	0.971267	0	Longimicrobiaceae	1	1	0	1	1	0	1	1
147	S0134_terrestrial_group	-0.20663	-0.0444198	1.72337	0.0253444	-0.0622339	3.23821	0.0254258	-0.0085812	1.86841	S0134_terrestrial_group	0.156301	0.246674	0	0.254742	0.252749	0	0.165818	0.238235	0	S0134_terrestrial_group	-1.322	-0.180075	2.27859	0.0994904	-0.246229	3.66605	0.153336	-0.0360198	2.33631	S0134_terrestrial_group	0.18617	0.857094	0	0.920749	0.805505	0	0.878133	0.971267	0	S0134_terrestrial_group	1	1	0	1	1	0	1	1
148	bacteriap25	-0.0235277	0.00352721	0.59279	1.47948	0.537069	1.37383	-0.157676	-0.191683	0.360762	bacteriap25	0.141697	0.168471	0.559302	0.79108	0.803275	0.638318	0	0	0.53083	bacteriap25	-0.166042	0.0209366	1.05987	1.8702	0.668599	2.15227	-1.0369	-0.837395	0.679618	bacteriap25	0.868124	0.983296	0.289202	0.0614558	0.503752	0.0313764	0	0	0.496746	bacteriap25	1	1	1	1	1	1	0	0
149	Myxococcaceae	-0.20663	1.81099	0.498144	2.64511	2.07998	1.61561	1.85618	2.65219	1.90865	Myxococcaceae	0.156301	0	0	0	0	0	0	0	0	Myxococcaceae	-1.322	2.72628	1.09819	4.53917	2.44168	2.97287	3.35897	5.43319	3.44887	Myxococcaceae	0.18617	0	0	0	0	0	0	0	0	Myxococcaceae	1	0	0	0	0	0	0	0
150	Blfdi19	1.93971	1.32188	-2.08245	0.285352	-0.212036	-1.36415	1.81119	0.763026	-0.375214	Blfdi19	0.47024	0.531265	0.651496	0.821899	1.0458	0.653635	0.553807	0.705518	0.873392	Blfdi19	4.12493	2.48818	-3.19641	0.347187	-0.20275	-2.08703	3.27043	1.08151	-0.429606	Blfdi19	3.71e-05	0.0128399	0.00139149	0.728451	0.83933	0.0368858	0.00107384	0.27947	0.667483	Blfdi19	0.00908573	1	0.363179	1	1	1	0.286714	1
151	Haliangiaceae	1.15815	0.53974	-0.475465	1.32309	1.17714	0.743356	0.637872	2.43879	-0.500615	Haliangiaceae	0.486932	0.787357	0.697955	0.679702	0.992769	0.761631	0.862036	0.578479	0.774497	Haliangiaceae	2.37847	0.685508	-0.681225	1.94658	1.18571	0.976005	0.73996	4.21587	-0.646375	Haliangiaceae	0.0173847	0.493023	0.495729	0.0515851	0.235736	0.329062	0.459324	2.49e-05	0.518036	Haliangiaceae	1	1	1	1	1	1	1	0.00709124
152	Nannocystaceae	1.76869	3.94161	1.64005	4.85355	3.6616	1.71485	2.66535	3.47648	1.33507	Nannocystaceae	0.775303	0.82218	0.905683	0.875678	0.809532	0.905675	0.792239	0.854961	0.868823	Nannocystaceae	2.28129	4.79409	1.81084	5.54261	4.52311	1.89345	3.36433	4.06625	1.53664	Nannocystaceae	0.0225316	1.63e-06	0.0701653	2.98e-08	6.09e-06	0.0582977	0.000767309	4.78e-05	0.12438	Nannocystaceae	1	0.000478794	1	8.58e-06	0.00176111	1	0.208708	0.0134728
153	BIrii41	0.573725	0.212321	-0.376987	3.8455	0.958811	0.742085	-0.754929	0.113005	-0.794808	BIrii41	0.327553	0.784725	0.784604	0.49237	0.825922	0.525977	0	0.579551	0.717273	BIrii41	1.75155	0.270567	-0.48048	7.81018	1.1609	1.41087	-2.26845	0.194986	-1.1081	BIrii41	0.0798516	0.786724	0.630886	5.71e-15	0.245684	0.158283	0	0.845404	0.267819	BIrii41	1	1	1	1.7e-12	1	1	0	1
154	Eel-36e1D6	0.255468	0.22382	0.184363	2.73459	1.83334	-0.235283	-0.436672	0.222468	0.101071	Eel-36e1D6	0.475594	0.591028	0.710143	0.650033	0.92552	0.620541	0	0.569809	0.811077	Eel-36e1D6	0.537156	0.378696	0.259614	4.20685	1.98088	-0.379158	-0.910394	0.390425	0.124614	Eel-36e1D6	0.59116	0.704914	0.795161	2.59e-05	0.0476048	0.70457	0	0.696222	0.900829	Eel-36e1D6	1	1	1	0.00691326	1	1	0	1
155	Sandaracinaceae	2.83154	2.21141	-1.03194	2.59347	2.30063	-0.809519	2.34386	2.66746	-0.69671	Sandaracinaceae	0.66058	0.698216	0.786458	0.778022	0.701853	0.818365	0.679938	0.696715	0.934629	Sandaracinaceae	4.28645	3.16723	-1.31214	3.33341	3.27793	-0.989191	3.44716	3.82863	-0.745439	Sandaracinaceae	1.82e-05	0.00153896	0.189474	0.000857872	0.0010457	0.32257	0.000566506	0.000128859	0.456006	Sandaracinaceae	0.00450247	0.398591	1	0.211036	0.277112	1	0.155789	0.0359517
156	NB1-j	1.29454	-1.54559	-2.1377	-0.217508	-1.5634	-1.38988	-0.978759	-1.50975	-1.98922	NB1-j	0.454009	0	0.616018	0.726134	0	0.583432	0.658916	0	0.559036	NB1-j	2.85135	-3.11564	-3.4702	-0.299543	-3.12408	-2.38224	-1.48541	-3.07409	-3.5583	NB1-j	0.00435342	0	0.00052007	0.764526	0	0.0172076	0.137436	0	0.000373264	NB1-j	0.966458	0	0.141979	1	0	1	1	0
157	Nitrospiraceae	0.0616099	0.159543	0.312417	2.47211	2.42792	2.83581	-0.242814	0.163022	0.638382	Nitrospiraceae	0.196729	0.350273	0.644586	0.602638	0.957685	0.641863	0	0.492735	0.80362	Nitrospiraceae	0.313171	0.455482	0.484679	4.10215	2.5352	4.41809	-1.18706	0.330852	0.794383	Nitrospiraceae	0.754151	0.648763	0.627904	4.09e-05	0.0112383	9.96e-06	0	0.740757	0.426972	Nitrospiraceae	1	1	1	0.0107246	1	0.00285781	0	1
158	Candidatus_Kerfeldbacteria	-0.20663	-0.0444198	0.260221	0.0253444	-0.0622339	1.29627	0.0254258	-0.0085812	0.0585892	Candidatus_Kerfeldbacteria	0.156301	0.246674	0	0.254742	0.252749	0	0.165818	0.238235	0	Candidatus_Kerfeldbacteria	-1.322	-0.180075	0.379151	0.0994904	-0.246229	1.63682	0.153336	-0.0360198	0.117858	Candidatus_Kerfeldbacteria	0.18617	0.857094	0	0.920749	0.805505	0	0.878133	0.971267	0	Candidatus_Kerfeldbacteria	1	1	0	1	1	0	1	1
159	Candidatus_Magasanikbacteria	-0.20663	-0.0444198	0.40225	0.0253444	-0.0622339	1.38522	0.0254258	-0.0085812	-0.0259521	Candidatus_Magasanikbacteria	0.156301	0.246674	0	0.254742	0.252749	0	0.165818	0.238235	0	Candidatus_Magasanikbacteria	-1.322	-0.180075	0.64047	0.0994904	-0.246229	1.64023	0.153336	-0.0360198	-0.0645316	Candidatus_Magasanikbacteria	0.18617	0.857094	0	0.920749	0.805505	0	0.878133	0.971267	0	Candidatus_Magasanikbacteria	1	1	0	1	1	0	1	1
160	Candidatus_Uhrbacteria	-0.20663	-0.0444198	0.426331	0.0253444	-0.0622339	0.11129	0.0254258	-0.0085812	-0.282693	Candidatus_Uhrbacteria	0.156301	0.246674	0	0.254742	0.252749	0	0.165818	0.238235	0	Candidatus_Uhrbacteria	-1.322	-0.180075	0.540462	0.0994904	-0.246229	0.334276	0.153336	-0.0360198	-0.883173	Candidatus_Uhrbacteria	0.18617	0.857094	0	0.920749	0.805505	0	0.878133	0.971267	0	Candidatus_Uhrbacteria	1	1	0	1	1	0	1	1
161	Dojkabacteria	-0.20663	-0.0444198	-0.0704674	1.49889	0.417345	0.409917	0.0254258	0.431262	-0.812369	Dojkabacteria	0.156301	0.246674	0	0	0	0	0.165818	0	0.294974	Dojkabacteria	-1.322	-0.180075	-0.0892059	2.12588	1.23131	1.06762	0.153336	1.40971	-2.75403	Dojkabacteria	0.18617	0.857094	0	0	0	0	0.878133	0	0.0058866	Dojkabacteria	1	1	0	0	0	0	1	0
162	Candidatus_Peregrinibacteria	-0.20663	0.279899	2.52745	0.0253444	0.536913	2.24855	0.0254258	-0.0085812	3.19394	Candidatus_Peregrinibacteria	0.156301	0	0	0.254742	0	0	0.165818	0.238235	0	Candidatus_Peregrinibacteria	-1.322	1.25178	6.08948	0.0994904	1.89225	2.64344	0.153336	-0.0360198	6.56168	Candidatus_Peregrinibacteria	0.18617	0	0	0.920749	0	0	0.878133	0.971267	0	Candidatus_Peregrinibacteria	1	0	0	1	0	0	1	1
163	Candidatus_Peribacteria	-0.20663	-0.0444198	0.63317	0.504923	0.546671	3.54918	0.0254258	-0.0085812	-0.0259521	Candidatus_Peribacteria	0.156301	0.246674	0	0	0	0	0.165818	0.238235	0	Candidatus_Peribacteria	-1.322	-0.180075	0.871682	1.49709	1.23566	3.38532	0.153336	-0.0360198	-0.0540521	Candidatus_Peribacteria	0.18617	0.857094	0	0	0	0	0.878133	0.971267	0	Candidatus_Peribacteria	1	1	0	0	0	0	1	1
164	Gracilibacteria	0.774388	0.108295	1.79529	0.683725	-0.476609	3.227	0.835498	1.46457	3.16927	Gracilibacteria	0.388076	0.706046	0.925402	0.869287	0.541539	0.780077	1.07164	0.799138	0.527866	Gracilibacteria	1.99546	0.153383	1.94001	0.786535	-0.8801	4.13677	0.779648	1.83269	6.00394	Gracilibacteria	0.0459933	0.878096	0.0523781	0.431554	0.378805	3.52e-05	0.435598	0.0668489	1.93e-09	Gracilibacteria	1	1	1	1	1	0.00996816	1	1
165	JGI_0000069-P22	2.78718	2.26562	2.46529	-0.15266	1.74572	2.63607	2.23581	2.04113	3.61511	JGI_0000069-P22	0.746405	0.853849	0.862538	0.996686	0.875811	0.900844	0.789566	0.802487	0.832991	JGI_0000069-P22	3.73415	2.65342	2.85818	-0.153168	1.99326	2.92623	2.83169	2.5435	4.33992	JGI_0000069-P22	0.000188354	0.00796802	0.00426082	0.878266	0.0462325	0.00343098	0.00463028	0.0109748	1.43e-05	JGI_0000069-P22	0.0450166	1	1	1	1	0.778833	1	1
166	Candidatus_Pacebacteria	-0.20663	-0.0444198	0.738067	0.0253444	-0.0622339	0.663655	0.0254258	-0.0085812	0.556979	Candidatus_Pacebacteria	0.156301	0.246674	0	0.254742	0.252749	0	0.165818	0.238235	0	Candidatus_Pacebacteria	-1.322	-0.180075	1.01392	0.0994904	-0.246229	1.45925	0.153336	-0.0360198	0.867719	Candidatus_Pacebacteria	0.18617	0.857094	0	0.920749	0.805505	0	0.878133	0.971267	0	Candidatus_Pacebacteria	1	1	0	1	1	0	1	1
167	Candidatus_Campbellbacteria	-0.20663	-0.0444198	0.787244	1.22364	0.157489	2.33426	0.0254258	-0.0085812	-0.0516439	Candidatus_Campbellbacteria	0.156301	0.246674	0	0	0	0	0.165818	0.238235	0	Candidatus_Campbellbacteria	-1.322	-0.180075	0.940475	1.536	0.825574	3.02238	0.153336	-0.0360198	-0.0959085	Candidatus_Campbellbacteria	0.18617	0.857094	0	0	0	0	0.878133	0.971267	0	Candidatus_Campbellbacteria	1	1	0	0	0	0	1	1
168	Candidatus_Kaiserbacteria	0.159574	-0.0109747	3.31516	0.957588	1.47164	4.50916	-0.340778	-0.374785	2.81531	Candidatus_Kaiserbacteria	0.393238	0.455356	1.02181	0.749149	1.05289	1.18099	0	0	1.2808	Candidatus_Kaiserbacteria	0.405796	-0.0241013	3.24441	1.27823	1.39771	3.81811	-0.856568	-0.862203	2.19809	Candidatus_Kaiserbacteria	0.684892	0.980772	0.00117694	0.201167	0.1622	0.000134476	0	0	0.0279425	Candidatus_Kaiserbacteria	1	1	0.310711	1	1	0.0371153	0	0
169	Saccharimonadaceae	0.159574	0.257265	-0.0390279	-0.34086	1.11777	0.532245	0.364494	0.0765564	0.515858	Saccharimonadaceae	0.293592	0.701923	0.858727	0	0.981149	0.829044	0.700835	0.567889	0.901417	Saccharimonadaceae	0.543523	0.366515	-0.0454486	-0.952414	1.13925	0.641999	0.520085	0.134809	0.572274	Saccharimonadaceae	0.586769	0.713981	0.96375	0	0.254599	0.520874	0.603005	0.892763	0.567136	Saccharimonadaceae	1	1	1	0	1	1	1	1
170	Saccharimonadales	-0.20663	0.395423	2.76298	1.18456	0.546671	3.03962	0.0254258	-0.0085812	1.23724	Saccharimonadales	0.156301	0	0	0	0	0	0.165818	0.238235	0	Saccharimonadales	-1.322	1.30008	4.93818	2.09353	1.23566	6.47384	0.153336	-0.0360198	1.87288	Saccharimonadales	0.18617	0	0	0	0	0	0.878133	0.971267	0	Saccharimonadales	1	0	0	0	0	0	1	1
171	OM190	0.117689	0.448808	-0.609877	2.50782	2.69272	-0.213028	0.336718	-0.0085812	-1.13669	OM190	0.25948	0.515291	0.59361	0.643149	0.435694	0.396975	0.607573	0.306002	0	OM190	0.453555	0.870979	-1.0274	3.89928	6.18031	-0.536628	0.554202	-0.0280429	-3.07685	OM190	0.650149	0.383766	0.30423	9.65e-05	6.4e-10	0.591524	0.579441	0.977628	0	OM190	1	1	1	0.0247948	1.93e-07	1	1	1
172	Phycisphaeraceae	-0.20663	0.321784	0.695458	0.857121	0.417345	0.246445	0.0254258	0.968691	0.436332	Phycisphaeraceae	0.156301	0	0	0	0	0	0.165818	0	0	Phycisphaeraceae	-1.322	1.28473	1.25248	1.47715	1.23131	0.763577	0.153336	1.84082	0.556698	Phycisphaeraceae	0.18617	0	0	0	0	0	0.878133	0	0	Phycisphaeraceae	1	0	0	0	0	0	1	0
173	Pla4_lineage	-0.20663	0.355229	-0.808141	1.1336	0.826296	-0.119759	1.25851	0.765484	-0.340166	Pla4_lineage	0.156301	0	0	0	0	0.30837	0	0	0	Pla4_lineage	-1.322	0.730263	-2.31483	1.67815	0.883831	-0.38836	1.79491	1.86969	-0.577312	Pla4_lineage	0.18617	0	0	0	0	0.69775	0	0	0	Pla4_lineage	1	0	0	0	0	1	0	0
174	Pirellulaceae	-0.20663	0.705548	-0.729807	1.63058	0.450756	-0.119759	0.0254258	0.222468	-0.812369	Pirellulaceae	0.156301	0	0	0	0	0.30837	0.165818	0	0.294974	Pirellulaceae	-1.322	1.51787	-1.61743	2.72815	0.875382	-0.38836	0.153336	1.24477	-2.75403	Pirellulaceae	0.18617	0	0	0	0	0.69775	0.878133	0	0.0058866	Pirellulaceae	1	0	0	0	0	1	1	0
175	Rubinisphaeraceae	-0.20663	0.427782	-0.222387	0.925306	0.837728	-0.119759	0.0254258	0.290045	-0.513742	Rubinisphaeraceae	0.156301	0	0	0	0	0.30837	0.165818	0	0	Rubinisphaeraceae	-1.322	1.29852	-0.464385	1.88563	1.23051	-0.38836	0.153336	1.3912	-1.61946	Rubinisphaeraceae	0.18617	0	0	0	0	0.69775	0.878133	0	0	Rubinisphaeraceae	1	0	0	0	0	1	1	0
176	Acetobacteraceae	0.756828	-0.508588	-0.873877	-0.311014	-0.426545	-0.403626	-0.938031	-0.572389	-0.898711	Acetobacteraceae	0.432003	0.535411	0.933333	0.608034	0.593105	0.808179	0	0.489626	0.97599	Acetobacteraceae	1.7519	-0.949904	-0.936298	-0.511508	-0.719172	-0.499427	-2.14985	-1.16903	-0.920819	Acetobacteraceae	0.0797904	0.342161	0.34912	0.608996	0.472035	0.617479	0	0.24239	0.357145	Acetobacteraceae	1	1	1	1	1	1	0	1
177	Azospirillaceae	0.159574	0.351828	0.0800536	-0.34086	0.506128	2.21734	-0.340778	-0.374785	0.814106	Azospirillaceae	0.407542	0.686483	0.718644	0	0.811468	0.915343	0	0	0.956313	Azospirillaceae	0.391553	0.512508	0.111395	-0.744041	0.623719	2.42241	-0.827061	-0.836834	0.851296	Azospirillaceae	0.695389	0.608295	0.911303	0	0.532812	0.0154178	0	0	0.394605	Azospirillaceae	1	1	1	0	1	1	0	0
178	Caulobacteraceae	2.3841	-1.76153	-2.81312	-1.4804	-1.0381	-1.92408	-2.20696	-1.78552	-3.00345	Caulobacteraceae	0.84466	1.06899	0.983683	1.18667	1.15715	0.994013	0.904838	1.03809	0.953371	Caulobacteraceae	2.82256	-1.64785	-2.85978	-1.24753	-0.897116	-1.93567	-2.43906	-1.72	-3.15035	Caulobacteraceae	0.00476416	0.0993837	0.00423928	0.212204	0.369657	0.0529087	0.0147254	0.0854325	0.00163074	Caulobacteraceae	1	1	1	1	1	1	1	1
179	Hyphomonadaceae	4.61404	0.839491	-0.696103	1.15868	0.655677	-0.611428	1.18976	1.30517	0.285248	Hyphomonadaceae	0.291596	0.413004	0.404921	0.311252	0.476653	0.423871	0.357741	0.395988	0.366409	Hyphomonadaceae	15.8234	2.03265	-1.7191	3.72263	1.37558	-1.44248	3.32575	3.29598	0.778496	Hyphomonadaceae	2.14e-56	0.0420884	0.0855953	0.000197159	0.168951	0.149166	0.000881795	0.000980775	0.436277	Hyphomonadaceae	6.2e-54	1	1	0.0496841	1	1	0.238085	0.26579
180	Parvularculaceae	2.11245	1.31355	0.980674	1.40362	0.517014	0.788564	-0.378868	1.73402	1.35535	Parvularculaceae	0.606304	0.689322	0.79353	0.633316	0.782426	0.829314	1.18513	0.638869	0.776516	Parvularculaceae	3.48415	1.90556	1.23584	2.21631	0.660783	0.950863	-0.319685	2.71421	1.74543	Parvularculaceae	0.000493709	0.0567069	0.216519	0.0266702	0.508751	0.341674	0.749207	0.00664347	0.0809107	Parvularculaceae	0.117503	1	1	1	1	1	1	1
181	uncultured_15	-0.20663	1.19745	1.72206	2.66957	2.9648	3.12424	0.0254258	0.67381	0.598685	uncultured_15	0.156301	0	0	0	0	0	0.165818	0	0	uncultured_15	-1.322	1.77238	3.07138	2.41028	9.45071	8.95795	0.153336	1.259	1.37289	uncultured_15	0.18617	0	0	0	0	0	0.878133	0	0	uncultured_15	1	0	0	0	0	0	1	0
182	Dongiaceae	-0.20663	-0.0444198	-0.17149	0.0253444	-0.0622339	1.72072	0.0254258	-0.0085812	0.223399	Dongiaceae	0.156301	0.246674	0	0.254742	0.252749	0	0.165818	0.238235	0	Dongiaceae	-1.322	-0.180075	-0.346434	0.0994904	-0.246229	3.61035	0.153336	-0.0360198	0.399066	Dongiaceae	0.18617	0.857094	0	0.920749	0.805505	0	0.878133	0.971267	0	Dongiaceae	1	1	0	1	1	0	1	1
183	Kiloniellaceae	1.46797	-0.318384	0.331769	0.781786	2.12491	1.42235	-1.04027	-0.664971	0.598333	Kiloniellaceae	0.464266	0.806061	0.773472	0.510768	0.615112	0.949547	0.699684	0.636028	0.752183	Kiloniellaceae	3.16191	-0.394988	0.428935	1.53061	3.45451	1.49792	-1.48677	-1.04551	0.795462	Kiloniellaceae	0.00156737	0.692852	0.667971	0.125866	0.000551299	0.134153	0.137076	0.295789	0.426345	Kiloniellaceae	0.362061	1	1	1	0.148851	1	1	1
184	Kordiimonadaceae	0.275099	2.40452	1.86346	2.46414	2.59928	2.89423	0.896012	0.40634	-0.496182	Kordiimonadaceae	0.49268	0.882299	0.832682	1.09545	0.593093	0.599869	0.678559	0.816337	0.697183	Kordiimonadaceae	0.558372	2.72529	2.23791	2.24942	4.38258	4.82476	1.32046	0.49776	-0.711695	Kordiimonadaceae	0.57659	0.00642441	0.0252271	0.0244858	1.17e-05	1.4e-06	0.18668	0.618654	0.476654	Kordiimonadaceae	1	1	1	1	0.00337771	0.000407903	1	1
185	uncultured_17	0.791948	4.15381	2.60105	3.86153	4.0073	3.33835	2.23731	3.10024	1.43163	uncultured_17	0.712136	0.789853	0.794739	0.837229	0.764085	0.797495	1.01803	0.855296	0.949352	uncultured_17	1.11207	5.25897	3.27283	4.61227	5.24457	4.18605	2.19769	3.62475	1.50801	uncultured_17	0.266107	1.45e-07	0.00106477	3.98e-06	1.57e-07	2.84e-05	0.027971	0.000289237	0.131552	uncultured_17	1	4.32e-05	0.283228	0.00109929	4.65e-05	0.00811823	1	0.0798294
186	Micavibrionaceae	3.43971	0.57764	-2.16171	-2.0582	0.642575	0.72737	-0.0416533	-0.583766	-0.182117	Micavibrionaceae	0.261394	0.592505	0.913828	0.542544	0.375121	0.858433	0.956146	0.812	0.383575	Micavibrionaceae	13.1591	0.97491	-2.36555	-3.79361	1.71298	0.847323	-0.0435638	-0.718924	-0.474787	Micavibrionaceae	1.51e-39	0.329605	0.0180033	0.000148475	0.0867161	0.396815	0.965252	0.472188	0.634938	Micavibrionaceae	4.24e-37	1	1	0.0377127	1	1	1	1
187	uncultured_18	0.785144	3.35538	1.92354	3.17181	2.50509	2.6992	3.52183	4.02835	3.19555	uncultured_18	0.650032	0.790104	0.984154	0.88117	1.1105	0.809205	0.775758	0.917213	0.765276	uncultured_18	1.20785	4.24676	1.95451	3.59954	2.25582	3.33562	4.53985	4.39194	4.17568	uncultured_18	0.227103	2.17e-05	0.0506412	0.000318776	0.0240818	0.000851104	5.63e-06	1.12e-05	2.97e-05	uncultured_18	1	0.00613784	1	0.079694	1	0.207669	0.00162688	0.00321296
188	NRL2	0.177134	1.5383	1.55561	1.9263	2.24985	1.73046	0.40739	3.9359	2.97699	NRL2	0.440665	0.989436	0.772406	1.04693	0.901676	0.761995	0.79723	0.597797	0.616876	NRL2	0.401971	1.55473	2.01398	1.83996	2.49518	2.27096	0.511006	6.58401	4.82592	NRL2	0.687706	0.120011	0.0440121	0.0657747	0.0125892	0.0231492	0.609347	4.58e-11	1.39e-06	NRL2	1	1	1	1	1	1	1	1.39e-08
189	Paracaedibacteraceae	-0.20663	1.34546	0.968779	1.59738	0.398283	0.395415	0.0254258	-0.0085812	0.410888	Paracaedibacteraceae	0.156301	0	0	0	0	0	0.165818	0.238235	0	Paracaedibacteraceae	-1.322	2.63245	2.0711	2.56286	1.22756	0.763031	0.153336	-0.0360198	0.766146	Paracaedibacteraceae	0.18617	0	0	0	0	0	0.878133	0.971267	0	Paracaedibacteraceae	1	0	0	0	0	0	1	1
190	Parvibaculaceae	0.587066	-0.454351	0.355153	0.472964	1.67134	1.35765	-0.76827	-0.802277	0.105279	Parvibaculaceae	0.452582	0.60131	0.744053	0.904895	0.762244	0.70436	0	0	0.645868	Parvibaculaceae	1.29715	-0.755603	0.477322	0.522673	2.19265	1.9275	-1.68195	-1.63802	0.163004	Parvibaculaceae	0.19458	0.449888	0.633133	0.601202	0.0283324	0.0539174	0	0	0.870515	Parvibaculaceae	1	1	1	1	1	1	0	0
191	PS1_clade	0.0919968	0.424482	1.25065	3.29497	1.65908	2.47705	-0.273201	0.174521	0.43873	PS1_clade	0.239211	0.480127	0.903302	0.35093	0.775894	0.726348	0	0.384085	0.613329	PS1_clade	0.384585	0.884104	1.38453	9.38925	2.13828	3.41028	-1.11112	0.454381	0.715326	PS1_clade	0.700545	0.37664	0.166196	6.04e-21	0.0324937	0.000648969	0	0.649555	0.474408	PS1_clade	1	1	1	1.84e-18	1	0.160944	0	1
192	uncultured_19	-0.20663	1.27462	0.379272	0.0253444	1.04602	0.562632	0.0254258	0.771774	-0.513742	uncultured_19	0.156301	0	0	0.254742	0	0	0.165818	0	0	uncultured_19	-1.322	2.26964	0.553169	0.0994904	2.05332	1.3687	0.153336	1.88413	-1.24294	uncultured_19	0.18617	0	0	0.920749	0	0	0.878133	0	0	uncultured_19	1	0	0	1	0	0	1	0
193	EF100-94H03	-0.20663	-0.0444198	0.545141	0.0253444	0.504409	0.718648	0.0254258	0.453517	1.74433	EF100-94H03	0.156301	0.246674	0	0.254742	0	0	0.165818	0	0	EF100-94H03	-1.322	-0.180075	1.2082	0.0994904	0.809196	1.47202	0.153336	0.913438	2.28925	EF100-94H03	0.18617	0.857094	0	0.920749	0	0	0.878133	0	0	EF100-94H03	1	1	0	1	0	0	1	0
194	uncultured_20	1.83258	3.28792	-1.38185	3.79148	2.92037	-0.716604	1.69666	3.13897	-1.15674	uncultured_20	0.713923	0.756878	1.10907	1.0159	0.786878	1.20376	0.754996	0.834594	1.06744	uncultured_20	2.56691	4.34405	-1.24595	3.73214	3.71133	-0.595305	2.24725	3.76108	-1.08366	uncultured_20	0.0102609	1.4e-05	0.212783	0.000189862	0.000206171	0.551639	0.0246243	0.000169183	0.278515	uncultured_20	1	0.00398656	1	0.048035	0.0564908	1	1	0.0470329
195	Beijerinckiaceae	2.34043	-1.63646	-2.41022	-1.94364	-1.56094	-1.32063	-2.52163	-1.82952	-1.86681	Beijerinckiaceae	0.572806	0.926055	0.935293	0.691761	0.986411	0.825976	0	0.775432	0.859533	Beijerinckiaceae	4.0859	-1.76713	-2.57697	-2.8097	-1.58245	-1.59887	-4.3746	-2.35936	-2.17189	Beijerinckiaceae	4.39e-05	0.0772063	0.00996717	0.0049588	0.113548	0.10985	0	0.0183066	0.0298642	Beijerinckiaceae	0.0107132	1	1	1	1	1	0	1
196	Devosiaceae	3.33686	1.19467	-0.879714	0.543376	0.894622	-0.516647	1.84701	1.33224	-0.0823668	Devosiaceae	0.218556	0.354625	0.385847	0.404494	0.657132	0.581753	0.369122	0.247477	0.342394	Devosiaceae	15.2678	3.36883	-2.27995	1.34335	1.3614	-0.888087	5.00379	5.38327	-0.240561	Devosiaceae	1.25e-52	0.000754893	0.0226105	0.17916	0.173386	0.374494	5.62e-07	7.31e-08	0.809895	Devosiaceae	3.59e-50	0.197782	1	1	1	1	0.000163581	2.18e-05
197	Hyphomicrobiaceae	4.06271	-1.03462	-3.6833	-3.02893	-1.44711	-3.40808	0.746155	-0.85926	-4.11219	Hyphomicrobiaceae	0.254977	0.640114	0.912717	0.599179	0.700641	0.63138	0.385502	0.667736	0.595582	Hyphomicrobiaceae	15.9336	-1.61631	-4.03554	-5.05513	-2.06541	-5.39783	1.93554	-1.28683	-6.90449	Hyphomicrobiaceae	3.7e-57	0.106028	5.45e-05	4.3e-07	0.0388842	6.75e-08	0.0529238	0.198155	5.04e-12	Hyphomicrobiaceae	1.07e-54	1	0.0157983	0.000122146	1	1.98e-05	1	1
198	Methyloligellaceae	2.58795	-0.0994856	-0.569387	1.00202	-0.336271	-0.0346185	-1.48001	-0.071311	-1.76812	Methyloligellaceae	0.52275	0.925679	0.899816	0.549514	0.980809	0.900868	0.904917	0.914773	0.929254	Methyloligellaceae	4.95064	-0.107473	-0.632782	1.82347	-0.342851	-0.0384279	-1.63552	-0.0779549	-1.90273	Methyloligellaceae	7.4e-07	0.914414	0.526876	0.0682325	0.731711	0.969346	0.10194	0.937864	0.0570756	Methyloligellaceae	0.000188626	1	1	1	1	1	1	1
199	Pleomorphomonadaceae	1.1315	-1.03598	-2.41451	-0.507715	0.476981	-1.45789	-1.3127	-0.610238	-2.1505	Pleomorphomonadaceae	0.64822	0.677703	0	0.873376	1.1605	0	0	0.838852	0	Pleomorphomonadaceae	1.74555	-1.52866	-3.29877	-0.581325	0.411014	-1.98537	-2.01462	-0.727468	-2.97299	Pleomorphomonadaceae	0.0808892	0.126349	0	0.561021	0.681062	0	0	0.466939	0	Pleomorphomonadaceae	1	1	0	1	1	0	0	1
200	Rhizobiaceae	5.9979	-0.800316	-1.20431	-0.908229	-1.18506	-1.53388	0.211524	-0.460532	-1.13054	Rhizobiaceae	0.222901	0.38069	0.556446	0.27763	0.362967	0.613967	0.282628	0.343657	0.510772	Rhizobiaceae	26.9083	-2.10228	-2.1643	-3.27137	-3.26494	-2.49831	0.74842	-1.34009	-2.21339	Rhizobiaceae	1.76e-159	0.035529	0.0304417	0.00107029	0.00109487	0.0124788	0.454207	0.180216	0.0268707	Rhizobiaceae	5.32e-157	1	1	0.26008	0.289046	1	1	1
201	Rhizobiales_Incertae_Sedis	1.67986	-1.07593	-2.53538	-1.47197	-1.18739	-2.00625	-0.57224	-1.29782	-2.14955	Rhizobiales_Incertae_Sedis	0.400245	0.596564	0.715301	0.46104	0.678673	0	0.791725	0.569629	0.651136	Rhizobiales_Incertae_Sedis	4.19709	-1.80354	-3.54449	-3.19271	-1.74958	-3.99366	-0.722777	-2.27836	-3.30124	Rhizobiales_Incertae_Sedis	2.7e-05	0.0713028	0.000393368	0.00140945	0.0801908	0	0.469817	0.0227051	0.000962597	Rhizobiales_Incertae_Sedis	0.00665102	1	0.108176	0.339677	1	0	1	1
202	Rhodobiaceae	-0.20663	-0.0444198	-0.305552	0.0253444	-0.0622339	1.84305	0.0254258	0.490708	0.124365	Rhodobiaceae	0.156301	0.246674	0	0.254742	0.252749	0	0.165818	0	0	Rhodobiaceae	-1.322	-0.180075	-0.710101	0.0994904	-0.246229	3.73849	0.153336	1.3885	0.258798	Rhodobiaceae	0.18617	0.857094	0	0.920749	0.805505	0	0.878133	0	0	Rhodobiaceae	1	1	0	1	1	0	1	0
203	Stappiaceae	5.26447	-0.766594	-2.70383	-0.171175	-0.190873	-3.00144	-1.41661	-1.4967	-2.61347	Stappiaceae	0.215023	0.264444	0.715991	0.249459	0.268747	0.859996	0.260513	0.311316	0.314778	Stappiaceae	24.4833	-2.89889	-3.77635	-0.686186	-0.710233	-3.49007	-5.43778	-4.80764	-8.30258	Stappiaceae	2.22e-132	0.00374491	0.000159143	0.492596	0.477559	0.000482895	5.39e-08	1.53e-06	1.02e-16	Stappiaceae	6.67e-130	0.954952	0.0450374	1	1	0.120724	1.6e-05	0.000442891
204	Xanthobacteraceae	1.23553	-0.399317	-1.72062	-0.0324818	-0.212098	0.597413	-1.41673	-0.798735	-1.71151	Xanthobacteraceae	0.70844	1.10511	0.898919	0.965838	1.24226	0.932763	0	0.843008	0.866921	Xanthobacteraceae	1.74401	-0.361336	-1.9141	-0.0336307	-0.170736	0.640477	-1.99077	-0.947483	-1.97424	Xanthobacteraceae	0.0811569	0.717848	0.055607	0.973172	0.864431	0.521863	0	0.343393	0.0483546	Xanthobacteraceae	1	1	1	1	1	1	0	1
205	Rhodobacteraceae	10.0393	-0.810398	-1.08436	-0.751201	-1.03953	-0.534957	-0.528478	-0.494471	-1.59926	Rhodobacteraceae	0.251778	0.370879	0.355384	0.281409	0.293983	0.364563	0.26727	0.298994	0.577215	Rhodobacteraceae	39.8736	-2.18507	-3.05125	-2.66943	-3.53603	-1.46739	-1.97732	-1.65378	-2.77065	Rhodobacteraceae	0	0.0288836	0.00227893	0.00759803	0.00040619	0.14227	0.0480055	0.0981713	0.00559449	Rhodobacteraceae	0	1	0.583406	1	0.110484	1	1	1
206	Magnetospiraceae	-0.20663	-0.0444198	-0.210888	0.0253444	-0.0622339	2.11647	0.0254258	-0.0085812	0.305034	Magnetospiraceae	0.156301	0.246674	0	0.254742	0.252749	0	0.165818	0.238235	0	Magnetospiraceae	-1.322	-0.180075	-0.395199	0.0994904	-0.246229	3.67554	0.153336	-0.0360198	0.466992	Magnetospiraceae	0.18617	0.857094	0	0.920749	0.805505	0	0.878133	0.971267	0	Magnetospiraceae	1	1	0	1	1	0	1	1
207	Terasakiellaceae	1.80293	1.05721	1.78341	0.498407	0.89362	0.269383	-0.143355	0.486221	1.9353	Terasakiellaceae	0.601675	0.935237	0.692206	0.930762	1.09917	1.03586	0.876366	0.919089	0.83535	Terasakiellaceae	2.99653	1.13042	2.57642	0.535483	0.812997	0.260056	-0.163579	0.529025	2.31676	Terasakiellaceae	0.00273073	0.258299	0.00998292	0.592316	0.41622	0.79482	0.870063	0.596788	0.020517	Terasakiellaceae	0.611684	1	1	1	1	1	1	1
208	uncultured_21	1.85898	-0.33656	-0.46195	-0.320995	-0.240704	-0.549797	-0.483543	2.36235	0.649901	uncultured_21	0.84196	1.2001	1.08648	1.13722	1.03443	1.13456	1.06214	0.923203	0.908114	uncultured_21	2.20793	-0.280444	-0.425181	-0.282263	-0.232692	-0.484592	-0.455256	2.55886	0.715659	uncultured_21	0.0272495	0.779137	0.670705	0.777742	0.816001	0.627966	0.648925	0.0105016	0.474202	uncultured_21	1	1	1	1	1	1	1	1
209	AB1	-0.20663	2.02813	1.89499	2.74728	2.43008	1.90912	0.736495	2.15913	1.79582	AB1	0.156301	0	0	0	0	0	0	0	0	AB1	-1.322	2.86602	3.94139	4.68986	3.7929	3.63198	1.8213	3.11065	2.96678	AB1	0.18617	0	0	0	0	0	0	0	0	AB1	1	0	0	0	0	0	0	0
210	Rickettsiaceae	0.0616099	1.28009	1.96601	2.23484	2.43892	0.854165	1.44842	0.0893832	0.0925224	Rickettsiaceae	0.196729	0.708464	0.670784	0.606161	0.290726	0.716998	0.994339	0.278367	0.449174	Rickettsiaceae	0.313171	1.80685	2.93091	3.68687	8.38906	1.19131	1.45667	0.321098	0.205983	Rickettsiaceae	0.754151	0.0707859	0.00337972	0.00022703	4.9e-17	0.233532	0.145209	0.748136	0.836804	Rickettsiaceae	1	1	0.861827	0.0569845	1.49e-14	1	1	1
211	Rickettsiales	-0.20663	0.395423	0.0967496	1.89477	0.720171	0.447108	0.0254258	-0.0085812	-0.119221	Rickettsiales	0.156301	0	0	0	0	0	0.165818	0.238235	0	Rickettsiales	-1.322	0.768997	0.207808	4.54702	0.893708	0.840498	0.153336	-0.0360198	-0.203904	Rickettsiales	0.18617	0	0	0	0	0	0.878133	0.971267	0	Rickettsiales	1	0	0	0	0	0	1	1
212	SM2D12	-0.20663	-0.0444198	1.29493	1.05944	1.29869	3.24009	0.938295	1.06196	3.36588	SM2D12	0.156301	0.246674	0	0	0	0	0	0	0	SM2D12	-1.322	-0.180075	1.76564	2.24199	1.42996	8.77437	1.71548	1.79198	4.26557	SM2D12	0.18617	0.857094	0	0	0	0	0	0	0	SM2D12	1	1	0	0	0	0	0	0
213	uncultured_22	0.770642	0.843707	1.23606	0.201737	0.0355499	0.64999	0.395072	1.0937	1.69006	uncultured_22	0.355065	0.497698	0.613822	0.819759	0.705315	0.648939	0.791659	0.858652	0.839275	uncultured_22	2.17043	1.69522	2.01371	0.246093	0.0504028	1.00162	0.499043	1.27374	2.01371	uncultured_22	0.0299745	0.0900344	0.0440396	0.80561	0.959801	0.316528	0.617749	0.202757	0.0440396	uncultured_22	1	1	1	1	1	1	1	1
214	Sneathiellaceae	-0.20663	1.46453	1.42238	1.60555	2.91402	1.63358	1.37234	3.04395	1.81366	Sneathiellaceae	0.156301	0	0	0	0	0	0	0	0	Sneathiellaceae	-1.322	2.12279	2.85139	2.18828	3.98459	2.867	1.88793	5.00835	3.02166	Sneathiellaceae	0.18617	0	0	0	0	0	0	0	0	Sneathiellaceae	1	0	0	0	0	0	0	0
215	Sphingomonadaceae	4.98512	0.377379	-0.0668821	0.203145	-0.313416	0.468517	-0.739474	0.564833	-0.252935	Sphingomonadaceae	0.185076	0.267584	0.312855	0.492541	0.608584	0.404927	0.27785	0.205128	0.3142	Sphingomonadaceae	26.9355	1.41032	-0.21378	0.412443	-0.514993	1.15704	-2.66141	2.75357	-0.805014	Sphingomonadaceae	8.44e-160	0.158446	0.830719	0.680015	0.606558	0.247256	0.0077813	0.00589493	0.420812	Sphingomonadaceae	2.57e-157	1	1	1	1	1	1	1
216	Geminicoccaceae	1.7554	-1.73821	0.303047	-0.348645	-0.608938	2.00555	-1.93661	-1.12372	0.258269	Geminicoccaceae	0.323004	0.346841	0.755774	0.574685	0.78637	0.908369	0	0.501601	0.942076	Geminicoccaceae	5.43462	-5.01156	0.400975	-0.606671	-0.774366	2.20786	-5.89891	-2.24026	0.274149	Geminicoccaceae	5.49e-08	5.4e-07	0.688438	0.544069	0.438714	0.0272542	0	0.0250742	0.78397	Geminicoccaceae	1.42e-05	0.000158731	1	1	1	1	0	1
217	uncultured_23	1.5348	-1.41965	0.319387	-1.04263	0.128718	1.81704	-0.652383	-1.207	0.651376	uncultured_23	0.63908	0.673286	1.06228	0.79366	0.891622	1.16584	0.845007	0.733087	1.12909	uncultured_23	2.40158	-2.10854	0.300662	-1.3137	0.144364	1.55857	-0.772045	-1.64646	0.576906	uncultured_23	0.0163243	0.0349846	0.763673	0.188948	0.885213	0.119099	0.440088	0.0996691	0.564003	uncultured_23	1	1	1	1	1	1	1	1
218	Acidithiobacillaceae	-0.20663	-0.0444198	0.406406	0.0253444	-0.0622339	1.538	0.0254258	-0.0085812	0.17049	Acidithiobacillaceae	0.156301	0.246674	0	0.254742	0.252749	0	0.165818	0.238235	0	Acidithiobacillaceae	-1.322	-0.180075	0.615842	0.0994904	-0.246229	2.20795	0.153336	-0.0360198	0.288964	Acidithiobacillaceae	0.18617	0.857094	0	0.920749	0.805505	0	0.878133	0.971267	0	Acidithiobacillaceae	1	1	0	1	1	0	1	1
219	Aeromonadaceae	1.32816	-1.57921	-2.00058	-1.09356	-1.23867	-1.65455	-1.50936	-1.14372	-1.76954	Aeromonadaceae	0.394073	0	0.760773	0.4664	0.445458	0	0	0.456064	0.730642	Aeromonadaceae	3.37034	-3.5825	-2.62966	-2.34468	-2.78067	-3.3303	-3.78599	-2.50781	-2.42189	Aeromonadaceae	0.000750761	0	0.00854698	0.0190436	0.00542469	0	0	0.0121482	0.0154399	Aeromonadaceae	0.175678	0	1	1	1	0	0	1
220	Alteromonadaceae	6.78598	-0.448236	-0.986521	-0.982495	-0.381418	-0.427105	-0.176038	-0.581735	-1.74567	Alteromonadaceae	0.23785	0.371724	0.34863	0.673528	0.595004	0.584631	0.294784	0.714705	0.886729	Alteromonadaceae	28.5305	-1.20583	-2.82971	-1.45873	-0.641035	-0.730555	-0.597178	-0.813952	-1.96866	Alteromonadaceae	4.9e-179	0.227883	0.00465903	0.14464	0.5215	0.465051	0.550389	0.415672	0.0489921	Alteromonadaceae	1.5e-176	1	1	1	1	1	1	1
221	Colwelliaceae	4.49519	3.19455	1.58335	2.21941	2.61604	1.3939	3.05996	1.4317	0.15644	Colwelliaceae	0.533679	0.596521	0.646751	0.811651	0.768786	0.718319	0.63474	0.626343	0.835845	Colwelliaceae	8.42302	5.3553	2.44816	2.73444	3.40282	1.9405	4.82081	2.28582	0.187164	Colwelliaceae	3.67e-17	8.54e-08	0.0143589	0.00624856	0.000666943	0.0523192	1.43e-06	0.0222651	0.851532	Colwelliaceae	9.76e-15	2.56e-05	1	1	0.178741	1	0.000414633	1
222	Gallaecimonadaceae	3.63492	-3.88596	-4.91793	-3.28839	-3.90378	-3.9613	-3.81612	-3.43597	-4.65391	Gallaecimonadaceae	0.734349	0	0	0.813325	0	0	0	0.775909	0	Gallaecimonadaceae	4.94985	-5.08463	-6.03105	-4.04314	-5.08267	-4.84684	-5.17441	-4.42832	-5.77067	Gallaecimonadaceae	7.43e-07	0	0	5.27e-05	0	0	0	9.5e-06	0	Gallaecimonadaceae	0.000188648	0	0	0.0136594	0	0	0	0.00273512
223	Idiomarinaceae	1.18823	1.58512	2.11225	1.24228	0.423445	-0.209282	-0.567967	-0.931238	0.287783	Idiomarinaceae	0.487857	0.928561	0.632622	0.816897	0.852558	0.702422	0.859727	0.569844	0.827803	Idiomarinaceae	2.43561	1.70707	3.33888	1.52074	0.496677	-0.297944	-0.660637	-1.6342	0.347647	Idiomarinaceae	0.0148667	0.0878098	0.00084118	0.128326	0.619417	0.765746	0.508845	0.102217	0.728105	Idiomarinaceae	1	1	0.227119	1	1	1	1	1
224	Marinobacteraceae	3.3477	1.04864	-0.319332	-0.769899	0.21256	0.12633	0.173567	0.983729	0.183855	Marinobacteraceae	0.195039	0.432933	0.352814	0.582877	0.226143	0.763358	0.424099	0.319892	0.413427	Marinobacteraceae	17.1643	2.42218	-0.905102	-1.32086	0.939935	0.165493	0.40926	3.07519	0.444711	Marinobacteraceae	4.92e-66	0.0154278	0.365412	0.186548	0.347251	0.868556	0.682349	0.00210369	0.656529	Marinobacteraceae	1.44e-63	1	1	1	1	1	1	0.557479
225	Pseudoalteromonadaceae	7.17807	-1.26465	-1.24557	-2.72748	-1.82151	-1.44779	-0.812539	-2.53534	-3.59444	Pseudoalteromonadaceae	0.304446	0.370962	0.456479	0.462154	0.7742	0.682381	0.500169	0.454014	0.528721	Pseudoalteromonadaceae	23.5775	-3.40911	-2.72863	-5.90167	-2.35276	-2.12168	-1.62453	-5.58427	-6.79837	Pseudoalteromonadaceae	6.56e-123	0.000651748	0.00635971	3.6e-09	0.0186344	0.0338647	0.104263	2.35e-08	1.06e-11	Pseudoalteromonadaceae	1.95e-120	0.172062	1	1.05e-06	1	1	1	7.09e-06
226	Psychromonadaceae	-0.20663	1.19774	0.28621	3.27537	1.4158	-0.119759	0.164055	1.64108	0.879876	Psychromonadaceae	0.156301	0	0	0	0	0.30837	0	0	0	Psychromonadaceae	-1.322	2.39497	0.440893	5.37006	2.39905	-0.38836	0.864501	2.81271	0.9269	Psychromonadaceae	0.18617	0	0	0	0	0.69775	0	0	0	Psychromonadaceae	1	0	0	0	0	1	0	0
227	Shewanellaceae	2.69807	-2.58292	-3.31625	-0.443975	-2.41242	-3.02446	-2.87927	-2.31603	-1.95103	Shewanellaceae	0.331659	0.55127	0.661662	1.12872	0.676984	0	0	0.450564	0.979132	Shewanellaceae	8.13508	-4.68539	-5.012	-0.393345	-3.56348	-6.84435	-8.54758	-5.14029	-1.99261	Shewanellaceae	4.12e-16	2.79e-06	5.39e-07	0.694064	0.000365975	0	0	2.74e-07	0.0463039	Shewanellaceae	1.08e-13	0.000813129	0.000161062	1	0.0999112	0	0	8.12e-05
228	Arenicellaceae	1.04701	-0.166006	-1.5838	2.32021	1.2135	0.257288	-1.22822	-0.263647	-1.71944	Arenicellaceae	0.463575	0.74998	0.660333	0.906807	0.965925	0.867755	0	0.685409	0.668576	Arenicellaceae	2.25856	-0.221347	-2.39849	2.55866	1.25631	0.296499	-2.62608	-0.384656	-2.57179	Arenicellaceae	0.0239105	0.824822	0.0164629	0.0105077	0.209002	0.766849	0	0.700492	0.0101174	Arenicellaceae	1	1	1	1	1	1	0	1
229	BD7-8	-0.20663	0.302154	-1.07638	0.538334	0.596933	0.148481	0.0254258	0.40557	-0.446164	BD7-8	0.156301	0	0.297465	0	0	0	0.165818	0	0	BD7-8	-1.322	0.679111	-3.61851	1.03131	0.851689	0.304885	0.153336	0.850587	-0.885184	BD7-8	0.18617	0	0.000296307	0	0	0	0.878133	0	0	BD7-8	1	0	0.0823732	0	0	0	1	0
230	Alcaligenaceae	2.41217	-1.10023	-1.4198	-1.44486	0.578529	-0.387223	-1.9496	-1.56516	-0.447218	Alcaligenaceae	1.00219	1.27621	1.13526	1.34078	1.23143	1.18772	1.15692	1.30074	1.09085	Alcaligenaceae	2.4069	-0.862105	-1.25064	-1.07762	0.469803	-0.326021	-1.68516	-1.20329	-0.409971	Alcaligenaceae	0.0160886	0.38863	0.211067	0.281202	0.638496	0.744408	0.0919578	0.228863	0.681827	Alcaligenaceae	1	1	1	1	1	1	1	1
231	Burkholderiaceae	1.69198	1.13202	-0.0701739	0.383591	2.92786	0.374042	-0.516289	-1.19211	-0.067044	Burkholderiaceae	0.77886	1.00511	1.06795	0.982386	0.969532	1.1145	1.09566	1.04108	1.20597	Burkholderiaceae	2.17238	1.12626	-0.0657092	0.390469	3.01987	0.335614	-0.471211	-1.14507	-0.0555932	Burkholderiaceae	0.0298274	0.260056	0.947609	0.69619	0.00252883	0.737162	0.63749	0.252179	0.955666	Burkholderiaceae	1	1	1	1	0.649908	1	1	1
232	Chromobacteriaceae	1.19534	-0.947103	-2.47835	-0.470108	-0.86506	-1.13797	-1.37655	-0.653338	-2.21434	Chromobacteriaceae	0.685521	0.75725	0	0.961947	0.799366	0.815053	0	0.879756	0	Chromobacteriaceae	1.7437	-1.25071	-3.22693	-0.488705	-1.08218	-1.39619	-1.9985	-0.742635	-2.91645	Chromobacteriaceae	0.0812114	0.211039	0	0.625051	0.279172	0.162658	0	0.457703	0	Chromobacteriaceae	1	1	0	1	1	1	0	1
233	Comamonadaceae	3.47778	-1.93194	-0.848299	-1.13866	0.195513	0.0768277	-2.47845	-2.64782	-1.37745	Comamonadaceae	0.741309	1.18034	1.04018	1.19443	1.23171	1.39204	1.04607	1.10023	1.23491	Comamonadaceae	4.6914	-1.63676	-0.81553	-0.953302	0.158733	0.0551907	-2.3693	-2.4066	-1.11542	Comamonadaceae	2.71e-06	0.10168	0.414769	0.340437	0.87388	0.955987	0.0178219	0.0161018	0.264669	Comamonadaceae	0.000683784	1	1	1	1	1	1	1
234	Methylophilaceae	0.458201	0.953415	2.94793	-0.126496	0.279023	5.17022	1.52851	0.984346	1.71181	Methylophilaceae	0.354113	0.702439	0.465599	0.668121	0.552249	0.568714	0.64456	0.65799	0.787336	Methylophilaceae	1.29394	1.35729	6.33149	-0.189332	0.505249	9.09108	2.3714	1.49599	2.17417	Methylophilaceae	0.195686	0.174688	2.43e-10	0.849833	0.613384	9.81e-20	0.0177206	0.134657	0.029692	Methylophilaceae	1	1	7.38e-08	1	1	3e-17	1	1
235	Neisseriaceae	2.09621	-0.989285	-1.93891	-1.35447	0.306379	-1.18604	-1.44564	-0.81252	-0.895723	Neisseriaceae	0.929586	1.16702	1.40012	1.15848	1.41838	1.38778	1.19202	1.22416	1.43884	Neisseriaceae	2.255	-0.847705	-1.38481	-1.16918	0.216006	-0.854629	-1.21276	-0.663739	-0.622532	Neisseriaceae	0.0241335	0.396602	0.166109	0.24233	0.828983	0.392757	0.225221	0.506857	0.533592	Neisseriaceae	1	1	1	1	1	1	1	1
236	Nitrosomonadaceae	0.676423	3.50795	2.05673	3.12124	3.88623	2.52044	1.62236	1.89233	2.40274	Nitrosomonadaceae	0.580374	0.762596	0.736535	1.23878	0.758115	0.864668	0.800674	0.818543	0.696317	Nitrosomonadaceae	1.1655	4.60001	2.79244	2.51961	5.12618	2.91492	2.02624	2.31183	3.45064	Nitrosomonadaceae	0.243818	4.22e-06	0.00523127	0.0117485	2.96e-07	0.00355774	0.0427397	0.020787	0.000559259	Nitrosomonadaceae	1	0.00122519	1	1	8.75e-05	0.80405	1	1
237	Oxalobacteraceae	1.65308	-1.14515	-1.44942	-0.729273	-0.978242	-0.959051	-1.83428	-0.927971	-1.68337	Oxalobacteraceae	0.950805	1.1002	1.16135	1.27661	1.18852	1.12733	0	1.19172	1.09511	Oxalobacteraceae	1.73861	-1.04086	-1.24805	-0.571257	-0.823079	-0.850727	-1.92358	-0.778686	-1.53717	Oxalobacteraceae	0.0821035	0.297941	0.212012	0.567826	0.410463	0.394921	0	0.436165	0.124252	Oxalobacteraceae	1	1	1	1	1	1	0	1
238	Rhodocyclaceae	1.13977	-0.556825	-1.97144	-0.542688	-0.0383933	-1.46616	-1.32097	-0.378655	-2.15876	Rhodocyclaceae	0.638238	0.888446	0.885114	1.02013	0.930985	0	0	0.831381	0	Rhodocyclaceae	1.7858	-0.62674	-2.22732	-0.531979	-0.0412395	-2.02298	-2.05875	-0.455453	-3.02449	Rhodocyclaceae	0.0741314	0.530829	0.0259256	0.594741	0.967105	0	0	0.648783	0	Rhodocyclaceae	1	1	1	1	1	0	0	1
239	Sutterellaceae	3.69076	-3.09388	-3.37934	-1.30245	-1.84846	-1.93775	-3.01663	-1.73755	-2.81563	Sutterellaceae	0.335103	0.691847	1.19556	0.977341	0.690756	1.22662	0.56829	0.893123	0.916904	Sutterellaceae	11.0138	-4.47191	-2.82657	-1.33265	-2.676	-1.57974	-5.30826	-1.94547	-3.0708	Sutterellaceae	3.28e-28	7.75e-06	0.00470496	0.182647	0.00745071	0.114166	1.11e-07	0.0517183	0.00213483	Sutterellaceae	8.98e-26	0.0022327	1	1	1	1	3.25e-05	1
240	TRA3-20	0.220862	-0.471911	-1.10422	-0.402147	-0.489725	0.481714	-0.402066	-0.0219216	-0.633596	TRA3-20	0.345129	0	0.509698	0	0	0.667748	0	0.421041	0.629138	TRA3-20	0.639941	-1.18943	-2.16642	-0.999721	-1.21966	0.721401	-1.14819	-0.0520653	-1.00709	TRA3-20	0.522211	0	0.0302787	0	0	0.470663	0	0.958477	0.313894	TRA3-20	1	0	1	0	0	1	0	1
241	Cellvibrionaceae	6.14	-0.533287	-2.54153	0.702626	0.301781	0.706511	0.753683	0.2394	-0.954234	Cellvibrionaceae	0.29027	0.490678	0.67569	0.526859	0.595696	0.796982	0.35382	0.79433	0.597976	Cellvibrionaceae	21.1527	-1.08684	-3.76139	1.33361	0.506603	0.886483	2.13013	0.301385	-1.59577	Cellvibrionaceae	2.6e-99	0.277108	0.000168971	0.18233	0.612434	0.375357	0.0331605	0.763121	0.11054	Cellvibrionaceae	7.68e-97	1	0.0476498	1	1	1	1	1
242	Halieaceae	4.9652	1.05678	-1.39927	1.98181	0.926178	-0.288519	0.721218	1.12686	-0.679598	Halieaceae	0.338041	0.449382	0.517033	0.408178	0.384288	0.638857	0.433725	0.427591	0.568171	Halieaceae	14.6882	2.35163	-2.70635	4.85525	2.41012	-0.451618	1.66285	2.63537	-1.19611	Halieaceae	7.68e-49	0.0186916	0.00680277	1.2e-06	0.0159475	0.651544	0.096343	0.00840465	0.231652	Halieaceae	2.19e-46	1	1	0.00033666	1	1	1	1
243	Microbulbiferaceae	-0.20663	-0.0444198	-0.154809	0.0253444	-0.0622339	1.65268	0.0254258	-0.0085812	-0.304948	Microbulbiferaceae	0.156301	0.246674	0	0.254742	0.252749	0	0.165818	0.238235	0	Microbulbiferaceae	-1.322	-0.180075	-0.281002	0.0994904	-0.246229	2.14831	0.153336	-0.0360198	-0.658122	Microbulbiferaceae	0.18617	0.857094	0	0.920749	0.805505	0	0.878133	0.971267	0	Microbulbiferaceae	1	1	0	1	1	0	1	1
244	Porticoccaceae	0.794429	-0.661714	3.89209	1.70507	2.26455	6.50608	-0.975633	0.429256	2.22266	Porticoccaceae	0.956004	0.985096	1.11586	1.56344	1.25669	1.17771	0	1.21906	1.37567	Porticoccaceae	0.830989	-0.671726	3.48797	1.09058	1.80199	5.52435	-1.01759	0.352121	1.61568	Porticoccaceae	0.40598	0.501758	0.000486711	0.275456	0.0715466	3.31e-08	0	0.724747	0.106163	Porticoccaceae	1	1	0.133359	1	1	9.72e-06	0	1
245	Spongiibacteraceae	4.68719	-0.388947	-3.3814	0.662511	0.935187	-0.706893	-0.306051	-0.724081	-2.3038	Spongiibacteraceae	0.188557	0.442283	0.519293	0.219159	0.689786	1.0391	0.308517	0.305883	1.06032	Spongiibacteraceae	24.8581	-0.879407	-6.51155	3.02297	1.35576	-0.680295	-0.992006	-2.36718	-2.17275	Spongiibacteraceae	2.11e-136	0.37918	7.44e-11	0.00250309	0.175174	0.496318	0.321195	0.0179241	0.0297995	Spongiibacteraceae	6.36e-134	1	2.27e-08	0.593232	1	1	1	1
246	Sedimenticolaceae	0.855306	2.36316	-0.244168	2.28923	0.880724	-0.239029	-0.437363	2.68264	0.301091	Sedimenticolaceae	0.380977	0.409814	0.550566	0.560856	0.749032	0.597105	0.640875	0.544526	0.930847	Sedimenticolaceae	2.24503	5.76643	-0.443486	4.08168	1.17582	-0.400313	-0.682447	4.92657	0.323459	Sedimenticolaceae	0.024766	8.1e-09	0.657414	4.47e-05	0.239668	0.688926	0.494956	8.37e-07	0.746347	Sedimenticolaceae	1	2.45e-06	1	0.0116698	1	1	1	0.000244368
247	Coxiellaceae	-0.20663	0.321784	1.25326	1.98048	1.0499	2.288	2.16097	0.431262	2.10046	Coxiellaceae	0.156301	0	0	0	0	0	0	0	0	Coxiellaceae	-1.322	1.28473	1.97221	2.81473	1.98659	3.07566	2.53081	0.838289	2.02759	Coxiellaceae	0.18617	0	0	0	0	0	0	0	0	Coxiellaceae	1	0	0	0	0	0	0	0
248	D90	2.14853	-2.39958	-3.43154	-2.32982	-2.41739	-2.47492	-1.91385	-2.36374	-3.16753	D90	0.567451	0	0	0	0	0	0.666812	0	0	D90	3.78628	-3.97799	-5.24422	-3.83612	-3.98063	-3.76515	-2.87015	-3.94727	-4.90193	D90	0.000152918	0	0	0	0	0	0.00410283	0	0	D90	0.0367003	0	0	0	0	0	1	0
249	Diplorickettsiaceae	0.0616099	-0.312659	-0.646345	-0.242895	0.374799	1.02087	-0.242814	0.0697527	0.261918	Diplorickettsiaceae	0.216123	0	0.483093	0	0.543422	0.63783	0	0.281295	0.603056	Diplorickettsiaceae	0.285068	-1.08211	-1.33793	-0.8206	0.6897	1.60053	-1.08709	0.24797	0.434318	Diplorickettsiaceae	0.775592	0	0.180919	0	0.490383	0.109481	0	0.804158	0.664057	Diplorickettsiaceae	1	0	1	0	1	1	0	1
250	EC3	-0.20663	0.355229	0.420188	0.614232	0.637068	0.610579	0.0254258	-0.0085812	-0.812369	EC3	0.156301	0	0	0	0	0	0.165818	0.238235	0.294974	EC3	-1.322	1.29625	0.483474	0.996879	1.22993	1.34807	0.153336	-0.0360198	-2.75403	EC3	0.18617	0	0	0	0	0	0.878133	0.971267	0.0058866	EC3	1	0	0	0	0	0	1	1
251	Ectothiorhodospiraceae	-0.20663	-0.0444198	-0.00583983	0.0253444	-0.0622339	1.11378	0.0254258	-0.0085812	0.676069	Ectothiorhodospiraceae	0.156301	0.246674	0	0.254742	0.252749	0	0.165818	0.238235	0	Ectothiorhodospiraceae	-1.322	-0.180075	-0.00751497	0.0994904	-0.246229	1.57006	0.153336	-0.0360198	0.772401	Ectothiorhodospiraceae	0.18617	0.857094	0	0.920749	0.805505	0	0.878133	0.971267	0	Ectothiorhodospiraceae	1	1	0	1	1	0	1	1
252	Enterobacteriaceae	3.82583	-1.68787	-4.46715	-1.61175	-0.227287	-2.69417	-2.58538	-1.25049	-3.07396	Enterobacteriaceae	0.910111	1.31397	1.20262	1.2589	1.29977	1.27145	1.21411	1.29006	1.29686	Enterobacteriaceae	4.2037	-1.28456	-3.71452	-1.28028	-0.174867	-2.11897	-2.12946	-0.969331	-2.37031	Enterobacteriaceae	2.63e-05	0.198946	0.000203586	0.200446	0.861184	0.0340933	0.0332165	0.33238	0.0177734	Enterobacteriaceae	0.00648598	1	0.057004	1	1	1	1	1
253	Morganellaceae	1.68843	-1.20301	-2.97144	-0.899313	-1.07353	-2.01482	-1.86964	-1.05265	-2.70743	Morganellaceae	0.777309	0.941625	0	1.06759	1.01891	0	0	1.00479	0	Morganellaceae	2.17215	-1.27759	-3.46607	-0.84238	-1.0536	-2.34571	-2.39584	-1.04763	-3.19204	Morganellaceae	0.0298442	0.201394	0	0.399575	0.292064	0	0	0.294807	0	Morganellaceae	1	1	0	1	1	0	0	1
254	Francisellaceae	0.336386	-0.587436	1.28036	1.10627	0.33845	3.15863	-0.51759	-0.551597	-0.598169	Francisellaceae	0.546375	0	0.895233	1.1316	0.803641	1.21566	0	0	0.883391	Francisellaceae	0.61567	-1.0074	1.4302	0.977612	0.421145	2.59829	-0.940907	-0.953254	-0.677128	Francisellaceae	0.538113	0	0.152661	0.328266	0.673649	0.00936883	0	0	0.498325	Francisellaceae	1	0	1	1	1	1	0	0
255	Ga0077536	-0.20663	1.07175	0.465469	4.28186	3.32577	1.18611	0.383778	0.357623	1.89276	Ga0077536	0.156301	0	0	0	0	0	0	0	0	Ga0077536	-1.322	1.74414	1.05057	13.9776	8.13124	1.75307	0.965865	1.42317	2.52969	Ga0077536	0.18617	0	0	0	0	0	0	0	0	Ga0077536	1	0	0	0	0	0	0	0
256	Unknown_Family_1	2.81965	4.36039	3.49477	4.79618	4.17573	2.4473	3.92168	3.22591	3.61774	Unknown_Family_1	0.916241	1.06856	1.0595	0.973158	0.985152	1.05703	0.948144	0.926167	1.4129	Unknown_Family_1	3.07742	4.08063	3.29849	4.92847	4.23867	2.31526	4.13617	3.48308	2.5605	Unknown_Family_1	0.00208804	4.49e-05	0.000972054	8.29e-07	2.25e-05	0.0205988	3.53e-05	0.000495678	0.0104522	Unknown_Family_1	0.480248	0.012486	0.260253	0.000233708	0.0064082	1	0.00999414	0.135816
257	Granulosicoccaceae	1.06349	-1.31454	-1.65598	-0.128074	-1.33235	-0.812254	-0.217532	-0.0128008	-0.984103	Granulosicoccaceae	0.574549	0	0.825989	0.76996	0	0.807666	0.814368	0.850909	0.912083	Granulosicoccaceae	1.851	-2.15499	-2.00484	-0.166338	-2.16975	-1.00568	-0.267118	-0.0150437	-1.07896	Granulosicoccaceae	0.0641702	0	0.0449801	0.867891	0	0.31457	0.789379	0.987997	0.280605	Granulosicoccaceae	1	0	1	1	0	1	1	1
258	uncultured_24	-0.20663	-0.0444198	0.539491	0.0253444	-0.0622339	2.24319	0.0254258	-0.0085812	1.34079	uncultured_24	0.156301	0.246674	0	0.254742	0.252749	0	0.165818	0.238235	0	uncultured_24	-1.322	-0.180075	0.835787	0.0994904	-0.246229	3.49323	0.153336	-0.0360198	1.91662	uncultured_24	0.18617	0.857094	0	0.920749	0.805505	0	0.878133	0.971267	0	uncultured_24	1	1	0	1	1	0	1	1
259	HOC36	-0.20663	-0.0444198	0.884332	1.42229	1.77563	2.97045	0.0254258	-0.0085812	2.13802	HOC36	0.156301	0.246674	0	0	0	0	0.165818	0.238235	0	HOC36	-1.322	-0.180075	1.11914	2.13973	2.52925	3.73073	0.153336	-0.0360198	3.385	HOC36	0.18617	0.857094	0	0	0	0	0.878133	0.971267	0	HOC36	1	1	0	0	0	0	1	1
260	JTB23	1.68078	-1.17111	-1.71269	-0.45066	0.159675	-1.15618	-1.86199	-0.883819	-1.86029	JTB23	0.614177	0.725943	0.859971	1.07251	0.934377	0.790222	0	0.818095	0.79042	JTB23	2.73664	-1.61322	-1.99157	-0.420192	0.170889	-1.46311	-3.01462	-1.08034	-2.35354	JTB23	0.00620696	0.106696	0.046418	0.674345	0.864311	0.143438	0	0.279991	0.0185954	JTB23	1	1	1	1	1	1	0	1
261	KI89A_clade	1.40205	2.60632	0.439879	4.60325	3.31518	1.11028	-0.429589	1.64068	-0.0486703	KI89A_clade	0.734782	0.802173	0.967947	0.797569	0.840117	1.01253	0.948336	0.958616	1.04928	KI89A_clade	1.90812	3.24907	0.454446	5.7716	3.9461	1.09654	-0.452992	1.71151	-0.0463843	KI89A_clade	0.0563763	0.00115782	0.649508	7.85e-09	7.94e-05	0.272843	0.650554	0.0869873	0.963004	KI89A_clade	1	0.302191	1	2.27e-06	0.0222417	1	1	1
262	Legionellaceae	0.573725	1.18638	2.69607	1.43806	0.910284	2.38939	4.43049	2.3784	2.55082	Legionellaceae	0.445767	0.979741	0.719467	0.855713	1.11256	0.617396	0.782764	0.735017	0.627287	Legionellaceae	1.28705	1.21091	3.74731	1.68053	0.81819	3.87011	5.66006	3.23585	4.06643	Legionellaceae	0.198076	0.225929	0.000178739	0.0928534	0.413249	0.000108786	1.51e-08	0.00121282	4.77e-05	Legionellaceae	1	1	0.0502256	1	1	0.0302426	4.52e-06	0.326249
263	MBAE14	-0.20663	2.2484	0.663616	3.07325	2.47284	1.34979	0.0254258	0.431262	1.41108	MBAE14	0.156301	0	0	0	0	0	0.165818	0	0	MBAE14	-1.322	3.22397	1.06097	4.36195	4.09682	2.66863	0.153336	1.40971	1.6012	MBAE14	0.18617	0	0	0	0	0	0.878133	0	0	MBAE14	1	0	0	0	0	0	1	0
264	Nitrococcaceae	-0.20663	-0.0444198	0.181887	0.0253444	-0.0622339	1.99496	0.0254258	-0.0085812	0.683823	Nitrococcaceae	0.156301	0.246674	0	0.254742	0.252749	0	0.165818	0.238235	0	Nitrococcaceae	-1.322	-0.180075	0.234822	0.0994904	-0.246229	2.30101	0.153336	-0.0360198	0.91715	Nitrococcaceae	0.18617	0.857094	0	0.920749	0.805505	0	0.878133	0.971267	0	Nitrococcaceae	1	1	0	1	1	0	1	1
265	Methylophagaceae	0.0244193	1.50346	0.638002	0.393442	-0.0735605	1.74743	1.48536	1.77546	1.89317	Methylophagaceae	0.282765	0.663811	0.938	0.573697	0.427308	0.728753	0.777752	0.800336	0.920494	Methylophagaceae	0.0863592	2.2649	0.680173	0.6858	-0.172149	2.39783	1.90981	2.21839	2.05669	Methylophagaceae	0.931181	0.023519	0.496395	0.492839	0.863321	0.0164924	0.0561583	0.0265283	0.0397158	Methylophagaceae	1	1	1	1	1	1	1	1
266	Nitrosococcaceae	-0.20663	-0.0444198	0.130035	2.03262	-0.0622339	3.04533	0.0254258	-0.0085812	1.39945	Nitrosococcaceae	0.156301	0.246674	0	0	0.252749	0	0.165818	0.238235	0	Nitrosococcaceae	-1.322	-0.180075	0.185404	2.95811	-0.246229	4.62366	0.153336	-0.0360198	1.86878	Nitrosococcaceae	0.18617	0.857094	0	0	0.805505	0	0.878133	0.971267	0	Nitrosococcaceae	1	1	0	0	1	0	1	1
267	Alcanivoracaceae	0.139944	1.48214	1.50781	3.75011	4.41303	4.4627	0.23337	0.211711	1.0464	Alcanivoracaceae	0.277465	0.811846	0.60576	0.444434	0.628074	0.456321	0.551271	0.482868	0.877897	Alcanivoracaceae	0.504366	1.82564	2.48912	8.43795	7.02629	9.77973	0.423331	0.438446	1.19194	Alcanivoracaceae	0.614004	0.0679042	0.0128058	3.23e-17	2.12e-12	1.38e-22	0.672054	0.661063	0.233286	Alcanivoracaceae	1	1	1	9.72e-15	6.41e-10	4.24e-20	1	1
268	Alcanivoracaceae1	0.117689	1.4876	0.703598	3.15096	3.41763	4.79468	0.569869	-0.3329	2.5537	Alcanivoracaceae1	0.25948	1.21157	0.634373	1.2386	1.57893	0.569704	0.812819	0	0.718732	Alcanivoracaceae1	0.453555	1.22783	1.10912	2.54397	2.16452	8.41608	0.701101	-1.05156	3.55307	Alcanivoracaceae1	0.650149	0.219512	0.267377	0.01096	0.0304242	3.89e-17	0.48324	0	0.000380766	Alcanivoracaceae1	1	1	1	1	1	1.16e-14	1	0
269	Endozoicomonadaceae	2.07343	-2.32448	-3.03213	-2.25472	-2.3423	-2.39982	-2.25464	-2.28864	-3.09243	Endozoicomonadaceae	0.516578	0	0.688402	0	0	0	0	0	0	Endozoicomonadaceae	4.01378	-4.18943	-4.40459	-4.03208	-4.18989	-3.93801	-4.33225	-4.15942	-5.17025	Endozoicomonadaceae	5.98e-05	0	1.06e-05	0	0	0	0	0	0	Endozoicomonadaceae	0.0144603	0	0.0031266	0	0	0	0	0
270	Halomonadaceae	3.14569	-1.06901	-1.16705	-0.218209	-0.0527176	0.539601	-0.489087	-2.63056	0.223418	Halomonadaceae	0.329803	1.02604	0.687282	0.465309	0.556546	0.676924	0.765477	0.50665	0.49606	Halomonadaceae	9.53808	-1.04188	-1.69807	-0.468955	-0.0947229	0.797136	-0.638931	-5.19206	0.450384	Halomonadaceae	1.46e-21	0.297465	0.0894946	0.639102	0.924535	0.425372	0.522868	2.08e-07	0.652433	Halomonadaceae	3.94e-19	1	1	1	1	1	1	6.18e-05
271	Kangiellaceae	1.53249	2.2573	1.90421	3.76312	3.45739	2.20918	2.15735	0.863633	1.93389	Kangiellaceae	0.651449	0.895834	0.778995	0.911111	0.809744	0.84326	0.675314	1.01578	0.735657	Kangiellaceae	2.35243	2.51977	2.44445	4.13026	4.26974	2.61981	3.19459	0.850215	2.6288	Kangiellaceae	0.0186513	0.0117432	0.0145075	3.62e-05	1.96e-05	0.00879791	0.0014003	0.395206	0.00856878	Kangiellaceae	1	1	1	0.00956629	0.0055971	1	0.369678	1
272	Litoricolaceae	-0.20663	-0.0444198	0.936242	0.0253444	-0.0622339	3.14625	0.0254258	-0.0085812	0.229936	Litoricolaceae	0.156301	0.246674	0	0.254742	0.252749	0	0.165818	0.238235	0	Litoricolaceae	-1.322	-0.180075	1.65016	0.0994904	-0.246229	4.75875	0.153336	-0.0360198	0.349656	Litoricolaceae	0.18617	0.857094	0	0.920749	0.805505	0	0.878133	0.971267	0	Litoricolaceae	1	1	0	1	1	0	1	1
273	Marinomonadaceae	6.43237	-5.87216	-7.71538	-4.79433	-6.70123	-6.17103	-5.24913	-4.13724	-7.45137	Marinomonadaceae	0.289942	0.614207	0	0.951284	0	0.796937	0.621639	0.61033	0	Marinomonadaceae	22.185	-9.56056	-19.3021	-5.03985	-18.9401	-7.74343	-8.44401	-6.77868	-18.8946	Marinomonadaceae	4.8e-109	1.17e-21	0	4.66e-07	0	9.68e-15	3.07e-17	1.21e-11	0	Marinomonadaceae	1.42e-106	3.58e-19	0	0.000131847	0	2.88e-12	9.32e-15	3.7e-09
274	Nitrincolaceae	5.66569	-2.38785	-0.11704	-1.26609	-1.48239	1.91568	-0.681495	-1.82829	-1.29959	Nitrincolaceae	0.390706	0.818888	0.50153	0.513757	0.533351	0.71524	0.508117	0.8681	0.800332	Nitrincolaceae	14.5011	-2.91597	-0.233366	-2.46438	-2.77938	2.67838	-1.34122	-2.10608	-1.62381	Nitrincolaceae	1.19e-47	0.00354587	0.815477	0.013725	0.0054462	0.00739798	0.17985	0.0351974	0.104416	Nitrincolaceae	3.38e-45	0.907743	1	1	1	1	1	1
275	Oceanospirillaceae	1.51629	-0.693321	-1.39008	-1.69758	-1.78516	-0.428192	0.483106	-1.7315	-2.53529	Oceanospirillaceae	0.494754	0.771406	0.798419	0	0	0.709536	0.995472	0	0	Oceanospirillaceae	3.06474	-0.898776	-1.74105	-3.15122	-3.31512	-0.603481	0.485303	-3.26995	-4.38883	Oceanospirillaceae	0.00217859	0.368772	0.0816753	0	0	0.546188	0.627461	0	0	Oceanospirillaceae	0.496718	1	1	0	0	1	1	0
276	Oleiphilaceae	0.117689	2.89266	2.10675	3.87149	4.01977	3.32851	3.68454	2.09382	1.62146	Oleiphilaceae	0.25948	0.648725	0.826176	0.663778	0.476912	0.801105	1.02736	0.407497	0.846543	Oleiphilaceae	0.453555	4.459	2.55	5.83251	8.42875	4.1549	3.58643	5.13824	1.91539	Oleiphilaceae	0.650149	8.23e-06	0.0107722	5.46e-09	3.49e-17	3.25e-05	0.00033523	2.77e-07	0.0554429	Oleiphilaceae	1	0.00236324	1	1.58e-06	1.07e-14	0.00924206	0.0925235	8.18e-05
277	Pseudohongiellaceae	-0.20663	2.43283	2.12868	3.02416	3.54413	5.28079	0.522407	1.26072	1.06324	Pseudohongiellaceae	0.156301	0	0	0	0	0	0	0	0	Pseudohongiellaceae	-1.322	3.58658	3.11206	3.38478	4.613	8.95193	1.03292	1.86336	1.11573	Pseudohongiellaceae	0.18617	0	0	0	0	0	0	0	0	Pseudohongiellaceae	1	0	0	0	0	0	0	0
278	Saccharospirillaceae	5.4175	0.0153249	-1.99646	-1.58539	-2.7288	-2.12984	0.290477	0.0484174	-1.60322	Saccharospirillaceae	0.192474	0.394688	0.363848	0.615129	1.23015	0.571306	0.214798	0.420289	0.728684	Saccharospirillaceae	28.1466	0.0388279	-5.48707	-2.57733	-2.21826	-3.72802	1.35233	0.1152	-2.20016	Saccharospirillaceae	2.63e-174	0.969028	4.09e-08	0.0099567	0.026537	0.000192989	0.176271	0.908287	0.0277959	Saccharospirillaceae	8.04e-172	1	1.23e-05	1	1	0.051914	1	1
279	OM182_clade	-0.20663	-0.0444198	-0.106862	0.0253444	-0.0622339	0.908161	0.0254258	-0.0085812	0.0865693	OM182_clade	0.156301	0.246674	0	0.254742	0.252749	0	0.165818	0.238235	0	OM182_clade	-1.322	-0.180075	-0.181753	0.0994904	-0.246229	1.40182	0.153336	-0.0360198	0.150909	OM182_clade	0.18617	0.857094	0	0.920749	0.805505	0	0.878133	0.971267	0	OM182_clade	1	1	0	1	1	0	1	1
280	Pasteurellaceae	3.23784	-2.55582	-3.18121	-2.41834	-1.21017	-1.60352	-2.4078	-1.65728	-2.40837	Pasteurellaceae	0.999652	1.32744	1.46972	1.2559	1.67419	1.72062	1.34961	1.38668	1.58069	Pasteurellaceae	3.23897	-1.92537	-2.1645	-1.92559	-0.722838	-0.931946	-1.78408	-1.19514	-1.52362	Pasteurellaceae	0.00119962	0.0541828	0.0304262	0.0541556	0.46978	0.351364	0.0744111	0.232034	0.127604	Pasteurellaceae	0.279511	1	1	1	1	1	1	1
281	Moraxellaceae	3.41003	-0.4189	-1.82217	0.539429	0.667762	-0.673842	-2.44327	-2.63653	-2.06451	Moraxellaceae	0.98921	1.67167	1.40358	1.3807	1.34605	1.21153	1.41823	1.24894	1.13664	Moraxellaceae	3.44723	-0.250588	-1.29823	0.390693	0.49609	-0.556191	-1.72276	-2.11101	-1.81633	Moraxellaceae	0.000566373	0.802133	0.194207	0.696024	0.619831	0.578081	0.0849311	0.0347716	0.0693205	Moraxellaceae	0.134231	1	1	1	1	1	1	1
282	Pseudomonadaceae	4.34042	-1.88664	-2.473	-1.74321	-0.00974156	-0.457982	-3.18926	-3.48241	-1.85774	Pseudomonadaceae	0.828237	1.23714	1.20325	1.12405	1.00154	1.11811	1.12553	1.17872	1.05712	Pseudomonadaceae	5.24056	-1.525	-2.05527	-1.55082	-0.00972657	-0.409603	-2.83355	-2.95441	-1.75736	Pseudomonadaceae	1.6e-07	0.127259	0.039853	0.120944	0.992239	0.682097	0.00460335	0.00313266	0.0788568	Pseudomonadaceae	4.13e-05	1	1	1	1	1	1	0.808226
283	Salinisphaeraceae	-0.20663	1.09585	-0.0135932	0.464789	0.353654	0.928836	0.505005	-0.0085812	-0.297195	Salinisphaeraceae	0.156301	0	0	0	0	0	0	0.238235	0	Salinisphaeraceae	-1.322	1.36422	-0.0227859	0.878529	0.70618	1.70808	1.11969	-0.0360198	-0.633008	Salinisphaeraceae	0.18617	0	0	0	0	0	0	0.971267	0	Salinisphaeraceae	1	0	0	0	0	0	0	1
284	Solimonadaceae	-0.20663	0.735935	-0.729807	1.89571	2.43699	2.4486	0.0254258	0.315737	0.284173	Solimonadaceae	0.156301	0	0	0	0	0	0.165818	0	0	Solimonadaceae	-1.322	1.74387	-2.06492	3.2116	2.63067	4.66582	0.153336	1.41197	0.435065	Solimonadaceae	0.18617	0	0	0	0	0	0.878133	0	0	Solimonadaceae	1	0	0	0	0	0	1	0
285	Steroidobacteraceae	0.752132	-1.00318	-0.270712	-0.436436	-1.021	1.48282	-0.933336	-0.495141	-0.255871	Steroidobacteraceae	0.432123	0	0.645045	0.535757	0	0.805605	0	0.522427	0.813509	Steroidobacteraceae	1.74055	-2.1086	-0.41968	-0.814616	-2.12624	1.84063	-2.13851	-0.94777	-0.314528	Steroidobacteraceae	0.0817622	0	0.67472	0.415292	0	0.0656759	0	0.343246	0.75312	Steroidobacteraceae	1	0	1	1	0	1	0	1
286	Woeseiaceae	1.36211	0.133201	0.980678	2.04074	0.320135	2.22246	-0.419238	0.759705	0.989902	Woeseiaceae	0.604587	0.917175	0.910743	0.619751	0.89362	1.00001	0.871662	0.76953	0.984229	Woeseiaceae	2.25297	0.14523	1.07679	3.29284	0.358246	2.22245	-0.480964	0.987233	1.00576	Woeseiaceae	0.0242613	0.88453	0.281575	0.000991801	0.720159	0.0262532	0.630542	0.323528	0.31453	Woeseiaceae	1	1	1	0.242991	1	1	1	1
287	Tenderiaceae	2.82607	1.45791	-2.06358	2.46843	1.71055	-2.17005	0.424649	1.19584	-2.29337	Tenderiaceae	0.315401	0.346243	0.914861	0.407155	0.490422	0.799607	0.825723	0.600609	0.706627	Tenderiaceae	8.96023	4.21066	-2.25562	6.06262	3.48792	-2.7139	0.514275	1.99104	-3.24551	Tenderiaceae	3.24e-19	2.55e-05	0.0240944	1.34e-09	0.000486787	0.00664961	0.60706	0.0464761	0.00117239	Tenderiaceae	8.65e-17	0.00715498	1	3.91e-07	0.131919	1	1	1
288	Thiohalorhabdaceae	0.900669	3.09116	1.48988	4.1517	3.41577	1.85804	-0.0143649	-0.572863	-1.02379	Thiohalorhabdaceae	0.485065	0.576993	0.613906	0.51773	0.610013	0.617423	0.736356	0.766105	0.795665	Thiohalorhabdaceae	1.8568	5.35736	2.42688	8.01906	5.59951	3.00935	-0.0195081	-0.747761	-1.28671	Thiohalorhabdaceae	0.0633399	8.44e-08	0.0152293	1.07e-15	2.15e-08	0.00261808	0.984436	0.454604	0.198197	Thiohalorhabdaceae	1	2.54e-05	1	3.19e-13	6.43e-06	0.604777	1	1
289	Thiotrichaceae	0.756828	1.89013	1.4439	1.2603	-0.251451	0.412975	0.355508	0.392743	-0.654188	Thiotrichaceae	0.334717	1.02696	0.913363	1.13798	0.651876	0.79772	0.757282	0.56814	0.739387	Thiotrichaceae	2.26109	1.84051	1.58086	1.10748	-0.385735	0.517694	0.469453	0.691279	-0.884772	Thiotrichaceae	0.0237534	0.0656933	0.113911	0.268085	0.699693	0.604672	0.638746	0.48939	0.37628	Thiotrichaceae	1	1	1	1	1	1	1	1
290	UBA10353_marine_group	0.0244193	0.564023	-1.30743	1.72271	0.886148	0.294392	0.273956	0.343121	-0.109117	UBA10353_marine_group	0.170351	0.476102	0	0.692877	0.607139	0.62822	0.444647	0.4282	0.578925	UBA10353_marine_group	0.143347	1.18467	-4.26257	2.48631	1.45955	0.468614	0.61612	0.80131	-0.188483	UBA10353_marine_group	0.886016	0.236148	0	0.0129076	0.144415	0.639346	0.537816	0.422952	0.850498	UBA10353_marine_group	1	1	0	1	1	1	1	1
291	UBA4486	1.02132	0.115704	-0.0950833	-0.575508	-1.29019	2.64539	-1.20253	-1.23653	-1.67412	UBA4486	0.414196	0.721223	0.725098	0.751715	0	0.928285	0	0	0.559737	UBA4486	2.4658	0.160427	-0.131132	-0.765594	-2.78225	2.84976	-2.87246	-2.72355	-2.9909	UBA4486	0.013671	0.872544	0.895671	0.443918	0	0.00437523	0	0	0.00278158	UBA4486	1	1	1	1	0	0.980051	0	0
292	uncultured_25	-0.20663	1.07781	1.95153	3.60238	2.04511	0.63021	1.29525	0.845413	0.972811	uncultured_25	0.156301	0	0	0	0	0	0	0	0	uncultured_25	-1.322	1.38286	2.20148	9.299	2.64228	1.05764	2.38323	2.025	1.27995	uncultured_25	0.18617	0	0	0	0	0	0	0	0	uncultured_25	1	0	0	0	0	0	0	0
293	Vibrionaceae	8.23007	-1.3893	-1.20334	-1.4192	-1.61705	-0.851435	-1.82512	-2.54138	-1.77466	Vibrionaceae	0.352342	0.400956	0.673953	0.431736	0.509198	0.624555	0.552952	0.417997	0.521972	Vibrionaceae	23.3582	-3.46497	-1.78549	-3.28719	-3.17568	-1.36327	-3.30068	-6.07991	-3.39991	Vibrionaceae	1.14e-120	0.000530287	0.0741814	0.00101191	0.00149486	0.172799	0.000964518	1.2e-09	0.000674086	Vibrionaceae	3.38e-118	0.141587	1	0.246906	0.391655	1	0.258491	3.64e-07
294	Xanthomonadaceae	1.12776	0.0464192	-0.336788	-0.514992	0.942504	1.44098	-0.781157	-0.564171	0.303226	Xanthomonadaceae	0.64569	0.963002	0.86652	0.865031	1.04706	0.839033	0.801616	0.86176	0.971426	Xanthomonadaceae	1.74661	0.0482026	-0.388668	-0.595345	0.900141	1.71742	-0.974478	-0.654673	0.312145	Xanthomonadaceae	0.0807058	0.961555	0.697522	0.551613	0.368045	0.0859016	0.329819	0.512678	0.75493	Xanthomonadaceae	1	1	1	1	1	1	1	1
295	SAR324_clade(Marine_group_B)	-0.20663	1.31897	0.177262	2.83164	0.259654	1.91805	1.00199	-0.0085812	0.256268	SAR324_clade(Marine_group_B)	0.156301	0	0	0	0	0	0	0.238235	0	SAR324_clade(Marine_group_B)	-1.322	2.15412	0.287304	4.54252	1.12309	2.83704	1.89058	-0.0360198	0.3945	SAR324_clade(Marine_group_B)	0.18617	0	0	0	0	0	0	0.971267	0	SAR324_clade(Marine_group_B)	1	0	0	0	0	0	0	1
296	Spirochaetaceae	1.18854	0.556899	-0.501314	-1.09257	0.179723	-1.14872	-1.36974	-0.896329	-1.27447	Spirochaetaceae	0.511855	0.891615	0.700909	0.602454	0.924705	0.654754	0	0.721718	0.881246	Spirochaetaceae	2.32202	0.624595	-0.715235	-1.81352	0.194357	-1.75443	-2.65593	-1.24194	-1.44621	Spirochaetaceae	0.0202317	0.532237	0.474464	0.0697509	0.845896	0.0793562	0	0.214259	0.148118	Spirochaetaceae	1	1	1	1	1	1	0	1
297	Sumerlaeaceae	-0.20663	0.254207	-0.729807	2.60384	1.21715	0.782182	0.0254258	-0.0085812	-0.812369	Sumerlaeaceae	0.156301	0	0	0	0	0	0.165818	0.238235	0.294974	Sumerlaeaceae	-1.322	1.21575	-1.61743	2.61729	2.02801	1.32812	0.153336	-0.0360198	-2.75403	Sumerlaeaceae	0.18617	0	0	0	0	0	0.878133	0.971267	0.0058866	Sumerlaeaceae	1	0	0	0	0	0	1	1
298	Unknown	3.96566	2.58244	2.42358	3.32357	2.97186	2.04613	1.50587	1.47742	1.4591	Unknown	0.423169	0.61067	0.580904	0.467936	0.552288	0.512926	0.498311	0.498855	0.607802	Unknown	9.37133	4.22887	4.17209	7.10263	5.381	3.98912	3.02195	2.96162	2.40062	Unknown	7.16e-21	2.35e-05	3.02e-05	1.22e-12	7.41e-08	6.63e-05	0.00251154	0.00306021	0.0163672	Unknown	1.93e-18	0.00662319	0.00881324	3.61e-10	2.21e-05	0.0186355	0.658023	0.792594
299	Chlamydiaceae	-0.20663	-0.0444198	1.14545	0.347232	0.398283	0.717555	0.0254258	-0.0085812	-0.398217	Chlamydiaceae	0.156301	0.246674	0	0	0	0	0.165818	0.238235	0	Chlamydiaceae	-1.322	-0.180075	2.51001	0.915563	0.742466	1.45518	0.153336	-0.0360198	-0.940021	Chlamydiaceae	0.18617	0.857094	0	0	0	0	0.878133	0.971267	0	Chlamydiaceae	1	1	0	0	0	0	1	1
300	Simkaniaceae	-0.20663	-0.0444198	1.14949	0.0253444	0.326948	1.16992	0.0254258	-0.0085812	0.0112385	Simkaniaceae	0.156301	0.246674	0	0.254742	0	0	0.165818	0.238235	0	Simkaniaceae	-1.322	-0.180075	1.85174	0.0994904	1.19709	1.61462	0.153336	-0.0360198	0.0202838	Simkaniaceae	0.18617	0.857094	0	0.920749	0	0	0.878133	0.971267	0	Simkaniaceae	1	1	0	1	0	0	1	1
301	WCHB1-41	-0.20663	0.22382	-1.07638	2.00384	2.13799	-0.119759	0.0254258	-0.0085812	-0.812369	WCHB1-41	0.156301	0	0.297465	0	0	0.30837	0.165818	0.238235	0.294974	WCHB1-41	-1.322	1.15068	-3.61851	2.0443	2.84931	-0.38836	0.153336	-0.0360198	-2.75403	WCHB1-41	0.18617	0	0.000296307	0	0	0.69775	0.878133	0.971267	0.0058866	WCHB1-41	1	0	0.0823732	0	0	1	1	1
302	Opitutaceae	-0.20663	0.22382	-0.368298	0.0253444	-0.0622339	1.48941	0.0254258	-0.0085812	-0.129978	Opitutaceae	0.156301	0	0	0.254742	0.252749	0	0.165818	0.238235	0	Opitutaceae	-1.322	0.580933	-0.736774	0.0994904	-0.246229	4.18128	0.153336	-0.0360198	-0.370083	Opitutaceae	0.18617	0	0	0.920749	0.805505	0	0.878133	0.971267	0	Opitutaceae	1	0	0	1	1	0	1	1
303	Puniceicoccaceae	-0.0235277	-0.227522	0.254873	0.200594	0.363568	1.7367	-0.157676	0.787939	0.809154	Puniceicoccaceae	0.160259	0	0.70939	0.466411	0.443789	0.653177	0	0.493313	0.522866	Puniceicoccaceae	-0.146811	-0.912916	0.359285	0.430081	0.819237	2.65885	-0.929854	1.59724	1.54753	Puniceicoccaceae	0.883281	0	0.719382	0.667137	0.412651	0.00784068	0	0.110212	0.121734	Puniceicoccaceae	1	0	1	1	1	1	0	1
304	Pedosphaeraceae	-0.20663	0.339344	0.363285	2.90554	0.546671	1.68853	0.0254258	1.33833	0.168649	Pedosphaeraceae	0.156301	0	0	0	0	0	0.165818	0	0	Pedosphaeraceae	-1.322	0.703765	0.64802	4.07965	0.832304	2.62139	0.153336	2.58655	0.319748	Pedosphaeraceae	0.18617	0	0	0	0	0	0.878133	0	0	Pedosphaeraceae	1	0	0	0	0	0	1	0
305	Akkermansiaceae	0.255468	1.39559	-0.534168	1.87559	1.78624	1.01061	0.879733	0.881008	0.187273	Akkermansiaceae	0.475594	0.898059	0.981821	0.75135	0.962291	1.3084	0.891787	0.994643	1.10652	Akkermansiaceae	0.537156	1.55401	-0.544058	2.49629	1.85624	0.772401	0.986483	0.885754	0.169246	Akkermansiaceae	0.59116	0.120183	0.586401	0.0125499	0.0634193	0.439877	0.323896	0.37575	0.865603	Akkermansiaceae	1	1	1	1	1	1	1	1
306	DEV007	0.653213	3.34611	1.56523	4.80126	3.36192	1.63985	1.19059	4.25936	2.48958	DEV007	0.595522	0.650575	0.756112	0.626834	1.09387	0.802238	0.969152	0.616475	0.823491	DEV007	1.09687	5.14331	2.0701	7.65953	3.07341	2.04409	1.22849	6.90921	3.02321	DEV007	0.272696	2.7e-07	0.0384429	1.87e-14	0.00211625	0.0409448	0.219265	4.87e-12	0.00250111	DEV007	1	7.99e-05	1	5.54e-12	0.545993	1	1	1.49e-09
307	Rubritaleaceae	5.32221	0.823826	-0.376786	1.90178	0.939489	-0.181929	1.95888	1.46119	-0.0711852	Rubritaleaceae	0.156956	0.289577	0.847183	0.219904	0.296051	0.724782	0.355221	0.190375	0.503091	Rubritaleaceae	33.909	2.84493	-0.444752	8.64825	3.1734	-0.251012	5.51455	7.67536	-0.141496	Rubritaleaceae	4.91e-252	0.00444215	0.656499	5.23e-18	0.00150663	0.801805	3.5e-08	1.65e-14	0.887478	Rubritaleaceae	1.51e-249	1	1	1.58e-15	0.39323	1	1.04e-05	5.06e-12
308	WPS-2	3.02757	0.944783	-2.56065	2.88486	2.07757	-2.70195	0.217903	-0.594755	-2.16262	WPS-2	0.608369	0.767853	1.13542	0.634985	0.761384	1.01187	0.633058	0.968391	0.850758	WPS-2	4.97653	1.23042	-2.25525	4.54319	2.72867	-2.67025	0.344207	-0.614169	-2.54199	WPS-2	6.47e-07	0.218539	0.0241177	5.54e-06	0.00635903	0.00757955	0.730691	0.539104	0.0110224	WPS-2	0.000165719	1	1	0.00151266	1	1	1	1
[truncated: 11 more columns]

## Sheet: TabS2-B-result of ANCOM-BC
Note: reference group: skin samples on day30 (30S), level=family
lfc.taxon	lfc..Intercept.	lfc.group15S	lfc.group15W	lfc.group1S	lfc.group23S	lfc.group30W	lfc.group4S	lfc.group7S	lfc.group7W	se.taxon	se..Intercept.	se.group15S	se.group15W	se.group1S	se.group23S	se.group30W	se.group4S	se.group7S	se.group7W	W.taxon	W..Intercept.	W.group15S	W.group15W	W.group1S	W.group23S	W.group30W	W.group4S	W.group7S	W.group7W	p_val.taxon	p_val..Intercept.	p_val.group15S	p_val.group15W	p_val.group1S	p_val.group23S	p_val.group30W	p_val.group4S	p_val.group7S	p_val.group7W	q_val.taxon	q_val..Intercept.	q_val.group15S	q_val.group15W	q_val.group1S	q_val.group23S	q_val.group30W	q_val.group4S	q_val.group7S	q_val.group7W
Bryobacteraceae	-0.115399	0.0762145	0.562881	0.0622339	-0.0542885	1.64763	0.0782599	-0.0203778	0.806613	Bryobacteraceae	0.193946	0.269484	0	0.252749	0.276448	0	0.201254	0.264054	0	Bryobacteraceae	-0.595007	0.282817	1.39611	0.246229	-0.196379	3.61937	0.388862	-0.0771729	1.39892	Bryobacteraceae	0.551839	0.777317	0	0.805505	0.844314	0	0.697378	0.938486	0	Bryobacteraceae	1	1	0	1	1	0	1	1	0
PAUC26f	1.84644	-1.88562	-0.445779	-1.8996	-1.34968	0.300605	-1.88358	-1.68359	-0.331615	PAUC26f	0.709065	0	0.879523	0	0.966632	0.889402	0	0.725563	0.934206	PAUC26f	2.60404	-2.56331	-0.506842	-2.59608	-1.39627	0.337986	-2.64726	-2.32039	-0.35497	PAUC26f	0.00921307	0	0.612266	0	0.162632	0.735374	0	0.02032	0.722612	PAUC26f	1	0	1	0	1	1	0	1	1
Acanthopleuribacteraceae	7.03619	-2.29552	-1.83103	-6.60763	-1.11332	-1.0737	-4.07306	-4.88007	-4.61534	Acanthopleuribacteraceae	0.662727	1.17056	0.794344	0.735457	0.854064	0.827287	1.06063	1.00223	1.29791	Acanthopleuribacteraceae	10.617	-1.96105	-2.30509	-8.98439	-1.30355	-1.29786	-3.84021	-4.86922	-3.55598	Acanthopleuribacteraceae	2.48344e-26	0.0498736	0.0211616	2.60184e-19	0.192387	0.194336	0.000122927	1.12039e-06	0.000376568	Acanthopleuribacteraceae	6.60596e-24	1	1	7.96164e-17	1	1	0.0356488	0.000336118	0.108828
Subgroup_7	-0.115399	0.0762145	1.32146	0.0622339	-0.0542885	2.15879	0.0782599	-0.0203778	1.53862	Subgroup_7	0.193946	0.269484	0	0.252749	0.276448	0	0.201254	0.264054	0	Subgroup_7	-0.595007	0.282817	2.91159	0.246229	-0.196379	3.68867	0.388862	-0.0771729	2.26893	Subgroup_7	0.551839	0.777317	0	0.805505	0.844314	0	0.697378	0.938486	0	Subgroup_7	1	1	0	1	1	0	1	1	0
Subgroup_21	-0.115399	0.0762145	1.75085	0.0622339	-0.0542885	2.16822	0.0782599	-0.0203778	1.48718	Subgroup_21	0.193946	0.269484	0	0.252749	0.276448	0	0.201254	0.264054	0	Subgroup_21	-0.595007	0.282817	3.92973	0.246229	-0.196379	4.08977	0.388862	-0.0771729	3.01232	Subgroup_21	0.551839	0.777317	0	0.805505	0.844314	0	0.697378	0.938486	0	Subgroup_21	1	1	0	1	1	0	1	1	0
Thermoanaerobaculaceae	0.16186	-0.201044	1.81346	0.523445	0.77033	2.13942	-0.198999	0.184092	1.31564	Thermoanaerobaculaceae	0.388316	0	0.65855	0.504475	0.632356	0.762455	0	0.490709	0.779535	Thermoanaerobaculaceae	0.416824	-0.465613	2.75371	1.0376	1.21819	2.80596	-0.507349	0.375155	1.68773	Thermoanaerobaculaceae	0.676807	0	0.00589231	0.299455	0.223151	0.00501671	0	0.707545	0.0914639	Thermoanaerobaculaceae	1	0	1	1	1	1	0	1	1
uncultured_1	-0.115399	0.0762145	1.79243	0.489726	0.487322	2.43332	0.0782599	-0.0203778	1.76083	uncultured_1	0.193946	0.269484	0	0	0	0	0.201254	0.264054	0	uncultured_1	-0.595007	0.282817	4.16021	1.21966	1.21875	3.84047	0.388862	-0.0771729	2.79582	uncultured_1	0.551839	0.777317	0	0	0	0	0.697378	0.938486	0	uncultured_1	1	1	0	0	0	0	1	1	0
uncultured_2	6.22472	-2.8361	-0.738448	-1.46863	-0.0914463	0.00222038	-5.08464	-4.51673	-0.54204	uncultured_2	0.434743	0.780879	1.07961	0.591073	0.625538	0.661014	0.833564	0.836039	0.68321	uncultured_2	14.3182	-3.63193	-0.683997	-2.48469	-0.146188	0.00335905	-6.09989	-5.40254	-0.793373	uncultured_2	1.68515e-46	0.000281307	0.493977	0.0129664	0.883773	0.99732	1.06145e-09	6.57052e-08	0.42756	uncultured_2	4.80268e-44	0.0857987	1	1	1	1	3.24803e-07	1.9843e-05	1
IMCC26256	-0.115399	0.0762145	1.33181	0.0622339	-0.0542885	2.68929	0.0782599	-0.0203778	1.80886	IMCC26256	0.193946	0.269484	0	0.252749	0.276448	0	0.201254	0.264054	0	IMCC26256	-0.595007	0.282817	2.09326	0.246229	-0.196379	3.39537	0.388862	-0.0771729	2.6014	IMCC26256	0.551839	0.777317	0	0.805505	0.844314	0	0.697378	0.938486	0	IMCC26256	1	1	0	1	1	0	1	1	0
Ilumatobacteraceae	4.50075	-1.0333	-0.516182	-0.140848	0.600984	-1.78231	-2.04879	-1.91767	-1.96472	Ilumatobacteraceae	0.354802	0.765063	0.857244	0.439008	0.42157	0.562804	0.997839	0.849619	0.762243	Ilumatobacteraceae	12.6852	-1.3506	-0.602141	-0.320833	1.42559	-3.16685	-2.05323	-2.25709	-2.57755	Ilumatobacteraceae	7.1414e-37	0.176823	0.54708	0.748337	0.153988	0.00154102	0.0400506	0.0240022	0.00995035	Ilumatobacteraceae	1.97103e-34	1	1	1	1	0.380631	1	1	1
Microtrichaceae	3.84842	-1.51393	-0.376087	-0.308827	-0.131252	-1.53739	-2.86804	-1.74508	-1.03267	Microtrichaceae	0.411624	0.806386	0.989473	0.460266	0.549803	0.793358	1.03244	0.949024	0.848815	Microtrichaceae	9.34936	-1.87743	-0.380088	-0.670974	-0.238726	-1.93783	-2.77792	-1.83882	-1.21661	Microtrichaceae	8.81798e-21	0.0604596	0.70388	0.502237	0.811318	0.0526443	0.00547077	0.0659417	0.223753	Microtrichaceae	2.27504e-18	1	1	1	1	1	1	1	1
uncultured_3	-0.115399	0.0762145	2.50936	0.927727	0.56392	3.07916	0.0782599	0.509298	2.60702	uncultured_3	0.193946	0.269484	0	0	0	0	0.201254	0	0	uncultured_3	-0.595007	0.282817	3.85545	2.16269	1.22584	3.93216	0.388862	1.28733	3.55724	uncultured_3	0.551839	0.777317	0	0	0	0	0.697378	0	0	uncultured_3	1	1	0	0	0	0	1	0	0
uncultured_4	-0.115399	0.0762145	1.8046	0.0622339	-0.0542885	2.02977	0.0782599	-0.0203778	2.01832	uncultured_4	0.193946	0.269484	0	0.252749	0.276448	0	0.201254	0.264054	0	uncultured_4	-0.595007	0.282817	2.54509	0.246229	-0.196379	2.45702	0.388862	-0.0771729	2.84513	uncultured_4	0.551839	0.777317	0	0.805505	0.844314	0	0.697378	0.938486	0	uncultured_4	1	1	0	1	1	0	1	1	0
0319-7L14	-0.115399	0.0762145	2.88913	0.0622339	-0.0542885	3.60426	0.0782599	-0.0203778	2.77733	0319-7L14	0.193946	0.269484	0	0.252749	0.276448	0	0.201254	0.264054	0	0319-7L14	-0.595007	0.282817	3.78324	0.246229	-0.196379	3.84012	0.388862	-0.0771729	3.36167	0319-7L14	0.551839	0.777317	0	0.805505	0.844314	0	0.697378	0.938486	0	0319-7L14	1	1	0	1	1	0	1	1	0
Actinomycetaceae	0.927588	-0.600569	-0.907597	0.483834	-0.369758	-1.05709	-0.964727	-0.663716	-0.874481	Actinomycetaceae	0.619271	0.650229	0	0.917528	0.803152	0	0	0.660945	0	Actinomycetaceae	1.49787	-0.923626	-1.34131	0.527324	-0.460384	-1.57371	-1.55106	-1.00419	-1.27195	Actinomycetaceae	0.134167	0.355681	0	0.597969	0.645241	0	0	0.315286	0	Actinomycetaceae	1	1	0	1	1	0	0	1	0
Bifidobacteriaceae	1.15019	-1.18937	-0.690355	2.05214	0.445647	-0.0671644	-1.18733	-0.448652	0.642213	Bifidobacteriaceae	0.725937	0	0.877163	0.939634	1.15017	1.4632	0	0.956586	1.13178	Bifidobacteriaceae	1.58442	-1.58161	-0.787031	2.18397	0.387463	-0.0459024	-1.63016	-0.469014	0.567438	Bifidobacteriaceae	0.113098	0	0.431264	0.0289642	0.698413	0.963388	0	0.63906	0.570416	Bifidobacteriaceae	1	0	1	1	1	1	0	1	1
Corynebacteriaceae	1.87868	-0.285289	-0.810095	1.63477	-0.628198	-1.39337	-1.24236	-0.95424	-0.915642	Corynebacteriaceae	0.961147	1.26727	1.19747	1.47695	1.48159	1.21274	1.13539	1.26737	1.20839	Corynebacteriaceae	1.95462	-0.22512	-0.676506	1.10685	-0.424002	-1.14895	-1.09421	-0.752928	-0.757738	Corynebacteriaceae	0.0506276	0.821886	0.498719	0.268359	0.671564	0.250578	0.273862	0.451493	0.448608	Corynebacteriaceae	1	1	1	1	1	1	1	1	1
Mycobacteriaceae	-0.115399	0.0762145	0.549541	1.09933	0.22297	0.814196	0.0782599	-0.0203778	0.436746	Mycobacteriaceae	0.193946	0.269484	0	0	0	0	0.201254	0.264054	0	Mycobacteriaceae	-0.595007	0.282817	1.39584	2.5208	0.946398	1.63719	0.388862	-0.0771729	1.26887	Mycobacteriaceae	0.551839	0.777317	0	0	0	0	0.697378	0.938486	0	Mycobacteriaceae	1	1	0	0	0	0	1	1	0
Euzebyaceae	-0.115399	0.0762145	2.27611	0.0622339	-0.0542885	2.98583	0.0782599	-0.0203778	2.66794	Euzebyaceae	0.193946	0.269484	0	0.252749	0.276448	0	0.201254	0.264054	0	Euzebyaceae	-0.595007	0.282817	3.6383	0.246229	-0.196379	3.7404	0.388862	-0.0771729	3.48643	Euzebyaceae	0.551839	0.777317	0	0.805505	0.844314	0	0.697378	0.938486	0	Euzebyaceae	1	1	0	1	1	0	1	1	0
Frankiaceae	-0.115399	0.0762145	2.05127	0.0622339	-0.0542885	1.35792	0.0782599	-0.0203778	1.39391	Frankiaceae	0.193946	0.269484	0	0.252749	0.276448	0	0.201254	0.264054	0	Frankiaceae	-0.595007	0.282817	1.88694	0.246229	-0.196379	1.51726	0.388862	-0.0771729	1.55887	Frankiaceae	0.551839	0.777317	0	0.805505	0.844314	0	0.697378	0.938486	0	Frankiaceae	1	1	0	1	1	0	1	1	0
Glycomycetaceae	-0.115399	0.0762145	1.2769	0.0622339	-0.0542885	2.16334	0.0782599	-0.0203778	2.19563	Glycomycetaceae	0.193946	0.269484	0	0.252749	0.276448	0	0.201254	0.264054	0	Glycomycetaceae	-0.595007	0.282817	1.91987	0.246229	-0.196379	2.51071	0.388862	-0.0771729	3.10036	Glycomycetaceae	0.551839	0.777317	0	0.805505	0.844314	0	0.697378	0.938486	0	Glycomycetaceae	1	1	0	1	1	0	1	1	0
Kineosporiaceae	-0.115399	0.0762145	2.0663	0.0622339	-0.0542885	2.39149	0.0782599	-0.0203778	2.08069	Kineosporiaceae	0.193946	0.269484	0	0.252749	0.276448	0	0.201254	0.264054	0	Kineosporiaceae	-0.595007	0.282817	2.59442	0.246229	-0.196379	3.44915	0.388862	-0.0771729	2.38962	Kineosporiaceae	0.551839	0.777317	0	0.805505	0.844314	0	0.697378	0.938486	0	Kineosporiaceae	1	1	0	1	1	0	1	1	0
Brevibacteriaceae	0.397591	0.112531	-0.3776	0.862963	0.276623	-0.527096	-0.43473	0.425923	-0.344483	Brevibacteriaceae	0.325241	0.482017	0	0.718408	0.696466	0	0	0.805071	0	Brevibacteriaceae	1.22245	0.233458	-0.936475	1.20122	0.397181	-1.3114	-1.31817	0.52905	-0.826751	Brevibacteriaceae	0.221537	0.815405	0	0.229667	0.691234	0	0	0.596771	0	Brevibacteriaceae	1	1	0	1	1	0	0	1	0
Micrococcaceae	2.29961	-1.00732	1.50875	1.3746	-1.19159	1.9805	-1.67031	-0.890212	1.31342	Micrococcaceae	0.83895	1.06633	1.07443	1.21198	1.30569	0.90812	1.03061	1.18063	1.06599	Micrococcaceae	2.74106	-0.944654	1.40424	1.13417	-0.912608	2.18088	-1.6207	-0.754013	1.23212	Micrococcaceae	0.00612415	0.344835	0.160249	0.256722	0.361449	0.0291925	0.105082	0.450841	0.217906	Micrococcaceae	1	1	1	1	1	1	1	1	1
Micromonosporaceae	-0.115399	0.0762145	1.06846	0.0622339	-0.0542885	2.18515	0.0782599	-0.0203778	1.29887	Micromonosporaceae	0.193946	0.269484	0	0.252749	0.276448	0	0.201254	0.264054	0	Micromonosporaceae	-0.595007	0.282817	2.13788	0.246229	-0.196379	3.64565	0.388862	-0.0771729	2.17779	Micromonosporaceae	0.551839	0.777317	0	0.805505	0.844314	0	0.697378	0.938486	0	Micromonosporaceae	1	1	0	1	1	0	1	1	0
Nitriliruptoraceae	-0.115399	0.0762145	1.95112	1.18447	0.702549	3.10428	0.0782599	0.585887	2.7191	Nitriliruptoraceae	0.193946	0.269484	0	0	0	0	0.201254	0	0	Nitriliruptoraceae	-0.595007	0.282817	2.53958	2.09384	1.22413	3.53418	0.388862	1.27911	3.42182	Nitriliruptoraceae	0.551839	0.777317	0	0	0	0	0.697378	0	0	Nitriliruptoraceae	1	1	0	0	0	0	1	0	0
Nocardioidaceae	0.748098	-0.110543	1.9438	-0.0337353	-0.917786	1.60039	-0.785238	-0.411673	2.03879	Nocardioidaceae	0.634178	0.789914	0.936575	0.730898	0	0.874859	0	0.698947	1.02361	Nocardioidaceae	1.17963	-0.139943	2.07543	-0.046156	-1.37688	1.82932	-1.23302	-0.588991	1.99176	Nocardioidaceae	0.238145	0.888705	0.0379467	0.963186	0	0.0673523	0	0.555867	0.0463973	Nocardioidaceae	1	1	1	1	0	1	0	1	1
Propionibacteriaceae	2.19135	-0.79125	-0.76572	1.30017	-0.381138	-1.89336	-2.22849	-1.23128	-1.79167	Propionibacteriaceae	0.86198	1.15784	1.17868	1.40688	1.39155	0.972397	0	1.21665	0.947919	Propionibacteriaceae	2.54222	-0.683382	-0.649644	0.924149	-0.273895	-1.94711	-2.57888	-1.01202	-1.8901	Propionibacteriaceae	0.011015	0.494366	0.515922	0.355409	0.784166	0.0515221	0	0.311529	0.0587439	Propionibacteriaceae	1	1	1	1	1	1	0	1	1
Pseudonocardiaceae	0.716377	-0.0817202	-0.0857932	-0.769543	-0.886065	1.20907	-0.753517	-0.852154	1.08326	Pseudonocardiaceae	0.60602	0.765855	0.799049	0	0	0.796965	0	0	0.81093	Pseudonocardiaceae	1.1821	-0.106705	-0.107369	-1.21922	-1.38535	1.51709	-1.23776	-1.34351	1.33583	Pseudonocardiaceae	0.237166	0.915023	0.914496	0	0	0.129244	0	0	0.181605	Pseudonocardiaceae	1	1	1	0	0	1	0	0	1
Streptomycetaceae	0.300489	0.0068998	1.11863	-0.353654	-0.470177	2.47266	-0.337628	-0.436266	1.51018	Streptomycetaceae	0.241908	0.298549	0.75605	0	0	0.754025	0	0	0.693866	Streptomycetaceae	1.24216	0.0231111	1.47958	-1.21237	-1.50688	3.27928	-1.36223	-1.44869	2.17646	Streptomycetaceae	0.214176	0.981562	0.138986	0	0	0.00104074	0	0	0.0295206	Streptomycetaceae	1	1	1	0	0	0.259144	0	0	1
Atopobiaceae	-0.115399	0.0762145	0.13539	1.01616	0.707044	-0.0141058	0.0782599	0.747151	0.168507	Atopobiaceae	0.193946	0.269484	0.296968	0	0	0.299192	0.201254	0	0.312939	Atopobiaceae	-0.595007	0.282817	0.455907	2.13959	1.86951	-0.0471463	0.388862	1.7452	0.538464	Atopobiaceae	0.551839	0.777317	0.648457	0	0	0.962397	0.697378	0	0.590257	Atopobiaceae	1	1	1	0	0	1	1	0	1
Coriobacteriaceae	0.601304	-0.640489	0.480621	2.6848	0.755875	0.777239	-0.638444	0.24019	1.06751	Coriobacteriaceae	0.764539	0	1.08561	0.808421	1.0711	1.41228	0	0.900415	1.12568	Coriobacteriaceae	0.786492	-0.811189	0.442718	3.32104	0.705703	0.550344	-0.832533	0.266755	0.948323	Coriobacteriaceae	0.431579	0	0.657969	0.000896817	0.480373	0.582083	0	0.789658	0.342965	Coriobacteriaceae	1	0	1	0.23945	1	1	0	1	1
Eggerthellaceae	0.473488	-0.512673	0.684621	-0.202335	-0.253994	-0.0665143	-0.510628	0.860284	0.128925	Eggerthellaceae	0.617012	0	1.05739	0.673657	0.731885	0.810843	0	0.865529	0.784892	Eggerthellaceae	0.767389	-0.792765	0.647464	-0.300354	-0.347041	-0.082031	-0.823955	0.99394	0.164258	Eggerthellaceae	0.44285	0	0.517332	0.763907	0.72856	0.934622	0	0.320252	0.869528	Eggerthellaceae	1	0	1	1	1	1	0	1	1
MB-A2-108	-0.115399	0.0762145	3.23622	0.0622339	-0.0542885	3.73309	0.0782599	-0.0203778	3.27865	MB-A2-108	0.193946	0.269484	0	0.252749	0.276448	0	0.201254	0.264054	0	MB-A2-108	-0.595007	0.282817	3.56914	0.246229	-0.196379	3.85636	0.388862	-0.0771729	3.46177	MB-A2-108	0.551839	0.777317	0	0.805505	0.844314	0	0.697378	0.938486	0	MB-A2-108	1	1	0	1	1	0	1	1	0
Rubrobacteriaceae	-0.115399	0.0762145	4.37091	0.293283	-0.0542885	2.51109	0.0782599	-0.0203778	3.22583	Rubrobacteriaceae	0.193946	0.269484	0	0	0.276448	0	0.201254	0.264054	0	Rubrobacteriaceae	-0.595007	0.282817	3.78983	1.0659	-0.196379	2.46912	0.388862	-0.0771729	3.03393	Rubrobacteriaceae	0.551839	0.777317	0	0	0.844314	0	0.697378	0.938486	0	Rubrobacteriaceae	1	1	0	0	1	0	1	1	0
Gaiellaceae	-0.115399	0.0762145	1.44426	0.0622339	-0.0542885	2.37101	0.0782599	-0.0203778	1.36982	Gaiellaceae	0.193946	0.269484	0	0.252749	0.276448	0	0.201254	0.264054	0	Gaiellaceae	-0.595007	0.282817	2.79283	0.246229	-0.196379	4.08565	0.388862	-0.0771729	2.18779	Gaiellaceae	0.551839	0.777317	0	0.805505	0.844314	0	0.697378	0.938486	0	Gaiellaceae	1	1	0	1	1	0	1	1	0
uncultured_6	-0.115399	0.0762145	2.84445	0.598713	0.304063	3.32007	0.0782599	-0.0203778	2.55756	uncultured_6	0.193946	0.269484	0	0	0	0	0.201254	0.264054	0	uncultured_6	-0.595007	0.282817	3.61797	2.18772	1.10985	3.8805	0.388862	-0.0771729	3.14497	uncultured_6	0.551839	0.777317	0	0	0	0	0.697378	0.938486	0	uncultured_6	1	1	0	0	0	0	1	1	0
67-14	-0.115399	0.0762145	2.29792	0.0622339	-0.0542885	2.933	0.0782599	-0.0203778	2.14219	67-14	0.193946	0.269484	0	0.252749	0.276448	0	0.201254	0.264054	0	67-14	-0.595007	0.282817	2.73143	0.246229	-0.196379	3.91081	0.388862	-0.0771729	2.58171	67-14	0.551839	0.777317	0	0.805505	0.844314	0	0.697378	0.938486	0	67-14	1	1	0	1	1	0	1	1	0
uncultured_7	-0.115399	0.0762145	0.501594	0.0622339	-0.0542885	1.88341	0.0782599	-0.0203778	0.582658	uncultured_7	0.193946	0.269484	0	0.252749	0.276448	0	0.201254	0.264054	0	uncultured_7	-0.595007	0.282817	1.05545	0.246229	-0.196379	4.05583	0.388862	-0.0771729	1.44076	uncultured_7	0.551839	0.777317	0	0.805505	0.844314	0	0.697378	0.938486	0	uncultured_7	1	1	0	1	1	0	1	1	0
Bacteroidaceae	4.22863	-1.96371	-1.86386	1.22127	0.359616	-1.33887	-2.08493	0.864827	-1.14754	Bacteroidaceae	0.438152	1.01223	1.61548	0.528314	0.519712	1.54427	0.935671	0.570489	1.35884	Bacteroidaceae	9.65105	-1.93998	-1.15375	2.31163	0.691952	-0.866993	-2.22827	1.51594	-0.844502	Bacteroidaceae	4.86543e-22	0.0523823	0.248602	0.0207978	0.488967	0.385946	0.0258625	0.129535	0.398389	Bacteroidaceae	1.27474e-19	1	1	1	1	1	1	1	1
Bacteroidetes_BD2-2	-0.115399	2.38382	3.38874	1.36287	1.11844	0.541262	0.0782599	-0.0203778	1.16329	Bacteroidetes_BD2-2	0.193946	0	0	0	0	0	0.201254	0.264054	0	Bacteroidetes_BD2-2	-0.595007	3.31246	8.36664	2.10095	1.49062	1.5599	0.388862	-0.0771729	2.25601	Bacteroidetes_BD2-2	0.551839	0	0	0	0	0	0.697378	0.938486	0	Bacteroidetes_BD2-2	1	0	0	0	0	0	1	1	0
Marinifilaceae	2.00151	1.98869	2.35851	-0.647241	0.668083	0.455921	0.994075	0.269315	2.75191	Marinifilaceae	0.875404	0.96971	0.95871	1.06732	1.07748	1.09585	0.893909	1.22431	1.12439	Marinifilaceae	2.28639	2.05081	2.46009	-0.606419	0.620044	0.416044	1.11205	0.219972	2.44747	Marinifilaceae	0.0222315	0.0402851	0.0138903	0.544237	0.535229	0.677377	0.266115	0.825893	0.0143862	Marinifilaceae	1	1	1	1	1	1	1	1	1
Marinilabiliaceae	3.49312	1.5978	0.0045079	-0.563285	1.18078	-3.25642	0.065877	-0.202204	-2.18637	Marinilabiliaceae	0.437574	0.556879	0.546269	0.613942	0.604338	0.675265	0.532387	0.803	0.741335	Marinilabiliaceae	7.98292	2.8692	0.00825217	-0.917489	1.95385	-4.82243	0.123739	-0.25181	-2.94923	Marinilabiliaceae	1.42912e-15	0.00411507	0.993416	0.358886	0.0507193	1.41818e-06	0.901522	0.801188	0.00318569	Marinilabiliaceae	3.51562e-13	1	1	1	1	0.000419781	1	1	0.853765
Muribaculaceae	4.58832	-0.00213885	-2.17791	-2.34184	0.322813	-1.36852	-0.926317	0.966999	-1.31826	Muribaculaceae	0.497862	0.685975	1.68711	1.01764	0.628684	1.63517	0.761238	0.789922	1.45212	Muribaculaceae	9.21603	-0.00311797	-1.29092	-2.30125	0.513474	-0.836928	-1.21686	1.22417	-0.907819	Muribaculaceae	3.08296e-20	0.997512	0.196733	0.0213775	0.60762	0.402633	0.223659	0.220888	0.363974	Muribaculaceae	7.89238e-18	1	1	1	1	1	1	1	1
Porphyromonadaceae	0.242953	0.233036	0.395967	0.974	-0.135381	0.809222	-0.280092	0.598068	1.0753	Porphyromonadaceae	0.194136	0.540232	0.738589	0.519147	0.235758	0.94483	0	0.572419	0.903813	Porphyromonadaceae	1.25145	0.431364	0.536112	1.87615	-0.57424	0.856474	-1.39047	1.04481	1.18973	Porphyromonadaceae	0.210769	0.666204	0.591881	0.0606342	0.565806	0.391736	0	0.296112	0.234151	Porphyromonadaceae	1	1	1	1	1	1	0	1	1
Prevotellaceae	3.06811	-0.199031	-0.973458	0.916671	0.182375	-0.666947	-1.75224	1.26733	-0.566474	Prevotellaceae	0.776936	0.954644	1.6081	0.835846	1.04279	1.45522	1.06452	0.876673	1.31173	Prevotellaceae	3.94899	-0.208487	-0.605348	1.0967	0.174892	-0.458313	-1.64604	1.44561	-0.431853	Prevotellaceae	7.84816e-05	0.834849	0.544948	0.272774	0.861165	0.646727	0.099756	0.148287	0.665848	Prevotellaceae	0.0177368	1	1	1	1	1	1	1	1
Prolixibacteraceae	1.27987	2.22857	1.31817	-1.33304	1.93898	-1.17833	-0.515543	-1.03188	0.763132	Prolixibacteraceae	0.547294	0.599242	0.731277	0	0.59744	0.611871	0.69223	0.702325	0.934682	Prolixibacteraceae	2.33854	3.71898	1.80256	-2.32118	3.24548	-1.92577	-0.744757	-1.46924	0.816462	Prolixibacteraceae	0.0193591	0.000200032	0.071458	0	0.00117253	0.0541325	0.456419	0.141768	0.414236	Prolixibacteraceae	1	0.0612097	1	0	0.354105	1	1	1	1
Rikenellaceae	3.76028	0.446867	-1.65221	-0.079162	0.909504	-1.1574	-0.339799	1.47051	-1.12417	Rikenellaceae	0.814702	0.862714	1.6624	1.15652	0.834491	1.54958	0.884663	0.894045	1.38039	Rikenellaceae	4.61553	0.517978	-0.993869	-0.0684483	1.08989	-0.746915	-0.3841	1.64478	-0.814384	Rikenellaceae	3.92096e-06	0.604474	0.320287	0.945429	0.275762	0.455115	0.700904	0.100014	0.415425	Rikenellaceae	0.000929267	1	1	1	1	1	1	1	1
Tannerellaceae	1.30212	-0.941651	0.384341	1.13809	0.118509	-0.469714	-1.062	0.541702	0.17238	Tannerellaceae	0.810013	0.930207	1.41703	1.08048	1.1325	1.32201	0.844362	1.15868	1.26501	Tannerellaceae	1.60752	-1.0123	0.27123	1.05332	0.104643	-0.355302	-1.25775	0.467515	0.136268	Tannerellaceae	0.107939	0.311393	0.786214	0.292194	0.916659	0.722364	0.208482	0.640132	0.89161	Tannerellaceae	1	1	1	1	1	1	1	1	1
Williamwhitmaniaceae	0.934006	-0.141452	1.77706	-0.987171	-1.10369	-0.466257	-0.971145	-1.06978	-0.880898	Williamwhitmaniaceae	0.799513	1.0067	1.07673	0	0	0.870286	0	0	0	Williamwhitmaniaceae	1.16822	-0.140511	1.65042	-1.20313	-1.33524	-0.535752	-1.21125	-1.30083	-1.02235	Williamwhitmaniaceae	0.242719	0.888257	0.0988574	0	0	0.59213	0	0	0	Williamwhitmaniaceae	1	1	1	0	0	1	0	0	0
Bacteroidetes_VC2.1_Bac22	0.601304	0.755257	1.10309	-0.65447	0.523786	-0.120216	-0.638444	-0.737082	0.421321	Bacteroidetes_VC2.1_Bac22	0.727397	0.884446	1.1044	0	0.880613	0.817941	0	0	0.880826	Bacteroidetes_VC2.1_Bac22	0.826652	0.853932	0.998811	-0.872998	0.594797	-0.146974	-0.87481	-0.980232	0.478325	Bacteroidetes_VC2.1_Bac22	0.408434	0.393143	0.317886	0	0.551979	0.883153	0	0	0.632419	Bacteroidetes_VC2.1_Bac22	1	1	1	0	1	1	0	0	1
37-13	3.91047	0.808367	-1.09697	-2.40674	1.08494	-1.58559	0.32796	1.07417	-0.301747	37-13	0.412799	0.484834	0.687836	0.77754	0.671876	0.590083	0.49936	0.523317	0.810551	37-13	9.47306	1.6673	-1.59482	-3.09533	1.6148	-2.68706	0.656759	2.05262	-0.372274	37-13	2.71751e-21	0.0954538	0.110753	0.00196593	0.106355	0.00720841	0.511336	0.0401094	0.709689	37-13	7.09269e-19	1	1	0.509175	1	1	1	1	1
Chitinophagaceae	3.35948	-1.86828	-1.28874	-2.91336	-0.399084	-0.303075	-2.91705	-3.49526	-2.11991	Chitinophagaceae	0.784272	0.98221	1.10292	0.852662	1.05901	0.962241	0.895084	0	1.00489	Chitinophagaceae	4.28357	-1.90212	-1.16847	-3.41678	-0.376847	-0.314968	-3.25896	-4.32865	-2.10958	Chitinophagaceae	1.83915e-05	0.0571561	0.242616	0.000633659	0.706287	0.752786	0.00111821	0	0.0348944	Chitinophagaceae	0.00428523	1	1	0.170454	1	1	0.314216	0	1
Saprospiraceae	7.86016	0.0778011	-1.74865	-2.43094	0.266053	-3.0905	0.738186	0.592029	-1.47755	Saprospiraceae	0.302753	0.456598	0.477254	0.642733	0.360854	0.397125	0.324221	0.394678	0.358264	Saprospiraceae	25.9623	0.170393	-3.66399	-3.78219	0.737288	-7.78218	2.2768	1.50003	-4.1242	Saprospiraceae	1.32205e-148	0.864701	0.000248318	0.000155455	0.460947	7.1288e-15	0.0227982	0.133606	3.72028e-05	Saprospiraceae	3.97938e-146	1	0.070274	0.0427501	1	2.18854e-12	1	1	0.0110492
uncultured_8	5.13915	-0.0966294	-2.00378	-1.16464	0.23252	-2.78925	0.685089	0.179704	-1.4547	uncultured_8	0.226913	0.296551	0.653445	0.522123	0.269182	0.799199	0.299621	0.390712	0.421805	uncultured_8	22.6482	-0.325844	-3.06648	-2.23058	0.8638	-3.49006	2.28652	0.459938	-3.44874	uncultured_8	1.45482e-113	0.744542	0.00216592	0.0257088	0.387698	0.000482915	0.0222237	0.64556	0.000563198	uncultured_8	4.32081e-111	1	0.569636	1	1	0.122661	1	1	0.158822
Amoebophilaceae	0.206488	-0.245673	-0.186498	-0.259654	1.09431	-0.0373668	-0.243628	0.0239387	-0.153381	Amoebophilaceae	0.165151	0	0	0	0.510228	0.335147	0	0.424897	0	Amoebophilaceae	1.2503	-0.983594	-0.672764	-1.12309	2.14475	-0.111494	-1.40276	0.0563399	-0.521887	Amoebophilaceae	0.21119	0	0	0	0.0319728	0.911225	0	0.955071	0	Amoebophilaceae	1	0	0	0	1	1	0	1	0
Cyclobacteriaceae	4.65836	-0.724147	0.0221975	-1.57806	0.172145	1.75249	0.557356	-0.109222	0.164512	Cyclobacteriaceae	0.348658	0.45262	0.904884	0.413453	0.386418	0.440902	0.420657	0.422634	0.493922	Cyclobacteriaceae	13.3608	-1.5999	0.0245308	-3.81679	0.445489	3.97478	1.32497	-0.258432	0.333072	Cyclobacteriaceae	1.02422e-40	0.109621	0.980429	0.0001352	0.655966	7.04439e-05	0.185182	0.796073	0.73908	Cyclobacteriaceae	2.88829e-38	1	1	0.0374505	1	0.0197947	1	1	1
Flammeovirgaceae	1.65332	-0.101373	-1.06647	0.187551	-0.0449844	-1.51459	3.0394	-0.339182	-1.36917	Flammeovirgaceae	0.578163	0.942376	0.673194	0.855761	1.02362	0.723975	0.691218	0.762872	0.681655	Flammeovirgaceae	2.85961	-0.107572	-1.58419	0.219163	-0.0439466	-2.09205	4.39716	-0.444612	-2.00859	Flammeovirgaceae	0.00424156	0.914335	0.11315	0.826523	0.964947	0.0364345	1.09677e-05	0.6566	0.0445803	Flammeovirgaceae	0.886486	1	1	1	1	1	0.00325741	1	1
Hymenobacteraceae	-0.115399	0.0762145	2.08557	0.0622339	-0.0542885	1.67077	0.0782599	-0.0203778	0.878953	Hymenobacteraceae	0.193946	0.269484	0	0.252749	0.276448	0	0.201254	0.264054	0	Hymenobacteraceae	-0.595007	0.282817	2.79015	0.246229	-0.196379	2.42836	0.388862	-0.0771729	1.31621	Hymenobacteraceae	0.551839	0.777317	0	0.805505	0.844314	0	0.697378	0.938486	0	Hymenobacteraceae	1	1	0	1	1	0	1	1	0
Microscillaceae	-0.115399	0.0762145	2.73719	1.26156	0.926767	3.03951	0.0782599	0.881563	2.83718	Microscillaceae	0.193946	0.269484	0	0	0	0	0.201254	0	0	Microscillaceae	-0.595007	0.282817	3.9448	2.07067	1.5766	3.91532	0.388862	1.7523	3.93345	Microscillaceae	0.551839	0.777317	0	0	0	0	0.697378	0	0	Microscillaceae	1	1	0	0	0	0	1	0	0
MWH-CFBk5	-0.115399	0.0762145	2.14721	0.0622339	-0.0542885	2.52893	0.0782599	-0.0203778	1.96567	MWH-CFBk5	0.193946	0.269484	0	0.252749	0.276448	0	0.201254	0.264054	0	MWH-CFBk5	-0.595007	0.282817	3.84574	0.246229	-0.196379	3.88454	0.388862	-0.0771729	2.84183	MWH-CFBk5	0.551839	0.777317	0	0.805505	0.844314	0	0.697378	0.938486	0	MWH-CFBk5	1	1	0	1	1	0	1	1	0
Spirosomaceae	0.36418	-0.0790462	0.453726	-0.186296	-0.144685	-0.493685	1.04025	0.496945	-0.311073	Spirosomaceae	0.296325	0.454163	0.569721	0.345608	0.368365	0	0.883866	0.49612	0	Spirosomaceae	1.22899	-0.174048	0.796401	-0.539038	-0.392777	-1.30741	1.17693	1.00166	-0.793222	Spirosomaceae	0.219077	0.861828	0.425799	0.589861	0.694484	0	0.239222	0.316506	0	Spirosomaceae	1	1	1	1	1	0	1	1	0
Crocinitomicaceae	6.48991	0.475361	0.210466	-2.47373	-0.292092	-1.82706	1.02364	0.693255	-0.257329	Crocinitomicaceae	0.158179	0.632473	0.610013	0.53958	0.611161	0.266012	0.227172	0.797747	0.635375	Crocinitomicaceae	41.029	0.751592	0.345018	-4.58455	-0.477931	-6.86834	4.50599	0.869016	-0.405003	Crocinitomicaceae	0	0.452297	0.73008	4.54962e-06	0.632699	6.49543e-12	6.60653e-06	0.384838	0.685475	Crocinitomicaceae	0	1	1	0.00132394	1	1.9876e-09	0.00196875	1	1
Cryomorphaceae	5.99149	-1.21324	-0.172548	-1.79556	-0.0462731	2.00447	-1.18251	-1.07491	-0.775047	Cryomorphaceae	0.374938	0.44011	0.44888	0.459973	0.484825	0.45357	0.494597	0.50761	0.49041	Cryomorphaceae	15.9799	-2.75666	-0.384396	-3.90362	-0.0954427	4.41931	-2.39085	-2.1176	-1.5804	Cryomorphaceae	1.7631e-57	0.00583943	0.700685	9.47636e-05	0.923963	9.90166e-06	0.0168095	0.0342093	0.114014	Cryomorphaceae	5.07773e-55	1	1	0.0263443	1	0.00290119	1	1	1
Flavobacteriaceae	6.67106	0.311733	1.64629	0.737645	0.0940854	0.393521	1.11991	0.0016026	0.15528	Flavobacteriaceae	0.284594	0.429545	0.517805	0.417431	0.387913	0.812981	0.40848	0.309177	0.462219	Flavobacteriaceae	23.4406	0.725727	3.17936	1.76711	0.242543	0.484047	2.74165	0.00518343	0.335944	Flavobacteriaceae	1.64917e-121	0.468006	0.00147599	0.0772103	0.80836	0.628352	0.00611319	0.995864	0.736913	Flavobacteriaceae	4.91453e-119	1	0.394091	1	1	1	1	1	1
NS7_marine_group	-0.115399	0.842068	1.24527	0.489726	0.473523	-0.0141058	0.0782599	0.451824	1.56673	NS7_marine_group	0.193946	0	0	0	0	0.299192	0.201254	0	0	NS7_marine_group	-0.595007	2.15257	2.11402	0.922587	0.870713	-0.0471463	0.388862	0.83359	2.00702	NS7_marine_group	0.551839	0	0	0	0	0.962397	0.697378	0	0	NS7_marine_group	1	0	0	0	0	1	1	0	0
NS9_marine_group	-0.115399	0.0762145	0.535039	1.24598	1.07267	0.5352	0.575241	-0.0203778	0.918475	NS9_marine_group	0.193946	0.269484	0	0	0	0	0	0.264054	0	NS9_marine_group	-0.595007	0.282817	1.11304	2.1131	1.9413	1.01757	1.10593	-0.0771729	1.87152	NS9_marine_group	0.551839	0.777317	0	0	0	0	0	0.938486	0	NS9_marine_group	1	1	0	0	0	0	0	1	0
NS11-12_marine_group	5.77366	-1.0265	-2.98378	-4.28268	-0.629894	-2.35218	-2.79815	-2.23753	-3.6859	NS11-12_marine_group	0.621089	0.665843	0.926471	0.943957	0.774744	0.669232	1.29772	0.935253	1.03433	NS11-12_marine_group	9.29601	-1.54166	-3.22059	-4.53695	-0.813035	-3.51475	-2.1562	-2.39243	-3.56357	NS11-12_marine_group	1.45811e-20	0.123156	0.00127928	5.70748e-06	0.416198	0.000440169	0.0310682	0.0167371	0.000365838	NS11-12_marine_group	3.74733e-18	1	0.344128	0.00165517	1	0.112243	1	1	0.106459
Sphingobacteriaceae	0.56484	-0.104736	1.03799	-0.145803	-0.0477305	0.914312	-0.60198	-0.228415	0.474749	Sphingobacteriaceae	0.471875	0.564992	0.749245	0.600374	0.669869	0.732886	0	0.554922	0.688562	Sphingobacteriaceae	1.19701	-0.185376	1.38538	-0.242854	-0.0712534	1.24755	-1.26676	-0.411617	0.689479	Sphingobacteriaceae	0.231301	0.852934	0.165937	0.808118	0.943196	0.212196	0	0.68062	0.490522	Sphingobacteriaceae	1	1	1	1	1	1	0	1	1
Melioribacteraceae	0.780068	-0.208659	-0.435759	-0.833233	1.46963	-0.563	-0.817207	-0.915845	-0.726961	Melioribacteraceae	0.382763	0.523136	0.478872	0	0.677277	0.506549	0	0	0	Melioribacteraceae	2.03799	-0.398863	-0.909969	-1.99423	2.16991	-1.11144	-2.11313	-2.16172	-1.55619	Melioribacteraceae	0.0415508	0.689994	0.362839	0	0.0300135	0.266378	0	0	0	Melioribacteraceae	1	1	1	0	1	1	0	0	0
Kapabacteriales	3.11513	0.931001	1.8877	-2.59068	1.02818	0.280912	-0.670856	-0.0511254	1.1596	Kapabacteriales	0.69918	0.820755	0.799741	0.91012	0.865481	0.961352	0.912947	0.907512	0.793026	Kapabacteriales	4.45541	1.13432	2.36039	-2.84652	1.18798	0.292205	-0.734824	-0.0563357	1.46224	Kapabacteriales	8.37322e-06	0.256659	0.0182558	0.00441996	0.23484	0.77013	0.462446	0.955074	0.143674	Kapabacteriales	0.00196771	1	1	1	1	1	1	1	1
Balneolaceae	-0.115399	0.0762145	3.00764	0.727065	-0.0542885	2.29714	0.0782599	-0.0203778	2.09997	Balneolaceae	0.193946	0.269484	0	0	0.276448	0	0.201254	0.264054	0	Balneolaceae	-0.595007	0.282817	3.6845	2.17188	-0.196379	3.5738	0.388862	-0.0771729	3.40597	Balneolaceae	0.551839	0.777317	0	0	0.844314	0	0.697378	0.938486	0	Balneolaceae	1	1	0	0	1	0	1	1	0
Rhodothermaceae	4.52485	-0.271498	0.117933	-3.24939	0.644946	-0.404595	-2.60641	-1.46802	-0.460326	Rhodothermaceae	0.519724	0.527312	0.800665	0.75779	0.566742	0.78977	0.702602	1.0299	0.944547	Rhodothermaceae	8.70626	-0.514872	0.147294	-4.28798	1.13799	-0.512295	-3.70965	-1.4254	-0.487351	Rhodothermaceae	3.14064e-18	0.606642	0.8829	1.80307e-05	0.255125	0.608445	0.000207548	0.154041	0.626009	Rhodothermaceae	7.94581e-16	1	1	0.00517482	1	1	0.0599815	1	1
Bacteriovoracaceae	4.74047	-0.194155	-0.526278	0.795108	-0.104714	-0.624587	-0.016628	-0.724698	-1.49063	Bacteriovoracaceae	0.280151	0.466537	0.768838	0.532145	0.340152	0.801526	0.416348	0.331816	0.966348	Bacteriovoracaceae	16.9211	-0.416163	-0.684511	1.49416	-0.307843	-0.779248	-0.0399378	-2.18404	-1.54254	Bacteriovoracaceae	3.14426e-64	0.677291	0.493652	0.135135	0.758202	0.435834	0.968143	0.0289594	0.122942	Bacteriovoracaceae	9.14978e-62	1	1	1	1	1	1	1	1
Bdellovibrionaceae	4.56399	-0.918764	-0.629381	-0.58358	0.632152	-0.988991	0.200164	0.416091	-0.275566	Bdellovibrionaceae	0.342402	0.808192	0.748094	0.474425	0.41815	0.595326	0.461499	0.397319	0.475932	Bdellovibrionaceae	13.3293	-1.13681	-0.841313	-1.23008	1.51178	-1.66126	0.433726	1.04725	-0.579002	Bdellovibrionaceae	1.56281e-40	0.255616	0.400173	0.218667	0.130589	0.0966614	0.664487	0.294986	0.562588	Bdellovibrionaceae	4.39151e-38	1	1	1	1	1	1	1	1
0319-6G20	1.10556	0.507165	0.770069	-1.15872	1.68688	2.65169	-1.1427	-0.586032	-0.370061	0319-6G20	0.725343	0.883217	0.866638	0	0.799277	0.819702	0	0.872944	0.870911	0319-6G20	1.52419	0.574225	0.888571	-1.54979	2.1105	3.23495	-1.57016	-0.671329	-0.424913	0319-6G20	0.127462	0.565816	0.374234	0	0.0348149	0.00121665	0	0.502011	0.6709	0319-6G20	1	1	1	0	1	0.301729	0	1	1
uncultured_9	1.96141	-0.00271093	0.0172454	-2.01458	0.441463	0.845908	-1.51897	0.684273	0.374707	uncultured_9	0.675337	0.867035	0.924956	0	0.86772	0.770904	0.817734	0.826743	0.798946	uncultured_9	2.90435	-0.00312667	0.0186445	-2.88321	0.508762	1.09729	-1.85754	0.827673	0.469002	uncultured_9	0.00368019	0.997505	0.985125	0	0.610919	0.272513	0.0632346	0.407856	0.639068	uncultured_9	0.78756	1	1	0	1	1	1	1	1
Calditrichaceae	2.32238	-0.957605	-1.30803	-2.37555	1.18513	-1.85463	-2.35952	-0.779603	-1.48286	Calditrichaceae	0.799903	0.965011	0.893414	0	0.858645	0.880844	0	1.04736	0.90222	Calditrichaceae	2.90333	-0.992325	-1.46408	-2.89389	1.38024	-2.10552	-2.94145	-0.744349	-1.64356	Calditrichaceae	0.0036922	0.321039	0.143171	0	0.167513	0.0352462	0	0.456665	0.100266	Calditrichaceae	0.78756	1	1	0	1	1	0	1	1
Arcobacteraceae	1.78941	1.34873	3.89927	1.04989	2.03416	2.68958	-1.12725	1.32314	5.78107	Arcobacteraceae	1.18208	1.3462	1.26439	1.31226	1.50938	1.24727	1.32658	1.45523	1.2796	Arcobacteraceae	1.51378	1.00188	3.08393	0.800061	1.34768	2.15637	-0.849739	0.909227	4.51787	Arcobacteraceae	0.130082	0.3164	0.00204289	0.423676	0.177762	0.0310545	0.39547	0.36323	6.24653e-06	Arcobacteraceae	1	1	0.541366	1	1	1	1	1	0.00186771
Campylobacteraceae	1.94692	-0.821989	-1.18846	-2.00009	-2.11661	-0.970876	-1.98406	-1.4307	-0.349852	Campylobacteraceae	0.764789	0.981262	1.12484	0	0	1.1786	0	0.993473	1.29227	Campylobacteraceae	2.5457	-0.837686	-1.05656	-2.54345	-2.66981	-0.823751	-2.58639	-1.4401	-0.270728	Campylobacteraceae	0.0109058	0.402207	0.290711	0	0	0.410081	0	0.14984	0.7866	Campylobacteraceae	1	1	1	0	0	1	0	1	1
Anaerolineaceae	-0.115399	0.0762145	1.63717	1.03372	0.473523	2.10401	0.0782599	-0.0203778	1.70901	Anaerolineaceae	0.193946	0.269484	0	0	0	0	0.201254	0.264054	0	Anaerolineaceae	-0.595007	0.282817	2.82135	2.13072	1.21626	4.09784	0.388862	-0.0771729	2.59558	Anaerolineaceae	0.551839	0.777317	0	0	0	0	0.697378	0.938486	0	Anaerolineaceae	1	1	0	0	0	0	1	1	0
Ardenticatenaceae	5.31537	-4.24988	-2.69576	-3.92964	-0.359325	-2.31959	-5.35251	-4.94372	-4.73259	Ardenticatenaceae	0.396663	0.707086	0.941096	0.669287	0.56548	0.772287	0	0.51165	0.604903	Ardenticatenaceae	13.4002	-6.01041	-2.86449	-5.87138	-0.635434	-3.00353	-13.3642	-9.66232	-7.8237	Ardenticatenaceae	6.03037e-41	1.85052e-09	0.00417676	4.32175e-09	0.525145	0.00266864	0	4.3588e-22	5.12917e-15	Ardenticatenaceae	1.70659e-38	5.6996e-07	1	1.29652e-06	1	0.648478	0	1.34251e-19	1.57465e-12
uncultured_10	0.36418	0.152003	0.233433	0.334465	0.971799	-0.493685	-0.401319	0.498621	-0.311073	uncultured_10	0.296325	0.467406	0.462401	0.441333	0.787657	0	0	0.565333	0	uncultured_10	1.22899	0.325205	0.504829	0.757851	1.23378	-1.30741	-1.33208	0.881995	-0.793222	uncultured_10	0.219077	0.745026	0.613679	0.44854	0.217283	0	0	0.377779	0	uncultured_10	1	1	1	1	1	0	0	1	0
Caldilineaceae	3.00201	-2.22994	-1.70487	-2.73086	-0.719493	-1.38372	-3.03915	-2.67569	-1.97354	Caldilineaceae	0.650038	0.774018	0.866625	0.697607	1.07079	0.739056	0	0.709863	0.897852	Caldilineaceae	4.61821	-2.881	-1.96725	-3.91461	-0.671926	-1.87227	-4.65662	-3.76931	-2.19807	Caldilineaceae	3.8706e-06	0.00396422	0.0491545	9.05486e-05	0.501631	0.0611687	0	0.000163702	0.0279442	Caldilineaceae	0.000921202	1	1	0.0252631	1	1	0	0.0476372	1
A4b	1.03826	0.156089	-0.224579	-1.09143	2.12292	-0.0887882	-1.0754	0.347407	0.260354	A4b	0.502587	0.817128	0.782509	0	0.656775	0.723925	0	0.68885	0.775698	A4b	2.06584	0.191021	-0.286998	-2.05438	3.23233	-0.122648	-2.1263	0.50433	0.335638	A4b	0.0388435	0.848509	0.774114	0	0.00122784	0.902386	0	0.61403	0.737144	A4b	1	1	1	0	0.369581	1	0	1	1
AKYG1722	-0.115399	0.0762145	2.51296	0.293283	0.385156	2.39331	0.0782599	0.461351	1.51287	AKYG1722	0.193946	0.269484	0	0	0	0	0.201254	0	0	AKYG1722	-0.595007	0.282817	4.29342	1.0659	1.18439	3.7286	0.388862	1.28847	2.69769	AKYG1722	0.551839	0.777317	0	0	0	0	0.697378	0	0	AKYG1722	1	1	0	0	0	0	1	0	0
JG30-KF-CM45	0.324046	0.0364188	0.123436	-0.377211	-0.493733	0.590349	-0.361185	-0.459823	0.330881	JG30-KF-CM45	0.261899	0.342927	0.441665	0	0	0.629112	0	0	0.575446	JG30-KF-CM45	1.23729	0.1062	0.27948	-1.2217	-1.50596	0.938385	-1.3506	-1.44809	0.575	JG30-KF-CM45	0.215979	0.915424	0.779877	0	0	0.348047	0	0	0.565292	JG30-KF-CM45	1	1	1	0	0	1	0	0	1
S085	0.242953	-0.282137	1.99432	0.0282004	0.115171	1.9998	-0.280092	0.136444	1.22942	S085	0.194136	0	0.6871	0.31333	0.389418	0.597315	0	0.384209	0.746989	S085	1.25145	-1.04643	2.90252	0.0900022	0.295752	3.34797	-1.39047	0.35513	1.64583	S085	0.210769	0	0.00370179	0.928285	0.76742	0.000814047	0	0.722492	0.0997979	S085	1	0	0.958763	1	1	0.203512	0	1	1
SAR202_clade	-0.115399	0.0762145	2.24309	0.0622339	-0.0542885	2.64344	0.0782599	-0.0203778	1.56685	SAR202_clade	0.193946	0.269484	0	0.252749	0.276448	0	0.201254	0.264054	0	SAR202_clade	-0.595007	0.282817	3.64691	0.246229	-0.196379	4.0864	0.388862	-0.0771729	1.94902	SAR202_clade	0.551839	0.777317	0	0.805505	0.844314	0	0.697378	0.938486	0	SAR202_clade	1	1	0	1	1	0	1	1	0
Gitt-GS-136	-0.115399	0.0762145	1.90282	0.0622339	-0.0542885	2.76076	0.0782599	-0.0203778	2.03464	Gitt-GS-136	0.193946	0.269484	0	0.252749	0.276448	0	0.201254	0.264054	0	Gitt-GS-136	-0.595007	0.282817	2.74721	0.246229	-0.196379	3.90041	0.388862	-0.0771729	2.56671	Gitt-GS-136	0.551839	0.777317	0	0.805505	0.844314	0	0.697378	0.938486	0	Gitt-GS-136	1	1	0	1	1	0	1	1	0
KD4-96	-0.115399	0.0762145	0.519154	0.0622339	-0.0542885	0.425737	0.0782599	-0.0203778	1.78022	KD4-96	0.193946	0.269484	0	0.252749	0.276448	0	0.201254	0.264054	0	KD4-96	-0.595007	0.282817	1.10721	0.246229	-0.196379	0.961416	0.388862	-0.0771729	3.56659	KD4-96	0.551839	0.777317	0	0.805505	0.844314	0	0.697378	0.938486	0	KD4-96	1	1	0	1	1	0	1	1	0
SHA-26	-0.115399	0.0762145	1.10191	0.0622339	-0.0542885	1.37397	0.0782599	-0.0203778	0.791451	SHA-26	0.193946	0.269484	0	0.252749	0.276448	0	0.201254	0.264054	0	SHA-26	-0.595007	0.282817	2.16663	0.246229	-0.196379	2.59134	0.388862	-0.0771729	2.34868	SHA-26	0.551839	0.777317	0	0.805505	0.844314	0	0.697378	0.938486	0	SHA-26	1	1	0	1	1	0	1	1	0
Xenococcaceae	-0.115399	0.0762145	4.3187	0.0622339	-0.0542885	2.96656	0.0782599	-0.0203778	2.17723	Xenococcaceae	0.193946	0.269484	0	0.252749	0.276448	0	0.201254	0.264054	0	Xenococcaceae	-0.595007	0.282817	3.51013	0.246229	-0.196379	2.52653	0.388862	-0.0771729	1.62749	Xenococcaceae	0.551839	0.777317	0	0.805505	0.844314	0	0.697378	0.938486	0	Xenococcaceae	1	1	0	1	1	0	1	1	0
Sericytochromatia	4.71135	-0.527685	-1.02193	-2.51227	-0.105551	-1.37189	-1.76186	0.431523	-0.151188	Sericytochromatia	0.191863	0.363668	0.923345	0.496479	0.218713	0.314667	0.764586	0.370106	0.571347	Sericytochromatia	24.5559	-1.45101	-1.10677	-5.06017	-0.4826	-4.35982	-2.30433	1.16594	-0.264617	Sericytochromatia	3.74539e-133	0.146778	0.268392	4.18876e-07	0.62938	1.30171e-05	0.0212038	0.243637	0.791304	Sericytochromatia	1.11987e-130	1	1	0.000123149	1	0.00378798	1	1	1
Gastranaerophilales	-0.115399	0.0762145	0.434016	0.0622339	0.523786	0.887835	0.0782599	0.379271	0.711523	Gastranaerophilales	0.193946	0.269484	0	0.252749	0	0	0.201254	0	0	Gastranaerophilales	-0.595007	0.282817	0.890542	0.246229	1.09797	1.3297	0.388862	0.783228	1.42265	Gastranaerophilales	0.551839	0.777317	0	0.805505	0	0	0.697378	0	0	Gastranaerophilales	1	1	0	1	0	0	1	0	0
Dadabacteriales	0.381582	-0.12214	-0.130542	-0.434747	-0.111825	-0.096936	-0.418721	-0.517359	0.0990167	Dadabacteriales	0.311362	0.340087	0.444723	0	0.406017	0.490774	0	0	0.573032	Dadabacteriales	1.22553	-0.359145	-0.293537	-1.23371	-0.275419	-0.197517	-1.32466	-1.43803	0.172794	Dadabacteriales	0.220377	0.719487	0.769112	0	0.782994	0.843423	0	0	0.862813	Dadabacteriales	1	1	1	0	1	1	0	0	1
Deferribacteraceae	1.21517	-0.335453	-0.443373	-0.675781	1.34084	-0.1658	-0.565515	1.40555	0.058132	Deferribacteraceae	0.871845	1.09407	1.22154	1.05643	1.07148	1.20243	1.05372	1.05323	1.2287	Deferribacteraceae	1.39379	-0.306612	-0.362961	-0.63968	1.25139	-0.137887	-0.536684	1.33451	0.0473116	Deferribacteraceae	0.16338	0.759139	0.716634	0.52238	0.210791	0.890329	0.591486	0.182037	0.962265	Deferribacteraceae	1	1	1	1	1	1	1	1	1
Deinococcaceae	-0.115399	0.0762145	1.21437	0.786202	0.3616	-0.0141058	0.0782599	0.326196	0.691089	Deinococcaceae	0.193946	0.269484	0	0	0	0.299192	0.201254	0	0	Deinococcaceae	-0.595007	0.282817	1.846	2.18201	1.16886	-0.0471463	0.388862	1.23668	1.1701	Deinococcaceae	0.551839	0.777317	0	0	0	0.962397	0.697378	0	0	Deinococcaceae	1	1	0	0	0	1	1	0	0
Trueperaceae	-0.115399	0.0762145	3.80333	0.0622339	-0.0542885	2.28355	0.0782599	-0.0203778	1.66545	Trueperaceae	0.193946	0.269484	0	0.252749	0.276448	0	0.201254	0.264054	0	Trueperaceae	-0.595007	0.282817	3.64283	0.246229	-0.196379	2.46088	0.388862	-0.0771729	1.71407	Trueperaceae	0.551839	0.777317	0	0.805505	0.844314	0	0.697378	0.938486	0	Trueperaceae	1	1	0	1	1	0	1	1	0
Babeliaceae	-0.115399	0.516057	2.79794	0.245336	-0.0542885	-0.0141058	0.0782599	0.393773	1.88554	Babeliaceae	0.193946	0	0	0	0.276448	0.299192	0.201254	0	0	Babeliaceae	-0.595007	0.972853	2.73305	0.748935	-0.196379	-0.0471463	0.388862	1.27787	2.52884	Babeliaceae	0.551839	0	0	0	0.844314	0.962397	0.697378	0	0	Babeliaceae	1	0	0	0	1	1	1	0	0
Babeliales	0.502809	-0.114502	1.90673	-0.555975	-0.672497	-0.170216	-0.539949	-0.638586	-0.449702	Babeliales	0.417234	0.484755	0.729829	0	0	0.591938	0	0	0	Babeliales	1.2051	-0.236207	2.61256	-1.23522	-1.45368	-0.287557	-1.28277	-1.40239	-0.902621	Babeliales	0.228164	0.813272	0.0089866	0	0	0.773686	0	0	0	Babeliales	1	1	1	0	0	1	0	0	0
Desulfocapsaceae	2.51494	2.29265	0.439439	-1.87496	1.45155	-2.46135	0.201607	0.876691	-0.444884	Desulfocapsaceae	0.926934	1.12607	1.06909	1.15294	1.03555	0.97951	1.12378	1.0486	1.06897	Desulfocapsaceae	2.71318	2.03597	0.411039	-1.62624	1.40171	-2.51283	0.179401	0.836056	-0.416178	Desulfocapsaceae	0.00666401	0.0417534	0.681044	0.103899	0.161001	0.0119766	0.857623	0.403123	0.677279	Desulfocapsaceae	1	1	1	1	1	1	1	1	1
Desulfovibrionaceae	1.68433	-0.694547	0.924565	-0.313682	0.557674	-0.119459	-1.11256	1.75604	0.302312	Desulfovibrionaceae	0.698717	0.888869	0.916901	0.889371	0.949313	1.15618	0.872566	0.828886	1.05957	Desulfovibrionaceae	2.4106	-0.781384	1.00836	-0.352701	0.58745	-0.103322	-1.27505	2.11855	0.285316	Desulfovibrionaceae	0.0159264	0.434577	0.313283	0.724312	0.556902	0.917707	0.202293	0.0341284	0.775402	Desulfovibrionaceae	1	1	1	1	1	1	1	1	1
Bradymonadales	4.91092	0.226343	0.0780285	-0.873379	0.0722263	-1.20982	0.315614	0.500282	2.01741	Bradymonadales	0.383877	0.400531	0.554651	0.650402	0.749234	0.844176	0.471119	0.51713	0.978222	Bradymonadales	12.793	0.565106	0.140681	-1.34283	0.0964002	-1.43314	0.669923	0.967419	2.06233	Bradymonadales	1.7951e-37	0.572001	0.888122	0.179328	0.923203	0.151818	0.502907	0.333334	0.0391766	Bradymonadales	5.00833e-35	1	1	1	1	1	1	1	1
PB19	5.44156	0.45169	-1.34074	-4.30893	0.0441303	-3.09381	-2.09844	-1.04315	-1.9495	PB19	0.525103	0.662478	0.917469	0.916742	1.03712	0.842808	0.930988	0.609989	0.711576	PB19	10.3628	0.681819	-1.46135	-4.70027	0.0425507	-3.67084	-2.25399	-1.71012	-2.73969	PB19	3.65918e-25	0.495353	0.14392	2.59821e-06	0.96606	0.000241755	0.0241967	0.0872443	0.00614964	PB19	9.66022e-23	1	1	0.000761277	1	0.063098	1	1	1
uncultured_11	0.627315	-0.6665	-0.607325	-0.356162	0.150237	-0.061089	-0.664455	-0.438774	-0.275581	uncultured_11	0.52709	0	0	0.583452	0.661211	0.647051	0	0.552876	0.62382	uncultured_11	1.19015	-1.18841	-1.03182	-0.610439	0.227214	-0.0944113	-1.25333	-0.793622	-0.441764	uncultured_11	0.233988	0	0	0.541571	0.820257	0.924782	0	0.427416	0.65866	uncultured_11	1	0	0	1	1	1	0	1	1
Entotheonellaceae	-0.115399	0.0762145	1.77269	0.0622339	-0.0542885	2.8664	0.0782599	-0.0203778	2.43961	Entotheonellaceae	0.193946	0.269484	0	0.252749	0.276448	0	0.201254	0.264054	0	Entotheonellaceae	-0.595007	0.282817	2.79642	0.246229	-0.196379	3.89022	0.388862	-0.0771729	3.52338	Entotheonellaceae	0.551839	0.777317	0	0.805505	0.844314	0	0.697378	0.938486	0	Entotheonellaceae	1	1	0	1	1	0	1	1	0
Acholeplasmataceae	0.645933	0.920031	0.317304	-0.699099	0.280507	-0.0147136	-0.203494	0.356589	-0.592826	Acholeplasmataceae	0.543572	0.826908	0.945102	0	0.923938	0.779319	0.713361	0.934024	0	Acholeplasmataceae	1.18831	1.11261	0.335736	-1.22498	0.303599	-0.01888	-0.28526	0.381777	-0.963102	Acholeplasmataceae	0.23471	0.265874	0.73707	0	0.761433	0.984937	0.775445	0.702627	0	Acholeplasmataceae	1	1	1	0	1	1	1	1	0
Alicyclobacillaceae	-0.115399	0.0762145	2.44342	0.0622339	-0.0542885	1.32228	0.0782599	-0.0203778	1.55618	Alicyclobacillaceae	0.193946	0.269484	0	0.252749	0.276448	0	0.201254	0.264054	0	Alicyclobacillaceae	-0.595007	0.282817	3.52336	0.246229	-0.196379	1.82114	0.388862	-0.0771729	2.08434	Alicyclobacillaceae	0.551839	0.777317	0	0.805505	0.844314	0	0.697378	0.938486	0	Alicyclobacillaceae	1	1	0	1	1	0	1	1	0
Bacillaceae	0.632135	0.0894053	2.40401	1.59959	0.0867079	2.83323	-0.669274	0.00127498	2.83323	Bacillaceae	0.531356	0.762791	0.781335	0.864812	0.842813	1.08961	0	0.77272	1.1192	Bacillaceae	1.18966	0.117208	3.0768	1.84963	0.102879	2.60023	-1.25239	0.00164999	2.53148	Bacillaceae	0.234178	0.906695	0.00209234	0.0643665	0.918059	0.00931624	0	0.998684	0.0113583	Bacillaceae	1	1	0.552378	1	1	1	0	1	1
Erysipelatoclostridiaceae	0.206488	-0.245673	0.54591	1.24988	0.304063	0.0636559	-0.243628	0.365817	-0.153381	Erysipelatoclostridiaceae	0.165151	0	0.847581	0.612863	0.306674	0.439696	0	0.375269	0	Erysipelatoclostridiaceae	1.2503	-0.983594	0.64408	2.03941	0.991488	0.144773	-1.40276	0.974812	-0.521887	Erysipelatoclostridiaceae	0.21119	0	0.519523	0.0414092	0.321447	0.88489	0	0.329653	0	Erysipelatoclostridiaceae	1	0	1	1	1	1	0	1	0
Erysipelotrichaceae	2.03644	-0.679223	0.98939	0.7918	-0.418103	0.264463	-1.18505	-0.879871	0.704081	Erysipelotrichaceae	0.914959	1.2048	1.18063	1.21359	1.13595	1.36049	1.23941	1.144	1.21445	Erysipelotrichaceae	2.22571	-0.563765	0.838016	0.652447	-0.368063	0.194388	-0.95614	-0.769117	0.579754	Erysipelotrichaceae	0.0260334	0.572914	0.402022	0.514113	0.712826	0.845872	0.339002	0.441824	0.56208	Erysipelotrichaceae	1	1	1	1	1	1	1	1	1
Exiguobacteraceae	0.439118	-0.478303	1.58821	-0.492284	-0.608806	0.163785	-0.476258	-0.208691	-0.386011	Exiguobacteraceae	0.361412	0	1.01812	0	0	0.778047	0	0.411878	0	Exiguobacteraceae	1.21501	-1.17361	1.55995	-1.23681	-1.47617	0.210507	-1.30277	-0.506683	-0.861285	Exiguobacteraceae	0.224363	0	0.118771	0	0	0.833272	0	0.612377	0	Exiguobacteraceae	1	0	1	0	0	1	0	1	0
Izemoplasmataceae	-0.115399	0.663941	2.42968	0.0622339	-0.0542885	0.676417	0.0782599	-0.0203778	0.698182	Izemoplasmataceae	0.193946	0	0	0.252749	0.276448	0	0.201254	0.264054	0	Izemoplasmataceae	-0.595007	1.10789	5.21103	0.246229	-0.196379	1.70902	0.388862	-0.0771729	1.79961	Izemoplasmataceae	0.551839	0	0	0.805505	0.844314	0	0.697378	0.938486	0	Izemoplasmataceae	1	0	0	1	1	0	1	1	0
Aerococcaceae	0.36418	0.215564	0.824497	1.28631	0.139592	-0.493685	-0.401319	-0.153383	-0.311073	Aerococcaceae	0.296325	0.513506	0.558932	0.920693	0.55106	0	0	0.3465	0	Aerococcaceae	1.22899	0.419789	1.47513	1.39711	0.253315	-1.30741	-1.33208	-0.442665	-0.793222	Aerococcaceae	0.219077	0.67464	0.140178	0.16238	0.800025	0	0	0.658008	0	Aerococcaceae	1	1	1	1	1	0	0	1	0
Carnobacteriaceae	0.502809	-0.541994	-0.482819	1.50809	-0.105854	-0.0445875	-0.539949	-0.638586	-0.449702	Carnobacteriaceae	0.678514	0	0	1.00538	0.773667	0.982494	0	0	0	Carnobacteriaceae	0.741045	-0.767682	-0.657953	1.50001	-0.136822	-0.045382	-0.792821	-0.906569	-0.604117	Carnobacteriaceae	0.458666	0	0	0.133611	0.891172	0.963803	0	0	0	Carnobacteriaceae	1	0	0	1	1	1	0	0	0
Lactobacillaceae	5.19203	-0.372389	-2.58282	-0.90244	0.510477	-1.60588	-1.21931	0.836552	-1.77921	Lactobacillaceae	0.307491	0.349443	1.72931	0.549627	0.412325	1.78789	0.369528	0.540428	1.4542	Lactobacillaceae	16.8851	-1.06566	-1.49356	-1.64191	1.23805	-0.898202	-3.29964	1.54794	-1.2235	Lactobacillaceae	5.79003e-64	0.286576	0.135292	0.100608	0.215699	0.369078	0.000968079	0.121636	0.221142	Lactobacillaceae	1.67911e-61	1	1	1	1	1	0.272998	1	1
Streptococcaceae	3.13466	-1.44245	-1.1036	2.49418	-1.37045	-0.807002	-2.37774	-1.4228	-1.03538	Streptococcaceae	1.13188	1.42904	1.58217	1.31189	1.54447	1.6687	1.33719	1.4842	1.58727	Streptococcaceae	2.76942	-1.00938	-0.697521	1.90122	-0.887328	-0.483611	-1.77816	-0.958632	-0.652302	Streptococcaceae	0.00561555	0.312792	0.485477	0.0572735	0.374903	0.628662	0.0753769	0.337744	0.514206	Streptococcaceae	1	1	1	1	1	1	1	1	1
Paenibacillaceae	-0.115399	0.0762145	0.657972	0.445998	-0.0542885	2.06999	0.0782599	-0.0203778	1.0734	Paenibacillaceae	0.193946	0.269484	0	0	0.276448	0	0.201254	0.264054	0	Paenibacillaceae	-0.595007	0.282817	1.38591	1.26213	-0.196379	3.59216	0.388862	-0.0771729	1.66497	Paenibacillaceae	0.551839	0.777317	0	0	0.844314	0	0.697378	0.938486	0	Paenibacillaceae	1	1	0	0	1	0	1	1	0
RF39	0.483747	0.852606	4.18335	-0.536913	-0.331547	0.694708	0.0457561	0.369625	0.559389	RF39	0.557777	0.821492	0.744718	0	0.654391	0.717792	0.776434	0.845345	0.809118	RF39	0.867276	1.03788	5.61737	-0.91871	-0.50665	0.967841	0.058931	0.437247	0.691356	RF39	0.385791	0.299328	1.93891e-08	0	0.6124	0.333124	0.953007	0.661932	0.489342	RF39	1	1	5.8943e-06	0	1	1	1	1	1
Gemellaceae	0.56484	-0.604025	0.143006	1.65248	0.00324796	0.568252	-0.60198	0.536545	0.699754	Gemellaceae	0.732633	0	1.06999	1.26695	0.89888	1.20181	0	0.972485	1.12472	Gemellaceae	0.770973	-0.796329	0.133651	1.3043	0.00361335	0.472832	-0.818984	0.551725	0.622156	Gemellaceae	0.440723	0	0.893678	0.192131	0.997117	0.636333	0	0.581137	0.533839	Gemellaceae	1	0	1	1	1	1	0	1	1
Staphylococcaceae	0.952108	-0.079248	-0.932118	2.63819	0.947479	-1.08161	-0.989248	-0.00234711	-0.899001	Staphylococcaceae	0.815634	1.06497	0	1.39733	1.51642	0	0	1.17751	0	Staphylococcaceae	1.16732	-0.0744136	-1.07477	1.88803	0.624814	-1.2559	-1.20955	-0.00199329	-1.02469	Staphylococcaceae	0.24308	0.940681	0	0.0590223	0.532093	0	0	0.99841	0	Staphylococcaceae	1	1	0	1	1	0	0	1	0
Christensenellaceae	0.645933	-0.0582513	-0.1861	0.781207	-0.0989172	-0.104546	-0.683073	0.163844	-0.361777	Christensenellaceae	0.543572	0.690408	0.792069	0.788036	0.739783	0.746835	0	0.903867	0.66943	Christensenellaceae	1.18831	-0.0843722	-0.234954	0.991335	-0.133711	-0.139986	-1.24977	0.181269	-0.540426	Christensenellaceae	0.23471	0.93276	0.814244	0.321522	0.893631	0.888671	0	0.856156	0.588903	Christensenellaceae	1	1	1	1	1	1	0	1	1
Clostridia_UCG-014	0.551042	0.659401	0.865117	1.69409	0.604349	1.68842	-0.588181	1.54375	0.0796883	Clostridia_UCG-014	0.615052	0.992543	1.18014	0.940852	0.861271	1.33428	0	1.08077	0.797331	Clostridia_UCG-014	0.895927	0.664355	0.733065	1.80059	0.701694	1.26542	-0.952098	1.42838	0.0999437	Clostridia_UCG-014	0.370292	0.506463	0.463519	0.0717669	0.48287	0.205722	0	0.153182	0.920389	Clostridia_UCG-014	1	1	1	1	1	1	0	1	1
Clostridia_vadinBB60_group	2.63731	-0.455508	-0.864654	-1.33959	-0.381588	-1.09748	-1.19641	0.508141	-1.66396	Clostridia_vadinBB60_group	0.36024	0.682157	1.0002	0.659587	0.769467	0.955477	0.667109	0.480028	0.781059	Clostridia_vadinBB60_group	7.32096	-0.667746	-0.86448	-2.03095	-0.495912	-1.14862	-1.79342	1.05857	-2.13038	Clostridia_vadinBB60_group	2.46203e-13	0.504296	0.387324	0.0422603	0.619957	0.250714	0.0729052	0.289797	0.0331399	Clostridia_vadinBB60_group	6.00736e-11	1	1	1	1	1	1	1	1
Clostridiaceae	2.66606	0.379011	0.601384	0.562867	1.60381	-0.385445	-0.864032	1.66243	0.947682	Clostridiaceae	1.04446	1.43211	1.31912	1.26526	1.06455	1.38131	1.49073	1.1434	1.35413	Clostridiaceae	2.55258	0.264652	0.455898	0.444862	1.50655	-0.279044	-0.579603	1.45394	0.699844	Clostridiaceae	0.0106927	0.791277	0.648464	0.65642	0.131926	0.780211	0.562183	0.145963	0.484024	Clostridiaceae	1	1	1	1	1	1	1	1	1
Defluviitaleaceae	-0.115399	0.516057	1.53102	0.0622339	-0.0542885	-0.0141058	0.0782599	-0.0203778	2.44288	Defluviitaleaceae	0.193946	0	0	0.252749	0.276448	0.299192	0.201254	0.264054	0	Defluviitaleaceae	-0.595007	1.59933	2.148	0.246229	-0.196379	-0.0471463	0.388862	-0.0771729	2.73897	Defluviitaleaceae	0.551839	0	0	0.805505	0.844314	0.962397	0.697378	0.938486	0	Defluviitaleaceae	1	0	0	1	1	1	1	1	0
Lachnospiraceae	5.43047	-0.558528	-2.42879	1.18329	0.511993	-2.22997	-1.50957	0.958911	-2.0373	Lachnospiraceae	0.379836	0.404639	1.65307	0.453947	0.423572	1.60886	0.454415	0.55935	1.28149	Lachnospiraceae	14.2969	-1.38031	-1.46926	2.60667	1.20875	-1.38606	-3.32202	1.71433	-1.58979	Lachnospiraceae	2.28804e-46	0.167491	0.141762	0.0091427	0.226759	0.16573	0.000893699	0.086468	0.111882	Lachnospiraceae	6.49804e-44	1	1	1	1	1	0.252917	1	1
Monoglobaceae	1.41511	-1.08809	-0.724227	0.561987	-1.16891	-0.721008	-1.45225	-0.350319	0.303033	Monoglobaceae	0.68332	0.711911	1.03721	0.972682	0.726579	0.978648	0	1.0457	1.04291	Monoglobaceae	2.07093	-1.52841	-0.698246	0.577771	-1.60878	-0.736739	-2.11747	-0.33501	0.290564	Monoglobaceae	0.0383652	0.126411	0.485023	0.563419	0.107664	0.461281	0	0.737617	0.771385	Monoglobaceae	1	1	1	1	1	1	0	1	1
[Eubacterium]_coprostanoligenes_group	1.69534	-0.578952	-1.13233	0.924172	-0.0406802	-0.996541	-1.10538	0.308011	-0.230059	[Eubacterium]_coprostanoligenes_group	0.791198	1.08686	1.02835	1.0797	1.02439	1.0735	0.988722	1.14738	1.11036	[Eubacterium]_coprostanoligenes_group	2.14275	-0.532684	-1.10112	0.855952	-0.0397117	-0.928307	-1.11799	0.268447	-0.207194	[Eubacterium]_coprostanoligenes_group	0.0321333	0.594252	0.270845	0.392024	0.968323	0.353248	0.263572	0.788356	0.835859	[Eubacterium]_coprostanoligenes_group	1	1	1	1	1	1	1	1	1
Butyricicoccaceae	1.90126	-1.05739	-1.08758	0.776464	-0.194091	-0.78114	-1.9384	0.278966	-0.875686	Butyricicoccaceae	0.764755	0.884823	1.17368	0.787788	0.974839	1.2158	0	1.04636	1.05321	Butyricicoccaceae	2.48611	-1.19503	-0.926636	0.985626	-0.1991	-0.642493	-2.52697	0.266607	-0.831445	Butyricicoccaceae	0.012915	0.232074	0.354116	0.324317	0.842184	0.520553	0	0.789772	0.405722	Butyricicoccaceae	1	1	1	1	1	1	0	1	1
Oscillospiraceae	3.05138	-0.634789	-1.25054	1.56171	1.1149	-0.56492	-1.69494	1.64137	-0.766513	Oscillospiraceae	1.1748	1.5279	1.74265	1.24667	1.19373	1.71865	1.39241	1.28102	1.5335	Oscillospiraceae	2.59736	-0.415466	-0.717605	1.2527	0.933964	-0.328699	-1.21727	1.2813	-0.499844	Oscillospiraceae	0.00939441	0.677801	0.473001	0.210314	0.350322	0.742383	0.223503	0.200088	0.617185	Oscillospiraceae	1	1	1	1	1	1	1	1	1
Ruminococcaceae	4.06569	-1.03309	-1.5021	1.44606	0.344706	-1.38372	-1.63001	0.195464	-1.93787	Ruminococcaceae	0.503907	0.800022	1.45296	0.638964	0.712034	1.28482	0.762891	0.999489	1.24396	Ruminococcaceae	8.06833	-1.29133	-1.03382	2.26313	0.484115	-1.07697	-2.13662	0.195564	-1.55783	Ruminococcaceae	7.1267e-16	0.196591	0.301219	0.0236276	0.628304	0.281493	0.0326287	0.844951	0.119274	Ruminococcaceae	1.76029e-13	1	1	1	1	1	1	1	1
UCG-010	0.916412	-0.172183	-0.188339	0.741674	-0.169106	-0.0169525	-0.953551	0.351954	0.0980823	UCG-010	0.783849	0.967925	1.13092	0.995048	0.966013	1.05837	0	1.06857	0.986061	UCG-010	1.16912	-0.177889	-0.166536	0.745365	-0.175056	-0.0160175	-1.21296	0.329368	0.0994688	UCG-010	0.242356	0.85881	0.867735	0.456051	0.861036	0.98722	0	0.741878	0.920766	UCG-010	1	1	1	1	1	1	0	1	1
Peptococcaceae	0.300489	0.0068998	0.543109	-0.353654	-0.470177	1.20247	-0.337628	0.0934095	0.330241	Peptococcaceae	0.241908	0.298549	0.66151	0	0	0.565553	0	0.605854	0.481967	Peptococcaceae	1.24216	0.0231111	0.821014	-1.21237	-1.50688	2.12619	-1.36223	0.154178	0.685194	Peptococcaceae	0.214176	0.981562	0.411639	0	0	0.0334877	0	0.877469	0.493221	Peptococcaceae	1	1	1	0	0	1	0	1	1
Anaerovoracaceae	0.324046	-0.0646038	1.27727	0.200412	0.479774	0.7187	-0.361185	0.632974	0.687824	Anaerovoracaceae	0.261899	0.294892	0.808721	0.53307	0.505611	0.61674	0	0.654955	0.531678	Anaerovoracaceae	1.23729	-0.219076	1.57937	0.375957	0.948898	1.16532	-1.3506	0.966438	1.29368	Anaerovoracaceae	0.215979	0.826591	0.11425	0.706949	0.342672	0.243889	0	0.333825	0.195774	Anaerovoracaceae	1	1	1	1	1	1	0	1	1
Fusibacteraceae	3.3373	0.0560137	2.35918	-1.60088	-1.99187	0.0338549	0.833486	-1.46614	4.48704	Fusibacteraceae	0.90887	1.32469	0.958128	1.11272	1.34741	1.37213	0.968005	1.24505	0.965278	Fusibacteraceae	3.67192	0.0422843	2.46228	-1.4387	-1.47829	0.0246733	0.861035	-1.17757	4.64845	Fusibacteraceae	0.000240731	0.966272	0.0138058	0.150235	0.139329	0.980316	0.389219	0.238966	3.34439e-06	Fusibacteraceae	0.0534424	1	1	1	1	1	1	1	0.00100666
Peptostreptococcaceae	2.72344	-1.06917	0.0129373	1.25422	-1.02028	-0.272501	-2.76058	-1.67424	0.440329	Peptostreptococcaceae	1.00569	1.35305	1.40266	1.08667	1.38281	1.43711	0	1.17207	1.51295	Peptostreptococcaceae	2.70804	-0.79019	0.00922339	1.15418	-0.737827	-0.189617	-2.73967	-1.42845	0.291039	Peptostreptococcaceae	0.00676818	0.429417	0.992641	0.248425	0.460619	0.849609	0	0.153163	0.771021	Peptostreptococcaceae	1	1	1	1	1	1	0	1	1
Peptostreptococcales-Tissierellales	0.728502	-0.109146	1.04905	1.014	0.574846	-0.443856	-0.765642	-0.0870395	-0.0605818	Peptostreptococcales-Tissierellales	0.616781	0.766116	0.853125	1.10805	1.32795	0.831555	0	0.838645	0.737755	Peptostreptococcales-Tissierellales	1.18114	-0.142467	1.22965	0.915122	0.432883	-0.533766	-1.23591	-0.103786	-0.0821164	Peptostreptococcales-Tissierellales	0.237549	0.886711	0.218828	0.360128	0.665099	0.593503	0	0.917339	0.934554	Peptostreptococcales-Tissierellales	1	1	1	1	1	1	0	1	1
Selenomonadaceae	2.34408	-1.2386	-1.6562	-0.866918	-2.03418	-1.64071	-2.38122	-1.32043	-1.44201	Selenomonadaceae	0.874273	1.02914	1.16249	1.10591	0.92484	1.27645	0	1.09193	1.26013	Selenomonadaceae	2.68117	-1.20353	-1.42469	-0.783897	-2.1995	-1.28537	-2.71704	-1.20927	-1.14433	Selenomonadaceae	0.00733648	0.228771	0.154246	0.433101	0.0278425	0.198662	0	0.226561	0.252485	Selenomonadaceae	1	1	1	1	1	1	0	1	1
Veillonellaceae	2.45636	-1.09694	-0.913227	0.394943	-0.93144	-0.887358	-1.71513	-1.15824	-0.857699	Veillonellaceae	0.966979	1.19443	1.45108	1.19817	1.28553	1.55065	1.19286	1.20557	1.42608	Veillonellaceae	2.54024	-0.918377	-0.629341	0.329622	-0.724555	-0.572249	-1.43784	-0.960738	-0.601438	Veillonellaceae	0.0110777	0.358422	0.529126	0.741686	0.468725	0.567154	0.15048	0.336684	0.547548	Veillonellaceae	1	1	1	1	1	1	1	1	1
Fusobacteriaceae	0.813479	-0.0533652	0.573135	2.95858	0.201685	-0.252461	-0.133915	-0.949256	-0.760372	Fusobacteriaceae	0.842389	0.9342	1.11937	0.910882	0.999667	1.16305	1.06016	0	0	Fusobacteriaceae	0.965681	-0.057124	0.512014	3.24804	0.201752	-0.217068	-0.126315	-1.09817	-0.841642	Fusobacteriaceae	0.334204	0.954446	0.608641	0.00116203	0.840111	0.828155	0.899483	0	0	Fusobacteriaceae	1	1	1	0.305614	1	1	1	0	0
AKAU4049	-0.115399	0.0762145	2.35576	0.0622339	-0.0542885	2.83528	0.0782599	-0.0203778	2.47257	AKAU4049	0.193946	0.269484	0	0.252749	0.276448	0	0.201254	0.264054	0	AKAU4049	-0.595007	0.282817	3.97671	0.246229	-0.196379	3.86012	0.388862	-0.0771729	3.52723	AKAU4049	0.551839	0.777317	0	0.805505	0.844314	0	0.697378	0.938486	0	AKAU4049	1	1	0	1	1	0	1	1	0
BD2-11_terrestrial_group	0.483747	0.135609	2.38792	-0.238286	1.67522	2.48585	-0.520887	0.0628665	2.53689	BD2-11_terrestrial_group	0.557777	0.719413	1.07092	0.604004	0.99391	1.11535	0	0.751315	1.03174	BD2-11_terrestrial_group	0.867276	0.188499	2.22979	-0.394511	1.68548	2.22876	-0.928981	0.0836753	2.45884	BD2-11_terrestrial_group	0.385791	0.850485	0.0257616	0.693204	0.0918959	0.0258296	0	0.933315	0.0139388	BD2-11_terrestrial_group	1	1	1	1	1	1	0	1	1
Gemmatimonadaceae	0.65463	-0.0708701	1.75449	0.465335	-0.435136	2.24255	-0.69177	-0.390758	1.87211	Gemmatimonadaceae	0.551275	0.694335	0.871879	0.681762	0.594756	0.936096	0	0.597199	0.98136	Gemmatimonadaceae	1.18748	-0.102069	2.01231	0.682548	-0.731621	2.39564	-1.24816	-0.654318	1.90767	Gemmatimonadaceae	0.235037	0.918702	0.0441869	0.494893	0.4644	0.0165912	0	0.512907	0.0564339	Gemmatimonadaceae	1	1	1	1	1	1	0	1	1
Longimicrobiaceae	-0.115399	0.0762145	1.77559	0.0622339	-0.0542885	2.43293	0.0782599	-0.0203778	2.19437	Longimicrobiaceae	0.193946	0.269484	0	0.252749	0.276448	0	0.201254	0.264054	0	Longimicrobiaceae	-0.595007	0.282817	2.86491	0.246229	-0.196379	3.90297	0.388862	-0.0771729	3.53111	Longimicrobiaceae	0.551839	0.777317	0	0.805505	0.844314	0	0.697378	0.938486	0	Longimicrobiaceae	1	1	0	1	1	0	1	1	0
S0134_terrestrial_group	-0.115399	0.0762145	2.93514	0.0622339	-0.0542885	3.34386	0.0782599	-0.0203778	2.84929	S0134_terrestrial_group	0.193946	0.269484	0	0.252749	0.276448	0	0.201254	0.264054	0	S0134_terrestrial_group	-0.595007	0.282817	3.9612	0.246229	-0.196379	3.89192	0.388862	-0.0771729	3.54792	S0134_terrestrial_group	0.551839	0.777317	0	0.805505	0.844314	0	0.697378	0.938486	0	S0134_terrestrial_group	1	1	0	1	1	0	1	1	0
bacteriap25	0.667005	-0.475141	1.20526	-0.537069	0.800544	0.880181	-0.704145	-0.802782	0.742335	bacteriap25	0.784587	0.793089	0.949457	0.803275	1.10097	0.986061	0	0	0.948041	bacteriap25	0.850136	-0.599102	1.26942	-0.668599	0.727126	0.892623	-0.894862	-0.993812	0.783019	bacteriap25	0.39525	0.549105	0.204291	0.503752	0.467148	0.372059	0	0	0.433616	bacteriap25	1	1	1	1	1	1	0	0	1
Myxococcaceae	2.02682	-0.21059	-0.432301	-2.07998	0.423264	-0.42095	-0.233202	0.498179	0.747305	Myxococcaceae	0.831378	1.04934	0.937465	0	1.0006	0.970871	0.98332	0.950962	0.998155	Myxococcaceae	2.4379	-0.200687	-0.461138	-2.44168	0.423009	-0.433579	-0.237158	0.523869	0.748686	Myxococcaceae	0.0147729	0.840943	0.6447	0	0.672288	0.664594	0.812534	0.60037	0.454046	Myxococcaceae	1	1	1	0	1	1	1	1	1
Blfdi19	1.88113	1.59232	-0.720875	0.212036	0.355522	-1.1087	2.01382	0.901032	0.755463	Blfdi19	0.929667	0.961917	1.02893	1.0458	1.14616	1.02177	0.974185	1.06837	1.19023	Blfdi19	2.02345	1.65536	-0.700605	0.20275	0.310186	-1.08508	2.06719	0.84337	0.634722	Blfdi19	0.0430268	0.0978517	0.483549	0.83933	0.75642	0.277886	0.0387166	0.399021	0.52561	Blfdi19	1	1	1	1	1	1	1	1	1
Haliangiaceae	2.48875	-0.578997	-0.503065	-1.17714	0.00408924	-0.390362	-0.548665	1.18763	-0.759112	Haliangiaceae	0.860767	1.05796	0.986778	0.992769	0.981145	1.02219	1.11586	0.916499	1.05533	Haliangiaceae	2.89132	-0.54728	-0.509806	-1.18571	0.00416782	-0.381887	-0.491697	1.29583	-0.719309	Haliangiaceae	0.00383628	0.584187	0.610188	0.235736	0.996675	0.702545	0.622934	0.195034	0.47195	Haliangiaceae	0.813291	1	1	1	1	1	1	1	1
Nannocystaceae	5.58375	0.338409	-0.872014	-3.6616	1.05008	-1.90333	-1.00565	-0.259147	-1.40789	Nannocystaceae	0.201051	0.326008	0.430809	0.809532	0.445371	0.425835	0.25791	0.408797	0.379779	Nannocystaceae	27.7729	1.03804	-2.02413	-4.52311	2.35776	-4.46964	-3.89922	-0.633926	-3.70712	Nannocystaceae	9.23222e-170	0.299251	0.0429566	6.0938e-06	0.0183855	7.83503e-06	9.65013e-05	0.526129	0.000209627	Nannocystaceae	2.79736e-167	1	1	0.00176111	1	0.0023035	0.0281784	1	0.0614207
BIrii41	1.686	-0.688089	-0.18626	-0.958811	2.74482	-0.173307	-1.72314	-0.919837	-0.834978	BIrii41	0.753575	1.03467	1.02448	0.825922	0.837643	0.846888	0	0.89241	0.992204	BIrii41	2.23733	-0.665033	-0.18181	-1.1609	3.27684	-0.204639	-2.2795	-1.03073	-0.841538	BIrii41	0.0252645	0.50603	0.855732	0.245684	0.00104974	0.837854	0	0.302666	0.400046	BIrii41	1	1	1	1	0.319122	1	0	1	1
Eel-36e1D6	2.24228	-1.55112	-0.499442	-1.83334	0.759379	-2.02521	-2.27941	-1.68491	-0.81363	Eel-36e1D6	0.7896	0.862704	0.937961	0.92552	0.903642	0.867797	0	0.85025	1.02947	Eel-36e1D6	2.83976	-1.79798	-0.532477	-1.98088	0.840354	-2.33373	-2.87849	-1.98166	-0.790336	Eel-36e1D6	0.00451473	0.0721805	0.594396	0.0476048	0.40071	0.0196097	0	0.0475173	0.429332	Eel-36e1D6	0.934548	1	1	1	1	1	0	1	1
Sandaracinaceae	5.28563	-0.030813	-2.18303	-2.30063	0.150976	-3.06673	0.0338314	0.292805	-2.0787	Sandaracinaceae	0.212883	0.297198	0.406503	0.701853	0.45646	0.460943	0.266447	0.29866	0.67485	Sandaracinaceae	24.8288	-0.103678	-5.37027	-3.27793	0.330755	-6.65316	0.126972	0.980398	-3.08023	Sandaracinaceae	4.38133e-136	0.917425	7.86203e-08	0.0010457	0.74083	2.86871e-11	0.898962	0.32689	0.00206838	Sandaracinaceae	1.3144e-133	1	2.38219e-05	0.277112	1	8.74956e-09	1	1	0.5626
NB1-j	-0.115399	0.0762145	0.575233	1.5634	1.20403	0.216943	0.575241	-0.0203778	0.492825	NB1-j	0.193946	0.269484	0	0	0	0	0	0.264054	0	NB1-j	-0.595007	0.282817	1.39586	3.12408	2.01389	0.611254	1.10593	-0.0771729	1.41858	NB1-j	0.551839	0.777317	0	0	0	0	0	0.938486	0	NB1-j	1	1	0	0	0	0	0	1	0
Nitrospiraceae	2.643	-2.20998	-0.96597	-2.42792	-0.0976826	0.451306	-2.68014	-2.33893	-0.870901	Nitrospiraceae	0.931436	0.976278	1.11256	0.957685	1.08986	1.10255	0	1.0355	1.22081	Nitrospiraceae	2.83755	-2.26368	-0.868239	-2.5352	-0.089629	0.40933	-2.87113	-2.25874	-0.713377	Nitrospiraceae	0.00454607	0.0235938	0.385263	0.0112383	0.928582	0.682297	0	0.0238996	0.475613	Nitrospiraceae	0.936491	1	1	1	1	1	0	1	1
Candidatus_Kerfeldbacteria	-0.115399	0.0762145	1.47199	0.0622339	-0.0542885	1.40192	0.0782599	-0.0203778	1.03946	Candidatus_Kerfeldbacteria	0.193946	0.269484	0	0.252749	0.276448	0	0.201254	0.264054	0	Candidatus_Kerfeldbacteria	-0.595007	0.282817	2.19099	0.246229	-0.196379	1.82388	0.388862	-0.0771729	2.05693	Candidatus_Kerfeldbacteria	0.551839	0.777317	0	0.805505	0.844314	0	0.697378	0.938486	0	Candidatus_Kerfeldbacteria	1	1	0	1	1	0	1	1	0
Candidatus_Magasanikbacteria	-0.115399	0.0762145	1.61402	0.0622339	-0.0542885	1.49088	0.0782599	-0.0203778	0.954923	Candidatus_Magasanikbacteria	0.193946	0.269484	0	0.252749	0.276448	0	0.201254	0.264054	0	Candidatus_Magasanikbacteria	-0.595007	0.282817	2.62674	0.246229	-0.196379	1.8165	0.388862	-0.0771729	2.30871	Candidatus_Magasanikbacteria	0.551839	0.777317	0	0.805505	0.844314	0	0.697378	0.938486	0	Candidatus_Magasanikbacteria	1	1	0	1	1	0	1	1	0
Candidatus_Uhrbacteria	-0.115399	0.0762145	1.6381	0.0622339	-0.0542885	0.216943	0.0782599	-0.0203778	0.698182	Candidatus_Uhrbacteria	0.193946	0.269484	0	0.252749	0.276448	0	0.201254	0.264054	0	Candidatus_Uhrbacteria	-0.595007	0.282817	2.11882	0.246229	-0.196379	0.673987	0.388862	-0.0771729	2.07736	Candidatus_Uhrbacteria	0.551839	0.777317	0	0.805505	0.844314	0	0.697378	0.938486	0	Candidatus_Uhrbacteria	1	1	0	1	1	0	1	1	0
Dojkabacteria	0.36418	-0.403365	0.661724	-0.417345	0.939674	0.0359908	-0.401319	-0.060114	-0.311073	Dojkabacteria	0.296325	0	0.805752	0	0.745605	0.43444	0	0.395627	0	Dojkabacteria	1.22899	-1.15034	0.821251	-1.23131	1.26028	0.0828442	-1.33208	-0.151946	-0.793222	Dojkabacteria	0.219077	0	0.411503	0	0.207567	0.933975	0	0.879229	0	Dojkabacteria	1	0	1	0	1	1	0	1	0
Candidatus_Peregrinibacteria	0.483747	-0.198614	3.14008	-0.536913	-0.653435	1.75506	-0.520887	-0.619524	3.57567	Candidatus_Peregrinibacteria	0.232401	0.279899	0.427703	0	0	0.836289	0	0	0.512164	Candidatus_Peregrinibacteria	2.08152	-0.70959	7.34172	-1.89225	-2.14469	2.09863	-2.18339	-2.11066	6.98149	Candidatus_Peregrinibacteria	0.0373866	0.477958	2.10866e-13	0	0	0.03585	0	0	2.92071e-12	Candidatus_Peregrinibacteria	1	1	6.45251e-11	0	0	1	0	0	8.93738e-10
Candidatus_Peribacteria	0.493505	-0.53269	1.23604	-0.546671	-0.183614	3.04592	-0.530645	-0.629282	0.346019	Candidatus_Peribacteria	0.409059	0	0.79816	0	0.50438	1.08354	0	0	0.612881	Candidatus_Peribacteria	1.20644	-1.18195	1.54861	-1.23566	-0.364039	2.81107	-1.28545	-1.40528	0.564577	Candidatus_Peribacteria	0.227648	0	0.121476	0	0.715829	0.00493763	0	0	0.572361	Candidatus_Peribacteria	1	0	1	0	1	1	0	0	1
Gracilibacteria	0.451243	0.643304	3.42144	0.476609	1.01847	3.74703	1.30271	1.86715	4.56452	Gracilibacteria	0.372011	0.695267	0.893472	0.541539	0.860121	0.738797	1.06823	0.792121	0.507695	Gracilibacteria	1.21298	0.925262	3.82937	0.8801	1.1841	5.07179	1.2195	2.35715	8.99068	Gracilibacteria	0.225136	0.35483	0.00012847	0.378805	0.236375	3.94089e-07	0.222656	0.0184157	2.45695e-19	Gracilibacteria	1	1	0.0368709	1	1	0.000118227	1	1	7.56741e-17
JGI_0000069-P22	4.68637	0.578299	1.8691	-1.74572	-2.04025	0.933771	0.480683	0.221372	2.78803	JGI_0000069-P22	0.447911	0.604556	0.569757	0.875811	0.794091	0.619724	0.516319	0.531856	0.549867	JGI_0000069-P22	10.4627	0.956568	3.28052	-1.99326	-2.56929	1.50675	0.930979	0.416225	5.07038	JGI_0000069-P22	1.28113e-25	0.338785	0.00103615	0.0462325	0.0101908	0.131874	0.351864	0.677245	3.97028e-07	JGI_0000069-P22	3.395e-23	1	0.279762	1	1	1	1	1	0.0001203
Candidatus_Pacebacteria	-0.115399	0.0762145	1.94984	0.0622339	-0.0542885	0.769308	0.0782599	-0.0203778	1.53785	Candidatus_Pacebacteria	0.193946	0.269484	0	0.252749	0.276448	0	0.201254	0.264054	0	Candidatus_Pacebacteria	-0.595007	0.282817	2.73505	0.246229	-0.196379	1.75733	0.388862	-0.0771729	2.37629	Candidatus_Pacebacteria	0.551839	0.777317	0	0.805505	0.844314	0	0.697378	0.938486	0	Candidatus_Pacebacteria	1	1	0	1	1	0	1	1	0
Candidatus_Campbellbacteria	0.104323	-0.143508	1.77929	-0.157489	0.924282	2.22019	-0.141463	-0.2401	0.709509	Candidatus_Campbellbacteria	0.0999454	0	0.804938	0	0.787446	0.731836	0	0	0.52004	Candidatus_Campbellbacteria	1.0438	-0.671031	2.21047	-0.825574	1.17377	3.03373	-1.24169	-1.16193	1.36434	Candidatus_Campbellbacteria	0.296577	0	0.0270725	0	0.240486	0.00241553	0	0	0.172462	Candidatus_Campbellbacteria	1	0	1	0	1	0.58939	0	0	1
Candidatus_Kaiserbacteria	1.78468	-1.42422	2.99306	-1.47164	-0.655919	3.08094	-1.82182	-1.92046	2.26231	Candidatus_Kaiserbacteria	0.97199	0.999522	1.34119	1.05289	1.16064	1.45425	0	0	1.55888	Candidatus_Kaiserbacteria	1.83611	-1.4249	2.23164	-1.39771	-0.565134	2.11857	-1.87049	-1.93623	1.45124	Candidatus_Kaiserbacteria	0.0663414	0.154187	0.0256389	0.1622	0.571982	0.0341269	0	0	0.146714	Candidatus_Kaiserbacteria	1	1	1	1	1	1	0	0	1
Saccharimonadaceae	1.43081	-0.802107	-0.00726366	-1.11777	-1.6005	-0.542108	-0.762679	-1.11525	0.316726	Saccharimonadaceae	0.931071	1.12624	1.2221	0.981149	0	1.19414	1.12589	1.05068	1.26677	Saccharimonadaceae	1.53674	-0.712201	-0.00594358	-1.13925	-1.67548	-0.453976	-0.677398	-1.06145	0.250027	Saccharimonadaceae	0.124358	0.476341	0.995258	0.254599	0	0.649846	0.498154	0.288485	0.802567	Saccharimonadaceae	1	1	1	1	0	1	1	1	1
Saccharimonadales	0.493505	-0.0928471	3.36584	-0.546671	0.496019	2.53637	-0.530645	-0.629282	1.60921	Saccharimonadales	0.409059	0.483397	0.657962	0	0.676742	0.580596	0	0	0.759024	Saccharimonadales	1.20644	-0.192072	5.11556	-1.23566	0.732951	4.36856	-1.28545	-1.40528	2.12011	Saccharimonadales	0.227648	0.847686	3.12807e-07	0	0.463588	1.25071e-05	0	0	0.0339968	Saccharimonadales	1	1	9.4155e-05	0	1	0.00365206	0	0	1
OM190	2.96387	-2.18551	-2.15306	-2.69272	-0.326768	-2.86233	-2.3654	-2.77533	-2.91077	OM190	0.345453	0.560982	0.61377	0.435694	0.679623	0.43176	0.649515	0.381449	0	OM190	8.57968	-3.89587	-3.50793	-6.18031	-0.480809	-6.62944	-3.6418	-7.27576	-6.70413	OM190	9.51404e-18	9.78455e-05	0.00045161	6.39749e-10	0.630653	3.36953e-11	0.000270739	3.44475e-13	0	OM190	2.39754e-15	0.0300386	0.123289	1.92565e-07	1	1.02434e-08	0.0779728	1.05409e-10	0
Phycisphaeraceae	0.36418	-0.0371604	1.42765	-0.417345	0.297909	-0.127481	-0.401319	0.477315	0.937628	Phycisphaeraceae	0.296325	0.353253	0.588342	0	0.629262	0.387868	0	0.58263	0.818596	Phycisphaeraceae	1.22899	-0.105195	2.42657	-1.23131	0.473426	-0.328671	-1.33208	0.819242	1.14541	Phycisphaeraceae	0.219077	0.916221	0.0152424	0	0.635909	0.742405	0	0.412649	0.252039	Phycisphaeraceae	1	1	1	0	1	1	0	1	1
Pla4_lineage	0.773131	-0.412667	-0.484901	-0.826296	0.165434	-0.902636	0.422813	-0.134843	-0.247822	Pla4_lineage	0.915574	1.02348	0.979199	0	1.12405	0	1.1396	0.991453	1.08978	Pla4_lineage	0.844422	-0.4032	-0.495201	-0.883831	0.147176	-0.941435	0.37102	-0.136005	-0.227405	Pla4_lineage	0.398434	0.686801	0.620458	0	0.882993	0	0.710623	0.891817	0.820109	Pla4_lineage	1	1	1	0	1	0	1	1	1
Pirellulaceae	0.397591	0.313193	-0.0310265	-0.450756	1.03796	-0.527096	-0.43473	-0.302319	-0.344483	Pirellulaceae	0.485519	0.65064	0.634696	0	0.750172	0	0	0.496164	0	Pirellulaceae	0.818898	0.481361	-0.0488839	-0.875382	1.38362	-0.966001	-0.889413	-0.609312	-0.613958	Pirellulaceae	0.412845	0.63026	0.961012	0	0.166474	0	0	0.542317	0	Pirellulaceae	1	1	1	0	1	0	0	1	0
Rubinisphaeraceae	0.784563	-0.351545	0.0894219	-0.837728	-0.0542885	-0.914068	-0.821702	-0.621713	-0.432829	Rubinisphaeraceae	0.656972	0.717561	0.794101	0	0.802442	0	0	0.674316	0.731772	Rubinisphaeraceae	1.19421	-0.489917	0.112608	-1.23051	-0.067654	-1.29143	-1.24582	-0.921991	-0.59148	Rubinisphaeraceae	0.232396	0.624193	0.910342	0	0.946061	0	0	0.356533	0.554199	Rubinisphaeraceae	1	1	1	0	1	0	0	1	1
Acetobacteraceae	0.483747	-0.0236432	0.702204	0.426545	-0.0263361	0.0663373	-0.520887	-0.219875	0.446475	Acetobacteraceae	0.400492	0.506725	0.89329	0.593105	0.582517	0.757694	0	0.460436	0.956266	Acetobacteraceae	1.20788	-0.0466589	0.786088	0.719172	-0.0452108	0.0875516	-1.28834	-0.477537	0.466894	Acetobacteraceae	0.227092	0.962785	0.431816	0.472035	0.963939	0.930233	0	0.63298	0.640576	Acetobacteraceae	1	1	1	1	1	1	0	1	1
Azospirillaceae	0.819166	-0.0958994	0.723463	-0.506128	-0.988854	1.75463	-0.856306	-0.954944	1.22662	Azospirillaceae	0.697327	0.887328	0.900673	0.811468	0	1.05018	0	0	1.11004	Azospirillaceae	1.17472	-0.108077	0.803247	-0.623719	-1.35944	1.67079	-1.22362	-1.3214	1.10502	Azospirillaceae	0.240106	0.913935	0.421832	0.532812	0	0.0947629	0	0	0.269152	Azospirillaceae	1	1	1	1	0	1	0	0	1
Caulobacteraceae	1.49947	-0.665029	-0.625484	1.0381	-0.584166	-0.842557	-1.17826	-0.821445	-1.04671	Caulobacteraceae	0.785042	1.01908	0.902401	1.15715	1.14146	0.906037	0.848993	0.989071	0.890086	Caulobacteraceae	1.91005	-0.652578	-0.693132	0.897116	-0.511772	-0.929936	-1.38783	-0.830521	-1.17597	Caulobacteraceae	0.0561269	0.514029	0.488226	0.369657	0.60881	0.352404	0.16519	0.406244	0.239608	Caulobacteraceae	1	1	1	1	1	1	1	1	1
Hyphomonadaceae	5.42318	0.242214	-0.202242	-0.655677	0.361133	-1.22369	0.524681	0.575462	0.548212	Hyphomonadaceae	0.372431	0.470977	0.448264	0.476653	0.385588	0.456307	0.425878	0.458368	0.433794	Hyphomonadaceae	14.5616	0.51428	-0.451167	-1.37558	0.936579	-2.68172	1.232	1.25546	1.26376	Hyphomonadaceae	4.93136e-48	0.607056	0.651869	0.168951	0.348975	0.00732457	0.21795	0.209312	0.206316	Hyphomonadaceae	1.41037e-45	1	1	1	1	1	1	1	1
Parvularculaceae	2.78293	0.854934	1.6132	-0.517014	0.744744	0.314969	-0.905282	1.14298	1.75698	Parvularculaceae	0.487629	0.582827	0.67282	0.782426	0.513896	0.706662	1.1315	0.524525	0.674274	Parvularculaceae	5.70706	1.46687	2.39766	-0.660783	1.44921	0.445714	-0.800073	2.17907	2.60574	Parvularculaceae	1.14942e-08	0.14241	0.0165	0.508751	0.147278	0.655804	0.423668	0.0293262	0.00916772	Parvularculaceae	2.77011e-06	1	1	1	1	1	1	1	1
uncultured_15	2.91164	-1.70895	-0.093207	-2.9648	-0.437104	0.202852	-2.94878	-2.36502	-1.44748	uncultured_15	0.267623	0.707317	0.579011	0	1.12655	0.385771	0	0.577209	0.484796	uncultured_15	10.8796	-2.4161	-0.160976	-9.45071	-0.388003	0.525836	-10.7997	-4.09735	-2.98574	uncultured_15	1.44125e-27	0.0156878	0.872112	0	0.698014	0.599002	0	4.17911e-05	0.0028289	uncultured_15	3.87696e-25	1	1	0	1	1	0	0.0122866	0.760974
Dongiaceae	-0.115399	0.0762145	1.04028	0.0622339	-0.0542885	1.82637	0.0782599	-0.0203778	1.20427	Dongiaceae	0.193946	0.269484	0	0.252749	0.276448	0	0.201254	0.264054	0	Dongiaceae	-0.595007	0.282817	2.14783	0.246229	-0.196379	3.98009	0.388862	-0.0771729	2.12562	Dongiaceae	0.551839	0.777317	0	0.805505	0.844314	0	0.697378	0.938486	0	Dongiaceae	1	1	0	1	1	0	1	1	0
Kiloniellaceae	3.74634	-2.38489	-0.643603	-2.12491	-1.48499	-0.659141	-3.17458	-2.86391	-0.607935	Kiloniellaceae	0.397072	0.767363	0.706446	0.615112	0.444896	0.884326	0.658469	0.58824	0.703802	Kiloniellaceae	9.43491	-3.10791	-0.911043	-3.45451	-3.33783	-0.74536	-4.82115	-4.86861	-0.863786	Kiloniellaceae	3.91313e-21	0.00188418	0.362273	0.000551299	0.000844349	0.456054	1.42733e-06	1.12388e-06	0.387705	Kiloniellaceae	1.01741e-18	0.567139	1	0.148851	0.258371	1	0.0004282	0.000336118	1
Kordiimonadaceae	3.02784	-0.136356	0.413721	-2.59928	-0.27701	0.338364	-1.71267	-2.26697	-2.17682	Kordiimonadaceae	0.321048	0.798213	0.712486	0.593093	1.02877	0.416579	0.568702	0.727006	0.573463	Kordiimonadaceae	9.43113	-0.170827	0.580672	-4.38258	-0.269264	0.812245	-3.01154	-3.11823	-3.79592	Kordiimonadaceae	4.05701e-21	0.86436	0.561461	1.17282e-05	0.787726	0.416651	0.00259928	0.0018194	0.000147094	Kordiimonadaceae	1.05077e-18	1	1	0.00337771	1	1	0.717403	0.51853	0.0433929
uncultured_17	4.95271	0.204915	-0.256717	-4.0073	-0.287638	-0.625531	-1.77939	-0.981095	-1.65703	uncultured_17	0.25584	0.418707	0.346731	0.764085	0.502525	0.348857	0.776572	0.537725	0.654317	uncultured_17	19.3586	0.489398	-0.740392	-5.24457	-0.572386	-1.79309	-2.29134	-1.82453	-2.53245	uncultured_17	1.72522e-83	0.62456	0.459062	1.56644e-07	0.56706	0.0729588	0.0219438	0.0680725	0.0113268	uncultured_17	5.07215e-81	1	1	4.65233e-05	1	1	1	1	1
Micavibrionaceae	4.23575	-0.00653472	-1.65474	-0.642575	-2.84264	0.128214	-0.693628	-1.30037	0.0939498	Micavibrionaceae	0.263625	0.591804	0.890083	0.375121	0.541219	0.827106	0.959264	0.813966	0.37805	Micavibrionaceae	16.0673	-0.011042	-1.85909	-1.71298	-5.25229	0.155016	-0.723083	-1.59757	0.248512	Micavibrionaceae	4.3239e-58	0.99119	0.0630143	0.0867161	1.5022e-07	0.876809	0.469629	0.110138	0.803739	Micavibrionaceae	1.24961e-55	1	1	1	4.62679e-05	1	1	1	1
uncultured_18	3.4437	0.908688	0.56798	-2.50509	0.524851	0.237524	1.00733	1.44922	1.6091	uncultured_18	0.895875	1.00004	1.14369	1.1105	1.07284	0.994878	0.990472	1.10481	0.985809	uncultured_18	3.84396	0.908651	0.496622	-2.25582	0.489215	0.238747	1.01702	1.31173	1.63226	uncultured_18	0.000121067	0.363534	0.619455	0.0240818	0.624689	0.811302	0.309142	0.18961	0.102625	uncultured_18	0.026998	1	1	1	1	1	1	1	1
NRL2	2.58045	-0.653142	0.455296	-2.24985	-0.465413	-0.475965	-1.85186	1.61202	1.64579	NRL2	0.782274	1.17907	0.994194	0.901676	1.22727	0.978396	1.02552	0.880739	0.900819	NRL2	3.29865	-0.553948	0.457955	-2.49518	-0.379227	-0.486475	-1.80577	1.83031	1.82699	NRL2	0.000971515	0.579615	0.646985	0.0125892	0.704519	0.626631	0.0709543	0.0672043	0.0677012	NRL2	0.213733	1	1	1	1	1	1	1	1
Paracaedibacteraceae	0.345118	1.00557	1.72003	-0.398283	1.05723	0.040551	-0.382257	-0.480895	0.931246	Paracaedibacteraceae	0.279925	0.558574	0.501894	0	0.662094	0.538795	0	0	0.581001	Paracaedibacteraceae	1.23289	1.80025	3.42708	-1.22756	1.5968	0.0752623	-1.34064	-1.44552	1.60283	Paracaedibacteraceae	0.217616	0.0718207	0.000610107	0	0.11031	0.940006	0	0	0.108972	Paracaedibacteraceae	1	1	0.165949	0	1	1	0	0	1
Parvibaculaceae	2.41187	-2.06729	-0.166646	-1.67134	-1.34024	-0.270263	-2.44901	-2.54764	-0.647416	Parvibaculaceae	0.608806	0.72384	0.828993	0.762244	0.98938	0.787214	0	0	0.763456	Parvibaculaceae	3.96163	-2.856	-0.201022	-2.19265	-1.35463	-0.343315	-4.00459	-3.99968	-0.848006	Parvibaculaceae	7.44396e-05	0.00429013	0.840681	0.0283324	0.175537	0.731361	0	0	0.396435	Parvibaculaceae	0.0168978	1	1	1	1	1	0	0	1
PS1_clade	1.90454	-1.1762	0.741104	-1.65908	1.49402	0.861385	-1.94168	-1.55859	-0.301711	PS1_clade	0.73303	0.841526	1.12262	0.775894	0.777356	0.98418	0	0.793388	0.932788	PS1_clade	2.59818	-1.3977	0.660157	-2.13828	1.92192	0.875231	-2.64021	-1.96448	-0.323451	PS1_clade	0.00937192	0.162204	0.509153	0.0324937	0.0546154	0.381448	0	0.0494748	0.746354	PS1_clade	1	1	1	1	1	1	0	1	1
uncultured_19	0.992853	0.287004	0.48279	-1.04602	-1.16254	-0.439968	-1.02999	-0.348275	-0.64112	uncultured_19	0.479768	0.71835	0.804074	0	0	0.596399	0	0.61026	0.620936	uncultured_19	2.06945	0.399532	0.60043	-2.05332	-2.23447	-0.737706	-2.13221	-0.5707	-1.0325	uncultured_19	0.0385043	0.689501	0.54822	0	0	0.460693	0	0.568203	0.301836	uncultured_19	1	1	1	0	0	1	0	1	1
EF100-94H03	0.451243	-0.490428	1.19027	-0.504409	-0.620931	0.257658	-0.488383	-0.124922	2.15856	EF100-94H03	0.597956	0	0.728173	0	0	0.741032	0	0.760123	0.956205	EF100-94H03	0.754643	-0.780442	1.6346	-0.809196	-0.982657	0.347701	-0.812974	-0.164345	2.25742	EF100-94H03	0.450464	0	0.102134	0	0	0.728064	0	0.86946	0.0239816	EF100-94H03	1	0	1	0	0	1	0	1	1
uncultured_20	4.90641	0.425949	-3.15268	-2.92037	0.729244	-3.59355	-1.23311	0.144574	-3.15847	uncultured_20	0.314986	0.392139	0.868612	0.786878	0.785981	0.978505	0.399714	0.532902	0.837998	uncultured_20	15.5766	1.08622	-3.62956	-3.71133	0.927814	-3.67249	-3.08497	0.271295	-3.76906	uncultured_20	1.04982e-54	0.277383	0.000283904	0.000206171	0.353504	0.000240197	0.00203572	0.786164	0.000163861	uncultured_20	3.013e-52	1	0.0792093	0.0564908	1	0.0629316	0.567966	1	0.0481752
Beijerinckiaceae	0.93295	-0.0171183	0.30026	1.56094	-0.524564	0.283734	-0.97009	-0.342609	0.612775	Beijerinckiaceae	0.798573	1.07785	1.07001	0.986411	0.885563	0.971506	0	0.954156	1.02404	Beijerinckiaceae	1.16827	-0.0158819	0.280615	1.58245	-0.59235	0.292056	-1.21135	-0.35907	0.598388	Beijerinckiaceae	0.242697	0.987329	0.779006	0.113548	0.553616	0.770244	0	0.719543	0.549581	Beijerinckiaceae	1	1	1	1	1	1	0	1	1
Devosiaceae	4.38495	0.358447	-0.624799	-0.894622	-0.493113	-1.36785	0.94299	0.363583	-0.0583477	Devosiaceae	0.614795	0.674638	0.69261	0.657132	0.701569	0.799182	0.681757	0.628353	0.685316	Devosiaceae	7.13238	0.531318	-0.902093	-1.3614	-0.702873	-1.71156	1.38318	0.578628	-0.0851398	Devosiaceae	9.8645e-13	0.595199	0.367008	0.173386	0.482135	0.0869772	0.166611	0.56284	0.93215	Devosiaceae	2.38721e-10	1	1	1	1	1	1	1	1
Hyphomicrobiaceae	2.76906	0.470892	-1.08666	1.44711	-1.72368	-1.91755	2.18387	0.513821	-1.74644	Hyphomicrobiaceae	0.647836	0.871474	1.0718	0.700641	0.842116	0.848589	0.708461	0.893689	0.847875	Hyphomicrobiaceae	4.27433	0.540339	-1.01386	2.06541	-2.04685	-2.25969	3.08255	0.574943	-2.05978	Hyphomicrobiaceae	1.91715e-05	0.588963	0.310651	0.0388842	0.0406731	0.0238403	0.00205236	0.56533	0.0394194	Hyphomicrobiaceae	0.00444778	1	1	1	1	1	0.570556	1	1
Methyloligellaceae	2.40514	0.295186	0.916421	0.336271	1.19643	0.345072	-1.15314	0.19093	-0.513208	Methyloligellaceae	0.825507	1.12225	1.08775	0.980809	0.8419	1.08061	1.1072	1.11536	1.12837	Methyloligellaceae	2.91353	0.263031	0.842493	0.342851	1.4211	0.319332	-1.04149	0.171182	-0.454822	Methyloligellaceae	0.00357364	0.792526	0.399512	0.731711	0.155288	0.749475	0.29765	0.86408	0.649237	Methyloligellaceae	0.768333	1	1	1	1	1	1	1	1
Pleomorphomonadaceae	1.76195	-1.45456	-1.74196	-0.476981	-1.12656	-1.89145	-1.79909	-1.16125	-1.70884	Pleomorphomonadaceae	0.958162	0.977114	0	1.1605	1.12053	0	0	1.09611	0	Pleomorphomonadaceae	1.83888	-1.48863	-1.72969	-0.411014	-1.00538	-1.89049	-1.87372	-1.05942	-1.68064	Pleomorphomonadaceae	0.0659326	0.136586	0	0.681062	0.314713	0	0	0.289407	0	Pleomorphomonadaceae	1	1	0	1	1	0	0	1	0
Rhizobiaceae	4.9663	0.443149	1.13029	1.18506	0.134969	-0.305393	1.38719	0.650502	0.973167	Rhizobiaceae	0.281819	0.415363	0.559412	0.362967	0.324028	0.606651	0.330798	0.384094	0.534882	Rhizobiaceae	17.6223	1.0669	2.02049	3.26494	0.416534	-0.503408	4.19346	1.6936	1.8194	Rhizobiaceae	1.66049e-69	0.286019	0.0433323	0.00109487	0.677019	0.614677	2.74736e-05	0.0903408	0.0688498	Rhizobiaceae	4.84862e-67	1	1	0.289046	1	1	0.00810473	1	1
Rhizobiales_Incertae_Sedis	0.645933	0.169865	-0.198451	1.18739	-0.426439	-0.775438	0.605754	-0.184457	-0.0435198	Rhizobiales_Incertae_Sedis	0.543572	0.698343	0.784455	0.678673	0.587559	0	0.873131	0.677701	0.74663	Rhizobiales_Incertae_Sedis	1.18831	0.24324	-0.25298	1.74958	-0.725781	-1.29255	0.693772	-0.272181	-0.0582883	Rhizobiales_Incertae_Sedis	0.23471	0.807819	0.800284	0.0801908	0.467973	0	0.487825	0.785483	0.953519	Rhizobiales_Incertae_Sedis	1	1	1	1	1	0	1	1	1
Rhodobiaceae	-0.115399	0.0762145	0.906219	0.0622339	-0.0542885	1.9487	0.0782599	0.478911	1.10524	Rhodobiaceae	0.193946	0.269484	0	0.252749	0.276448	0	0.201254	0	0	Rhodobiaceae	-0.595007	0.282817	2.1485	0.246229	-0.196379	4.10446	0.388862	1.28861	2.2591	Rhodobiaceae	0.551839	0.777317	0	0.805505	0.844314	0	0.697378	0	0	Rhodobiaceae	1	1	0	1	1	0	1	0	0
Stappiaceae	5.22707	-0.517321	-1.36342	0.190873	-0.122169	-2.76715	-1.23514	-1.37985	-1.50395	Stappiaceae	0.153097	0.212786	0.675207	0.268747	0.192229	0.815025	0.213409	0.272441	0.26183	Stappiaceae	34.1422	-2.43118	-2.01927	0.710233	-0.635538	-3.39517	-5.78766	-5.06478	-5.744	Stappiaceae	1.745e-255	0.0150496	0.0434593	0.477559	0.525078	0.00068585	7.13745e-09	4.08872e-07	9.24643e-09	Stappiaceae	5.3048e-253	1	1	1	1	0.172712	2.17692e-06	0.000123071	2.81092e-06
Xanthobacteraceae	1.17689	-0.128819	-0.358989	0.212098	0.0377495	0.85293	-1.21403	-0.660668	-0.580771	Xanthobacteraceae	1.016	1.32105	1.14357	1.24226	1.20721	1.1613	0	1.11407	1.13589	Xanthobacteraceae	1.15836	-0.0975126	-0.313919	0.170736	0.0312702	0.734464	-1.19265	-0.593022	-0.511293	Xanthobacteraceae	0.246716	0.922319	0.753583	0.864431	0.975054	0.462666	0	0.553166	0.609146	Xanthobacteraceae	1	1	1	1	1	1	0	1	1
Rhodobacteraceae	9.15323	0.287537	1.10471	1.03953	0.146466	0.547996	0.501656	0.471033	0.358915	Rhodobacteraceae	0.140391	0.304642	0.243986	0.293983	0.179653	0.250484	0.166479	0.211876	0.531002	Rhodobacteraceae	65.1982	0.943853	4.52775	3.53603	0.815272	2.18775	3.01334	2.22315	0.67592	Rhodobacteraceae	0	0.345245	5.96161e-06	0.00040619	0.414917	0.0286877	0.00258389	0.0262054	0.499092	Rhodobacteraceae	0	1	0.00178848	0.110484	1	1	0.715738	1	1
Magnetospiraceae	-0.115399	0.0762145	1.00088	0.0622339	-0.0542885	2.22213	0.0782599	-0.0203778	1.28591	Magnetospiraceae	0.193946	0.269484	0	0.252749	0.276448	0	0.201254	0.264054	0	Magnetospiraceae	-0.595007	0.282817	1.91764	0.246229	-0.196379	3.9994	0.388862	-0.0771729	1.95339	Magnetospiraceae	0.551839	0.777317	0	0.805505	0.844314	0	0.697378	0.938486	0	Magnetospiraceae	1	1	0	1	1	0	1	1	0
Terasakiellaceae	2.85002	0.221992	2.03933	-0.89362	-0.53708	-0.580818	-1.04637	-0.48143	1.96032	Terasakiellaceae	0.915466	1.15987	0.968534	1.09917	1.15607	1.21985	1.11487	1.14896	1.0868	Terasakiellaceae	3.11319	0.191393	2.10558	-0.812997	-0.464572	-0.476141	-0.938563	-0.419012	1.80376	Terasakiellaceae	0.00185076	0.848217	0.0352405	0.41622	0.642238	0.633974	0.347955	0.675208	0.0712683	Terasakiellaceae	0.405317	1	1	1	1	1	1	1	1
uncultured_21	1.77174	-0.0374559	0.92829	0.240704	-0.222158	-0.265674	-0.25224	2.52902	1.80925	uncultured_21	0.592736	1.03789	0.868767	1.03443	0.963393	0.920504	0.879194	0.700306	0.657856	uncultured_21	2.9891	-0.0360886	1.06852	0.232692	-0.230599	-0.288619	-0.286899	3.61131	2.75022	uncultured_21	0.00279804	0.971212	0.285288	0.816001	0.817626	0.772873	0.77419	0.000304652	0.00595561	uncultured_21	0.609972	1	1	1	1	1	1	0.088349	1
AB1	2.37691	-0.34355	0.614448	-2.43008	0.175335	-0.477539	-1.70298	-0.344975	0.28438	AB1	0.615806	0.921057	0.760082	0	0.83193	0.778343	0.717825	0.912713	0.853631	AB1	3.85984	-0.372995	0.808396	-3.7929	0.210756	-0.613532	-2.37242	-0.377967	0.333142	AB1	0.000113464	0.709152	0.418862	0	0.833078	0.539525	0.017672	0.705455	0.739027	AB1	0.0254158	1	1	0	1	1	1	1	1
Rickettsiaceae	2.65399	-1.10043	0.676628	-2.43892	-0.345947	-1.54133	-0.999897	-2.42356	-1.42775	Rickettsiaceae	0.208865	0.710828	0.650102	0.290726	0.608371	0.688598	0.999512	0.286554	0.449074	Rickettsiaceae	12.7067	-1.54809	1.0408	-8.38906	-0.568644	-2.23836	-1.00038	-8.45762	-3.17933	Rickettsiaceae	5.42495e-37	0.1216	0.297967	4.9006e-17	0.569598	0.0251974	0.317124	2.72901e-17	0.00147616	Rickettsiaceae	1.50271e-34	1	1	1.48978e-14	1	1	1	8.37806e-15	0.408897
Rickettsiales	0.667005	-0.266347	0.526116	-0.720171	1.03274	-0.229644	-0.704145	-0.802782	0.0792491	Rickettsiales	0.784587	0.922656	0.900164	0	0.873652	0.924151	0	0	0.975393	Rickettsiales	0.850136	-0.288675	0.584467	-0.893708	1.18209	-0.248492	-0.894862	-0.993812	0.0812484	Rickettsiales	0.39525	0.77283	0.558906	0	0.23717	0.803754	0	0	0.935244	Rickettsiales	1	1	1	0	1	1	0	0	1
SM2D12	1.24552	-1.28471	1.14578	-1.29869	-0.381115	1.98482	-0.369793	-0.31076	2.98584	SM2D12	0.888522	0	1.13395	0	0.993076	0.950387	1.02899	1.0555	1.18378	SM2D12	1.40179	-1.4105	1.01044	-1.42996	-0.383772	2.08843	-0.359374	-0.29442	2.52229	SM2D12	0.160977	0	0.312286	0	0.701148	0.0367592	0.719315	0.768437	0.0116594	SM2D12	1	0	1	0	1	1	1	1	1
uncultured_22	0.959656	0.866557	2.35005	-0.0355499	0.0243201	0.657859	0.350123	0.984116	2.57315	uncultured_22	0.605048	0.696642	0.771769	0.705315	0.951924	0.790387	0.930459	0.987937	0.970575	uncultured_22	1.58608	1.24391	3.04501	-0.0504028	0.0255483	0.832324	0.37629	0.996132	2.65116	uncultured_22	0.11272	0.213534	0.00232669	0.959801	0.979618	0.405226	0.706701	0.319186	0.00802157	uncultured_22	1	1	0.609592	1	1	1	1	1	1
Sneathiellaceae	2.86085	-1.39109	-0.342103	-2.91402	-1.45034	-1.23702	-1.55108	0.0558977	-0.181716	Sneathiellaceae	0.708659	0.972865	0.849449	0	1.00403	0.880917	1.0004	0.918832	0.922472	Sneathiellaceae	4.037	-1.42989	-0.402736	-3.98459	-1.44451	-1.40424	-1.55046	0.0608356	-0.196988	Sneathiellaceae	5.41395e-05	0.152748	0.687143	0	0.148595	0.160246	0.121031	0.95149	0.843837	Sneathiellaceae	0.0123979	1	1	0	1	1	1	1	1
Sphingomonadaceae	4.82516	0.749195	1.39607	0.313416	0.374694	0.825352	-0.435458	0.804219	0.979122	Sphingomonadaceae	0.574658	0.606727	0.632192	0.608584	0.731183	0.667121	0.609987	0.584526	0.645191	Sphingomonadaceae	8.39659	1.23482	2.2083	0.514993	0.512449	1.23719	-0.713881	1.37585	1.51757	Sphingomonadaceae	4.59633e-17	0.216899	0.0272233	0.606558	0.608337	0.216018	0.475301	0.168869	0.129123	Sphingomonadaceae	1.14908e-14	1	1	1	1	1	1	1	1
Geminicoccaceae	1.29993	-1.07088	2.06152	0.608938	0.118426	2.65791	-1.33707	-0.588808	1.78585	Geminicoccaceae	0.712405	0.724295	0.973746	0.78637	0.854529	1.0836	0	0.809571	1.13589	Geminicoccaceae	1.82471	-1.47851	2.1171	0.774366	0.138587	2.45284	-1.87042	-0.727309	1.57221	Geminicoccaceae	0.0680451	0.139272	0.034251	0.438714	0.889777	0.0141732	0	0.467037	0.115903	Geminicoccaceae	1	1	1	1	1	1	0	1	1
uncultured_23	1.81699	-1.48997	1.34021	-0.128718	-1.31321	1.73174	-0.790501	-1.40975	1.4413	uncultured_23	0.61608	0.647168	1.02202	0.891622	0.771223	1.11973	0.828206	0.711734	1.10941	uncultured_23	2.94927	-2.30229	1.31132	-0.144364	-1.70277	1.54657	-0.954474	-1.98072	1.29916	uncultured_23	0.00318524	0.0213191	0.189748	0.885213	0.0886113	0.121968	0.339844	0.0476224	0.193888	uncultured_23	0.689828	1	1	1	1	1	1	1	1
Acidithiobacillaceae	-0.115399	0.0762145	1.61818	0.0622339	-0.0542885	1.64365	0.0782599	-0.0203778	1.15137	Acidithiobacillaceae	0.193946	0.269484	0	0.252749	0.276448	0	0.201254	0.264054	0	Acidithiobacillaceae	-0.595007	0.282817	2.50564	0.246229	-0.196379	2.43728	0.388862	-0.0771729	1.9313	Acidithiobacillaceae	0.551839	0.777317	0	0.805505	0.844314	0	0.697378	0.938486	0	Acidithiobacillaceae	1	1	0	1	1	0	1	1	0
Aeromonadaceae	0.242953	-0.282137	0.387632	1.23867	0.00324796	-0.372458	-0.280092	0.0209195	0.387777	Aeromonadaceae	0.194136	0	0.64897	0.445458	0.309479	0	0	0.298184	0.635319	Aeromonadaceae	1.25145	-1.04643	0.597303	2.78067	0.0104949	-1.24434	-1.39047	0.0701563	0.610366	Aeromonadaceae	0.210769	0	0.550305	0.00542469	0.991626	0	0	0.944069	0.541619	Aeromonadaceae	1	0	1	1	1	0	0	1	1
Alteromonadaceae	6.55803	-0.00841738	0.544434	0.381418	-0.742943	-0.00226772	0.19598	-0.274348	-0.44561	Alteromonadaceae	0.540789	0.610412	0.597463	0.595004	0.827014	0.738516	0.567633	0.862973	1.00873	Alteromonadaceae	12.1268	-0.0137897	0.911244	0.641035	-0.898344	-0.00307064	0.345259	-0.31791	-0.441754	Alteromonadaceae	7.61794e-34	0.988998	0.362167	0.5215	0.369002	0.99755	0.7299	0.750553	0.658667	Alteromonadaceae	2.06446e-31	1	1	1	1	1	1	1	1
Colwelliaceae	7.26469	0.636912	0.116846	-2.61604	-0.53849	-1.17872	0.434523	-1.25836	-1.54096	Colwelliaceae	0.548026	0.605767	0.632657	0.768786	0.81796	0.695674	0.64676	0.637521	0.838728	Colwelliaceae	13.2561	1.05141	0.184691	-3.40282	-0.658333	-1.69436	0.671846	-1.97384	-1.83726	Colwelliaceae	4.15897e-40	0.293068	0.853471	0.000666943	0.510324	0.0901966	0.501682	0.0484	0.0661721	Colwelliaceae	1.16451e-37	1	1	0.178741	1	1	1	1	1
Gallaecimonadaceae	-0.115399	0.0762145	0.13539	3.90378	0.473523	-0.0141058	0.0782599	0.393773	0.168507	Gallaecimonadaceae	0.193946	0.269484	0.296968	0	0	0.299192	0.201254	0	0.312939	Gallaecimonadaceae	-0.595007	0.282817	0.455907	5.08267	1.21626	-0.0471463	0.388862	1.27787	0.538464	Gallaecimonadaceae	0.551839	0.777317	0.648457	0	0	0.962397	0.697378	0	0.590257	Gallaecimonadaceae	1	1	1	0	0	1	1	0	1
Idiomarinaceae	1.76514	1.22007	2.83834	-0.423445	0.676972	-0.589309	-1.00081	-1.42871	0.782979	Idiomarinaceae	0.694721	1.04949	0.78931	0.852558	0.95214	0.835441	0.991644	0.754635	0.963559	Idiomarinaceae	2.54079	1.16254	3.59597	-0.496677	0.711	-0.705386	-1.00925	-1.89325	0.812591	Idiomarinaceae	0.0110602	0.245017	0.000323182	0.619417	0.477084	0.48057	0.312857	0.0583243	0.416453	Idiomarinaceae	1	1	0.0895214	1	1	1	1	1	1
Marinobacteraceae	3.71372	0.894481	0.617645	-0.21256	-1.12433	-0.042811	-0.0483933	0.697138	0.889937	Marinobacteraceae	0.102027	0.40022	0.278415	0.226143	0.558867	0.713691	0.394759	0.275419	0.370467	Marinobacteraceae	36.3994	2.23497	2.21843	-0.939935	-2.0118	-0.0599852	-0.122589	2.53119	2.4022	Marinobacteraceae	4.34403e-290	0.0254191	0.0265255	0.347251	0.0442414	0.952167	0.902432	0.0113675	0.0162967	Marinobacteraceae	1.32927e-287	1	1	1	1	1	1	1	1
Pseudoalteromonadaceae	5.51003	0.61526	1.72548	1.82151	-1.04784	0.417136	0.999572	-0.787857	-0.854289	Pseudoalteromonadaceae	0.707197	0.738528	0.783755	0.7742	0.787226	0.915001	0.80982	0.784002	0.838395	Pseudoalteromonadaceae	7.79137	0.833089	2.20156	2.35276	-1.33105	0.455886	1.23431	-1.00492	-1.01896	Pseudoalteromonadaceae	6.62876e-15	0.404794	0.0276965	0.0186344	0.183173	0.648472	0.217086	0.314936	0.308224	Pseudoalteromonadaceae	1.62405e-12	1	1	1	1	1	1	1	1
Psychromonadaceae	1.36264	-0.159658	0.0199448	-1.4158	1.7177	-1.49214	-1.26115	0.151248	0.382715	Psychromonadaceae	0.563705	0.7341	0.83105	0	0.811918	0	0.573695	0.794418	1.09023	Psychromonadaceae	2.41729	-0.217488	0.0239995	-2.39905	2.11561	-2.41086	-2.19829	0.190388	0.351039	Psychromonadaceae	0.0156367	0.827828	0.980853	0	0.0343783	0	0.0279284	0.849005	0.725559	Psychromonadaceae	1	1	1	0	1	0	1	1	1
Shewanellaceae	0.439118	-0.112099	0.245703	2.41242	1.82657	-0.568624	-0.476258	0.0223576	1.38003	Shewanellaceae	0.585792	0.730644	0.803759	0.676984	1.22452	0	0	0.660739	1.08902	Shewanellaceae	0.749615	-0.153425	0.305692	3.56348	1.49166	-0.888683	-0.809116	0.0338372	1.26721	Shewanellaceae	0.453487	0.878063	0.759839	0.000365975	0.135788	0	0	0.973007	0.205079	Shewanellaceae	1	1	1	0.0999112	1	0	0	1	1
Arenicellaceae	2.41398	-1.32111	-1.64777	-1.2135	0.964837	-0.912797	-2.45112	-1.55118	-2.0143	Arenicellaceae	0.843017	1.02666	0.95771	0.965925	1.14533	1.09571	0	0.982724	0.978278	Arenicellaceae	2.8635	-1.2868	-1.72053	-1.25631	0.842411	-0.833066	-2.90006	-1.57845	-2.05903	Arenicellaceae	0.00418985	0.198165	0.0853363	0.209002	0.399558	0.404807	0	0.114462	0.0394917	Arenicellaceae	0.884058	1	1	1	1	1	0	1	1
BD7-8	0.543768	-0.236379	-0.523778	-0.596933	-0.200466	-0.405033	-0.580908	-0.265394	-0.124457	BD7-8	0.677541	0.793275	0	0	0.83816	0.807681	0	0.812799	0.839637	BD7-8	0.802561	-0.297979	-0.714685	-0.851689	-0.239174	-0.501477	-0.854178	-0.326519	-0.148227	BD7-8	0.422229	0.765719	0	0	0.810971	0.616035	0	0.744032	0.882164	BD7-8	1	1	0	0	1	1	0	1	1
Alcaligenaceae	3.14417	-1.62036	-0.848792	-0.578529	-2.16525	-0.922334	-2.53753	-2.21772	-0.107106	Alcaligenaceae	0.707369	1.05679	0.84069	1.23143	1.13338	0.903008	0.914082	1.08917	0.803794	Alcaligenaceae	4.44487	-1.53328	-1.00964	-0.469803	-1.91044	-1.0214	-2.77604	-2.03616	-0.13325	Alcaligenaceae	8.79432e-06	0.125208	0.312669	0.638496	0.0560764	0.307064	0.0055025	0.0417347	0.893995	Alcaligenaceae	0.00205787	1	1	1	1	1	1	1	1
Burkholderiaceae	4.7733	-1.73744	-1.8485	-2.92786	-2.68614	-2.5104	-3.45355	-4.194	-2.07626	Burkholderiaceae	0.569562	0.849665	0.891273	0.969532	0.821678	0.938671	0.960112	0.894819	1.07157	Burkholderiaceae	8.38065	-2.04486	-2.074	-3.01987	-3.26908	-2.67442	-3.59703	-4.68698	-1.93759	Burkholderiaceae	5.26379e-17	0.0408689	0.0380795	0.00252883	0.00107896	0.00748591	0.000321873	2.77264e-06	0.052673	Burkholderiaceae	1.31068e-14	1	1	0.649908	0.326925	1	0.0923776	0.000826247	1
Chromobacteriaceae	0.483747	-0.0236432	-0.463757	0.86506	0.253085	-0.229488	-0.520887	0.137691	-0.43064	Chromobacteriaceae	0.400492	0.506725	0	0.799366	0.781436	0.538019	0	0.68093	0	Chromobacteriaceae	1.20788	-0.0466589	-0.98556	1.08218	0.323872	-0.426543	-1.28834	0.202211	-0.891485	Chromobacteriaceae	0.227092	0.962785	0	0.279172	0.746035	0.669713	0	0.839752	0	Chromobacteriaceae	1	1	0	1	1	1	0	1	0
Comamonadaceae	3.82675	-2.06905	0.105725	-0.195513	-1.47604	-0.0752665	-2.68337	-2.91737	-0.654324	Comamonadaceae	0.979091	1.33993	1.2032	1.23171	1.352	1.50313	1.22586	1.27224	1.38863	Comamonadaceae	3.90848	-1.54415	0.0878695	-0.158733	-1.09174	-0.0500733	-2.18898	-2.2931	-0.4712	Comamonadaceae	9.28797e-05	0.122553	0.92998	0.87388	0.274946	0.960064	0.0285986	0.0218424	0.637498	Comamonadaceae	0.0208979	1	1	1	1	1	1	1	1
Methylophilaceae	0.890688	0.732793	3.81845	-0.279023	-0.547386	4.93462	1.24009	0.631292	2.35142	Methylophilaceae	0.418958	0.73492	0.496089	0.552249	0.701785	0.58132	0.682892	0.694911	0.813816	Methylophilaceae	2.12596	0.997105	7.6971	-0.505249	-0.779991	8.48865	1.81594	0.90845	2.88938	Methylophilaceae	0.0335066	0.318713	1.39192e-14	0.613384	0.435396	2.09059e-17	0.0693802	0.36364	0.00386004	Methylophilaceae	1	1	4.27318e-12	1	1	6.43901e-15	1	1	1
Neisseriaceae	2.55606	-1.23726	-1.09575	-0.306379	-1.80272	-1.449	-1.76142	-1.19293	-0.283461	Neisseriaceae	1.06638	1.27578	1.47172	1.41838	1.2676	1.45252	1.30142	1.33042	1.52647	Neisseriaceae	2.39694	-0.96981	-0.74454	-0.216006	-1.42215	-0.997576	-1.35345	-0.896654	-0.185697	Neisseriaceae	0.0165326	0.332141	0.45655	0.828983	0.154982	0.318485	0.17591	0.369904	0.852682	Neisseriaceae	1	1	1	1	1	1	1	1	1
Nitrosomonadaceae	4.71612	-0.319884	-0.679965	-3.88623	-0.906861	-1.32237	-2.27327	-2.06793	-0.564851	Nitrosomonadaceae	0.481076	0.686655	0.627086	0.758115	1.19365	0.763438	0.733112	0.751081	0.601661	Nitrosomonadaceae	9.80326	-0.465858	-1.08432	-5.12618	-0.759735	-1.73213	-3.10085	-2.75327	-0.93882	Nitrosomonadaceae	1.09009e-22	0.641317	0.278221	2.95684e-07	0.447413	0.0832512	0.00192968	0.00590033	0.347823	Nitrosomonadaceae	2.86693e-20	1	1	8.75225e-05	1	1	0.54031	1	1
Oxalobacteraceae	0.8283	-0.108506	0.678355	0.978242	0.107102	0.0626099	-0.86544	-0.0237598	0.213514	Oxalobacteraceae	0.705449	0.891799	0.931922	1.18852	1.10208	0.882596	0	1.00576	0.871273	Oxalobacteraceae	1.17415	-0.121671	0.727909	0.823079	0.0971822	0.0709383	-1.22252	-0.0236237	0.24506	Oxalobacteraceae	0.240336	0.90316	0.466669	0.410463	0.922582	0.943447	0	0.981153	0.80641	Oxalobacteraceae	1	1	1	1	1	1	0	1	1
Rhodocyclaceae	1.25484	-0.460031	-0.783505	0.0383933	-0.646161	-1.38434	-1.29198	-0.414293	-1.20173	Rhodocyclaceae	0.672549	0.910506	0.885245	0.930985	1.03887	0	0	0.857279	0	Rhodocyclaceae	1.86579	-0.505248	-0.885072	0.0412395	-0.621982	-1.91537	-1.91376	-0.483265	-1.62693	Rhodocyclaceae	0.0620703	0.613385	0.376118	0.967105	0.533954	0	0	0.628908	0	Rhodocyclaceae	1	1	1	1	1	0	0	1	0
Sutterellaceae	1.99576	-1.18702	-0.381337	1.84846	0.404143	-0.0458675	-1.17757	0.0368855	-0.0485291	Sutterellaceae	0.599638	0.849345	1.27281	0.690756	1.09335	1.29368	0.754309	1.02151	1.04108	Sutterellaceae	3.32828	-1.39757	-0.299601	2.676	0.369636	-0.0354551	-1.56112	0.0361089	-0.0466141	Sutterellaceae	0.000873838	0.162243	0.764481	0.00745071	0.711653	0.971717	0.118495	0.971196	0.962821	Sutterellaceae	0.193118	1	1	1	1	1	1	1	1
TRA3-20	-0.115399	0.0762145	0.535039	0.489726	-0.0542885	1.01486	0.0782599	0.393773	0.774771	TRA3-20	0.193946	0.269484	0	0	0.276448	0	0.201254	0	0	TRA3-20	-0.595007	0.282817	1.3948	1.21966	-0.196379	1.79134	0.388862	1.27787	1.40711	TRA3-20	0.551839	0.777317	0	0	0.844314	0	0.697378	0	0	TRA3-20	1	1	0	0	1	0	1	0	0
Cellvibrionaceae	6.59525	-0.776668	-1.69378	-0.301781	0.258978	0.448149	0.442502	-0.136412	-0.337374	Cellvibrionaceae	0.515801	0.647816	0.781303	0.595696	0.67519	0.876238	0.553553	0.900835	0.735521	Cellvibrionaceae	12.7864	-1.1989	-2.16789	-0.506603	0.383564	0.511447	0.799385	-0.151429	-0.458687	Cellvibrionaceae	1.95279e-37	0.230566	0.0301672	0.612434	0.701302	0.609038	0.424067	0.879638	0.646459	Cellvibrionaceae	5.42874e-35	1	1	1	1	1	1	1	1
Halieaceae	6.04484	0.189001	-1.17591	-0.926178	0.913761	-1.17128	-0.214359	0.12665	-0.687134	Halieaceae	0.169558	0.3385	0.388211	0.384288	0.278729	0.530101	0.323548	0.311523	0.474942	Halieaceae	35.6505	0.558348	-3.02905	-2.41012	3.27832	-2.20954	-0.662527	0.406551	-1.44677	Halieaceae	2.31229e-278	0.576607	0.00245323	0.0159475	0.00104427	0.0271374	0.507633	0.684337	0.14796	Halieaceae	7.0525e-276	1	0.640294	1	0.318504	1	1	1	1
Microbulbiferaceae	-0.115399	0.0762145	1.05696	0.0622339	-0.0542885	1.75833	0.0782599	-0.0203778	0.675927	Microbulbiferaceae	0.193946	0.269484	0	0.252749	0.276448	0	0.201254	0.264054	0	Microbulbiferaceae	-0.595007	0.282817	1.96161	0.246229	-0.196379	2.35628	0.388862	-0.0771729	1.43032	Microbulbiferaceae	0.551839	0.777317	0	0.805505	0.844314	0	0.697378	0.938486	0	Microbulbiferaceae	1	1	0	1	1	0	1	1	0
Porticoccaceae	3.21244	-2.86787	2.77708	-2.26455	-0.70135	4.28494	-3.24958	-1.90933	0.876745	Porticoccaceae	0.809165	0.837677	0.958111	1.25669	1.47543	1.02126	0	1.10668	1.26785	Porticoccaceae	3.97007	-3.42359	2.89849	-1.80199	-0.475354	4.19575	-4.00488	-1.72527	0.691523	Porticoccaceae	7.18503e-05	0.000617991	0.0037496	0.0715466	0.634535	2.7197e-05	0	0.084479	0.489237	Porticoccaceae	0.0163819	0.187869	0.967398	1	1	0.00788712	0	1	1
Spongiibacteraceae	5.77584	-1.26573	-3.16705	-0.935187	-0.414543	-1.59866	-1.25064	-1.7333	-2.32035	Spongiibacteraceae	0.658209	0.768436	0.811165	0.689786	0.670293	1.18806	0.700976	0.702399	1.2314	Spongiibacteraceae	8.77508	-1.64716	-3.90433	-1.35576	-0.61845	-1.3456	-1.78414	-2.46768	-1.88433	Spongiibacteraceae	1.70781e-18	0.099526	9.44875e-05	0.175174	0.536279	0.17843	0.0744015	0.0135991	0.059521	Spongiibacteraceae	4.35492e-16	1	0.0274959	1	1	1	1	1	1
Sedimenticolaceae	1.88949	1.54084	0.024645	-0.880724	1.26664	-1.07633	-1.32749	1.72789	0.339008	Sedimenticolaceae	0.640531	0.657499	0.743663	0.749032	0.759338	0.768318	0.821412	0.749455	1.06205	Sedimenticolaceae	2.94988	2.34349	0.0331399	-1.17582	1.66808	-1.4009	-1.6161	2.30553	0.3192	Sedimenticolaceae	0.00317893	0.0191045	0.973563	0.239668	0.0952989	0.161245	0.106072	0.0211372	0.749574	Sedimenticolaceae	0.689828	1	1	1	1	1	1	1	1
Coxiellaceae	0.996737	-0.669718	1.35289	-1.0499	0.788706	1.28151	1.10167	-0.692671	1.9692	Coxiellaceae	0.499693	0.536626	0.777006	0	0.844665	0.855853	0.975549	0.69849	1.1355	Coxiellaceae	1.9947	-1.24802	1.74116	-1.98659	0.93375	1.49735	1.12928	-0.99167	1.73422	Coxiellaceae	0.0460756	0.212025	0.0816553	0	0.350433	0.134302	0.258781	0.321359	0.0828796	Coxiellaceae	1	1	1	0	1	1	1	1	1
D90	-0.115399	0.0762145	0.13539	2.41739	-0.0542885	-0.0141058	0.494148	-0.0203778	0.168507	D90	0.193946	0.269484	0.296968	0	0.276448	0.299192	0	0.264054	0.312939	D90	-0.595007	0.282817	0.455907	3.98063	-0.196379	-0.0471463	1.22154	-0.0771729	0.538464	D90	0.551839	0.777317	0.648457	0	0.844314	0.962397	0	0.938486	0.590257	D90	1	1	1	0	1	1	0	1	1
Diplorickettsiaceae	0.589873	-0.629058	0.128394	-0.374799	-0.759561	0.689487	-0.627012	-0.379076	0.805761	Diplorickettsiaceae	0.49398	0	0.645171	0.543422	0	0.752634	0	0.527086	0.749994	Diplorickettsiaceae	1.19412	-1.18785	0.199007	-0.6897	-1.42362	0.916098	-1.26109	-0.719193	1.07436	Diplorickettsiaceae	0.23243	0	0.842257	0.490383	0	0.359615	0	0.472022	0.282663	Diplorickettsiaceae	1	0	1	1	0	1	0	1	1
EC3	0.583902	-0.223438	0.932658	-0.637068	-0.164702	0.0169305	-0.621042	-0.719679	-0.530795	EC3	0.488705	0.537424	0.963974	0	0.766859	0.630045	0	0	0	EC3	1.19479	-0.415757	0.967514	-1.22993	-0.214775	0.0268719	-1.2624	-1.37807	-0.941036	EC3	0.232167	0.677588	0.333287	0	0.829943	0.978562	0	0	0	EC3	1	1	1	0	1	1	0	0	0
Ectothiorhodospiraceae	-0.115399	0.0762145	1.20593	0.0622339	-0.0542885	1.21943	0.0782599	-0.0203778	1.65694	Ectothiorhodospiraceae	0.193946	0.269484	0	0.252749	0.276448	0	0.201254	0.264054	0	Ectothiorhodospiraceae	-0.595007	0.282817	1.58361	0.246229	-0.196379	1.77495	0.388862	-0.0771729	1.88722	Ectothiorhodospiraceae	0.551839	0.777317	0	0.805505	0.844314	0	0.697378	0.938486	0	Ectothiorhodospiraceae	1	1	0	1	1	0	1	1	0
Enterobacteriaceae	3.75201	-1.40218	-3.09032	0.227287	-1.52632	-2.42346	-2.3675	-1.09723	-1.92803	Enterobacteriaceae	0.922549	1.31979	1.18587	1.29977	1.26444	1.2468	1.22378	1.29837	1.29886	Enterobacteriaceae	4.067	-1.06243	-2.60595	0.174867	-1.20711	-1.94375	-1.93457	-0.845089	-1.4844	Enterobacteriaceae	4.76221e-05	0.28804	0.00916201	0.861184	0.227389	0.0519261	0.0530425	0.398061	0.137704	Enterobacteriaceae	0.0109531	1	1	1	1	1	1	1	1
Morganellaceae	0.768369	-0.0710802	-0.748378	1.07353	0.0323495	-0.897874	-0.805508	-0.0531551	-0.715262	Morganellaceae	0.652181	0.837297	0	1.01891	0.97649	0	0	0.910563	0	Morganellaceae	1.17815	-0.0848924	-1.05649	1.0536	0.0331283	-1.27684	-1.23018	-0.058376	-0.994718	Morganellaceae	0.238736	0.932347	0	0.292064	0.973572	0	0	0.953449	0	Morganellaceae	1	1	0	1	1	0	0	1	0
Francisellaceae	0.8283	-0.867485	2.09145	-0.33845	0.625951	2.8636	-0.86544	-0.964078	-0.0179775	Francisellaceae	0.584164	0	0.894166	0.803641	1.14777	1.20094	0	0	0.901614	Francisellaceae	1.41792	-1.41011	2.33899	-0.421145	0.545361	2.38446	-1.47436	-1.57208	-0.0199392	Francisellaceae	0.156213	0	0.0193359	0.673649	0.585505	0.0171042	0	0	0.984092	Francisellaceae	1	0	1	1	1	1	0	0	1
Ga0077536	3.2726	-2.19562	-1.71076	-3.32577	0.81423	-2.09624	-2.95139	-3.04218	-0.514369	Ga0077536	0.373282	0.698434	0.543111	0	0.454839	0.728064	0.520824	0.422425	0.817785	Ga0077536	8.76711	-3.14363	-3.14993	-8.13124	1.79015	-2.8792	-5.66678	-7.20169	-0.628978	Ga0077536	1.83312e-18	0.00166869	0.00163307	0	0.0734296	0.0039868	1.4551e-08	5.94697e-13	0.529364	Ga0077536	4.65613e-16	0.503943	0.434398	0	1	0.964805	4.40895e-06	1.81383e-10	1
Unknown_Family_1	7.14885	0.243057	0.468572	-4.17573	0.478581	-1.68501	-0.263448	-1.02385	0.360647	Unknown_Family_1	0.341853	0.642059	0.561428	0.985152	0.459687	0.551156	0.419526	0.353801	1.11379	Unknown_Family_1	20.912	0.378559	0.834608	-4.23867	1.0411	-3.05723	-0.627966	-2.89386	0.323801	Unknown_Family_1	4.16039e-97	0.705015	0.403939	2.24849e-05	0.297828	0.00223396	0.530026	0.00380542	0.746089	Unknown_Family_1	1.23148e-94	1	1	0.0064082	1	0.54732	1	1	1
Granulosicoccaceae	-0.115399	0.0762145	0.825912	1.33235	1.06241	0.563517	1.10542	1.24552	1.26689	Granulosicoccaceae	0.193946	0.269484	0	0	0	0	0	0	0	Granulosicoccaceae	-0.595007	0.282817	1.42077	2.16975	1.94776	1.02747	1.79877	1.88769	1.75876	Granulosicoccaceae	0.551839	0.777317	0	0	0	0	0	0	0	Granulosicoccaceae	1	1	0	0	0	0	0	0	0
uncultured_24	-0.115399	0.0762145	1.75126	0.0622339	-0.0542885	2.34884	0.0782599	-0.0203778	2.32166	uncultured_24	0.193946	0.269484	0	0.252749	0.276448	0	0.201254	0.264054	0	uncultured_24	-0.595007	0.282817	2.77271	0.246229	-0.196379	3.78387	0.388862	-0.0771729	3.29768	uncultured_24	0.551839	0.777317	0	0.805505	0.844314	0	0.697378	0.938486	0	uncultured_24	1	1	0	1	1	0	1	1	0
HOC36	1.72246	-1.76165	0.258238	-1.77563	-0.495209	1.23824	-1.7596	-1.85824	1.28103	HOC36	0.678724	0	1.01507	0	0.933312	1.01146	0	0	0.919159	HOC36	2.5378	-2.49449	0.254404	-2.52925	-0.530593	1.22421	-2.58288	-2.63729	1.3937	HOC36	0.0111552	0	0.799184	0	0.595701	0.220872	0	0	0.163409	HOC36	1	0	1	0	1	1	0	0	1
JTB23	1.99392	-1.27238	-0.722832	-0.159675	-0.752202	-1.27244	-2.03106	-1.11752	-1.10132	JTB23	0.699228	0.796224	0.900105	0.934377	1.12045	0.828265	0	0.883146	0.854441	JTB23	2.85161	-1.59802	-0.803054	-0.170889	-0.671336	-1.53627	-2.89445	-1.26539	-1.28894	JTB23	0.00434991	0.110039	0.421944	0.864311	0.502006	0.124473	0	0.205731	0.19742	JTB23	0.904781	1	1	1	1	1	0	1	1
KI89A_clade	4.8707	-0.650464	-1.72577	-3.31518	1.1462	-2.16148	-3.75417	-1.74853	-2.44521	KI89A_clade	0.3953	0.501933	0.699718	0.840117	0.492845	0.753062	0.720947	0.731509	0.830513	KI89A_clade	12.3215	-1.29592	-2.46638	-3.9461	2.32568	-2.87026	-5.20728	-2.39031	-2.94422	KI89A_clade	6.93877e-35	0.195003	0.0136488	7.94348e-05	0.0200357	0.00410131	1.91629e-07	0.0168341	0.00323771	KI89A_clade	1.89428e-32	1	1	0.0222417	1	0.988417	5.78719e-05	1	0.864468
Legionellaceae	1.63747	0.334496	2.93532	-0.910284	0.385905	1.52252	3.5108	1.39409	2.55918	Legionellaceae	1.01475	1.33566	1.15721	1.11256	1.24816	1.09234	1.20037	1.17122	1.1198	Legionellaceae	1.61367	0.250436	2.53656	-0.81819	0.309179	1.39382	2.92477	1.19029	2.28539	Legionellaceae	0.106599	0.802251	0.0111949	0.413249	0.757185	0.163373	0.0034471	0.233932	0.02229	Legionellaceae	1	1	1	1	1	1	0.944505	1	1
MBAE14	2.41967	-0.166039	-0.659685	-2.47284	0.458549	-1.07963	-2.45681	-2.11561	-0.14312	MBAE14	0.577597	0.888055	0.823766	0	0.89347	0.735105	0	0.635395	1.04025	MBAE14	4.18921	-0.186969	-0.800816	-4.09682	0.513223	-1.46867	-4.2326	-3.32959	-0.137583	MBAE14	2.79932e-05	0.851685	0.423238	0	0.607795	0.141922	0	0.000869727	0.89057	MBAE14	0.00646643	1	1	0	1	1	0	0.249612	1
Nitrococcaceae	-0.115399	0.0762145	1.39366	0.0622339	-0.0542885	2.10061	0.0782599	-0.0203778	1.6647	Nitrococcaceae	0.193946	0.269484	0	0.252749	0.276448	0	0.201254	0.264054	0	Nitrococcaceae	-0.595007	0.282817	1.83613	0.246229	-0.196379	2.4918	0.388862	-0.0771729	2.22104	Nitrococcaceae	0.551839	0.777317	0	0.805505	0.844314	0	0.697378	0.938486	0	Nitrococcaceae	1	1	0	1	1	0	1	1	0
Methylophagaceae	0.104323	1.63542	1.8611	0.0735605	0.325136	1.86441	1.54952	1.77499	2.88537	Methylophagaceae	0.315368	0.676416	0.924105	0.427308	0.587785	0.710172	0.791849	0.813177	0.925948	Methylophagaceae	0.330799	2.41778	2.01395	0.172149	0.553154	2.62529	1.95683	2.18278	3.11613	Methylophagaceae	0.740797	0.0156155	0.044015	0.863321	0.580158	0.00865751	0.050367	0.029052	0.00183242	Methylophagaceae	1	1	1	1	1	1	1	1	0.502083
Nitrosococcaceae	-0.115399	0.0762145	1.34181	0.0622339	1.95298	3.15099	0.0782599	-0.0203778	2.38033	Nitrosococcaceae	0.193946	0.269484	0	0.252749	0	0	0.201254	0.264054	0	Nitrosococcaceae	-0.595007	0.282817	1.95407	0.246229	2.81074	4.94672	0.388862	-0.0771729	3.16222	Nitrosococcaceae	0.551839	0.777317	0	0.805505	0	0	0.697378	0.938486	0	Nitrosococcaceae	1	1	0	1	0	0	1	1	0
Alcanivoracaceae	4.70644	-2.87249	-1.75568	-4.41303	-0.804784	0.0930907	-4.18906	-4.27535	-2.44799	Alcanivoracaceae	0.558992	0.942764	0.762288	0.628074	0.656326	0.650399	0.733341	0.684359	1.00108	Alcanivoracaceae	8.41951	-3.04688	-2.30317	-7.02629	-1.22619	0.143129	-5.71229	-6.24723	-2.44536	Alcanivoracaceae	3.78059e-17	0.00231231	0.0212693	2.12095e-12	0.220125	0.886188	1.11466e-08	4.17804e-10	0.0144709	Alcanivoracaceae	9.48929e-15	0.693694	1	6.40527e-10	1	1	3.38858e-06	1.27012e-07	1
Alcanivoracaceae1	3.68878	-1.87162	-1.56449	-3.41763	-0.408532	1.42047	-2.85716	-3.82456	0.0547202	Alcanivoracaceae1	1.55128	1.94783	1.66516	1.57893	1.96471	1.63482	1.72967	0	1.70848	Alcanivoracaceae1	2.37789	-0.960878	-0.939546	-2.16452	-0.207935	0.868886	-1.65185	-2.44236	0.0320287	Alcanivoracaceae1	0.0174119	0.336613	0.347451	0.0304242	0.83528	0.38491	0.0985653	0	0.974449	Alcanivoracaceae1	1	1	1	1	1	1	1	0	1
Endozoicomonadaceae	-0.115399	0.0762145	0.459708	2.3423	-0.0542885	-0.0141058	0.0782599	-0.0203778	0.168507	Endozoicomonadaceae	0.193946	0.269484	0	0	0.276448	0.299192	0.201254	0.264054	0.312939	Endozoicomonadaceae	-0.595007	0.282817	1.03376	4.18989	-0.196379	-0.0471463	0.388862	-0.0771729	0.538464	Endozoicomonadaceae	0.551839	0.777317	0	0	0.844314	0.962397	0.697378	0.938486	0.590257	Endozoicomonadaceae	1	1	0	0	1	1	1	1	1
Halomonadaceae	3.24643	-0.957894	0.0352021	0.0527176	-0.307358	0.635737	-0.445769	-2.65187	1.19478	Halomonadaceae	0.44377	1.06606	0.727281	0.556546	0.549251	0.710157	0.821529	0.586853	0.577625	Halomonadaceae	7.31558	-0.898535	0.0484023	0.0947229	-0.559595	0.895207	-0.54261	-4.5188	2.06843	Halomonadaceae	2.56277e-13	0.3689	0.961396	0.924535	0.575756	0.370677	0.587399	6.21913e-06	0.0385996	Halomonadaceae	6.22754e-11	1	1	1	1	1	1	0.00184708	1
Kangiellaceae	5.14335	-1.1417	-0.403646	-3.45739	0.163861	-1.2048	-1.30944	-2.66779	-0.604862	Kangiellaceae	0.473044	0.772849	0.595849	0.809744	0.789804	0.669734	0.504621	0.912252	0.561877	Kangiellaceae	10.8729	-1.47726	-0.67743	-4.26974	0.207471	-1.79892	-2.5949	-2.9244	-1.0765	Kangiellaceae	1.5523e-27	0.139606	0.498133	1.95703e-05	0.835642	0.0720317	0.00946174	0.0034512	0.281703	Kangiellaceae	4.16017e-25	1	1	0.0055971	1	1	1	0.976689	1
Litoricolaceae	-0.115399	0.0762145	2.14801	0.0622339	-0.0542885	3.25191	0.0782599	-0.0203778	1.21081	Litoricolaceae	0.193946	0.269484	0	0.252749	0.276448	0	0.201254	0.264054	0	Litoricolaceae	-0.595007	0.282817	3.87091	0.246229	-0.196379	5.08542	0.388862	-0.0771729	1.82723	Litoricolaceae	0.551839	0.777317	0	0.805505	0.844314	0	0.697378	0.938486	0	Litoricolaceae	1	1	0	1	1	0	1	1	0
Marinomonadaceae	-0.115399	0.88747	0.13539	6.70123	1.76503	0.573621	1.4427	2.48996	0.168507	Marinomonadaceae	0.193946	0	0.296968	0	0	0	0	0	0.312939	Marinomonadaceae	-0.595007	1.54439	0.455907	18.9401	1.90581	0.781287	2.45942	4.34536	0.538464	Marinomonadaceae	0.551839	0	0.648457	0	0	0	0	0	0.590257	Marinomonadaceae	1	0	1	0	0	0	0	0	1
Nitrincolaceae	4.33676	-0.847063	2.51488	1.48239	0.0744262	3.44149	0.791492	-0.419932	1.10144	Nitrincolaceae	0.357078	0.801811	0.44519	0.533351	0.484744	0.663019	0.483318	0.854486	0.777788	Nitrincolaceae	12.1452	-1.05644	5.64901	2.77938	0.153537	5.19063	1.63762	-0.491445	1.41612	Nitrincolaceae	6.0869e-34	0.290768	1.61376e-08	0.0054462	0.877975	2.09582e-07	0.101501	0.623112	0.156741	Nitrincolaceae	1.65564e-31	1	4.92195e-06	1	1	6.32938e-05	1	1	1
Oceanospirillaceae	-0.115399	1.15024	1.54461	1.78516	-0.0542885	1.40038	2.25886	-0.0203778	0.168507	Oceanospirillaceae	0.193946	0	0	0	0.276448	0	0	0.264054	0.312939	Oceanospirillaceae	-0.595007	1.84722	2.49128	3.31512	-0.196379	2.83015	2.53582	-0.0771729	0.538464	Oceanospirillaceae	0.551839	0	0	0	0.844314	0	0	0.938486	0.590257	Oceanospirillaceae	1	0	0	0	1	0	0	1	1
Oleiphilaceae	4.29092	-1.06871	-0.763482	-4.01977	-0.290144	-0.647838	-0.344629	-1.99998	-1.47967	Oleiphilaceae	0.395746	0.711614	0.855957	0.476912	0.724939	0.824894	1.07092	0.504984	0.893578	Oleiphilaceae	10.8426	-1.50181	-0.891963	-8.42875	-0.400232	-0.785358	-0.321807	-3.96049	-1.65589	Oleiphilaceae	2.16156e-27	0.133147	0.372413	3.49372e-17	0.688985	0.432243	0.747599	7.47964e-05	0.0977432	Oleiphilaceae	5.77136e-25	1	1	1.06559e-14	1	1	1	0.0218405	1
Pseudohongiellaceae	3.49096	-1.0529	-0.265909	-3.54413	-0.661833	1.78008	-3.03112	-2.35744	-1.56224	Pseudohongiellaceae	0.746372	0.992772	0.990503	0	1.14926	0.923877	0.885432	0.993385	1.20039	Pseudohongiellaceae	4.67724	-1.06056	-0.268458	-4.613	-0.575876	1.92675	-3.42332	-2.37314	-1.30144	Pseudohongiellaceae	2.9076e-06	0.288889	0.788346	0	0.564699	0.0540103	0.000618602	0.0176377	0.193107	Pseudohongiellaceae	0.000697824	1	1	0	1	1	0.17692	1	1
Saccharospirillaceae	2.84216	2.80253	1.88188	2.7288	1.00155	0.642382	3.00988	2.70319	2.04423	Saccharospirillaceae	1.20874	1.25795	1.26372	1.23015	1.34157	1.32039	1.21281	1.26701	1.41155	Saccharospirillaceae	2.35134	2.22786	1.48916	2.21826	0.746551	0.48651	2.48175	2.13352	1.44821	Saccharospirillaceae	0.0187059	0.0258902	0.136445	0.026537	0.455334	0.626606	0.013074	0.0328823	0.147558	Saccharospirillaceae	1	1	1	1	1	1	1	1	1
OM182_clade	-0.115399	0.0762145	1.10491	0.0622339	-0.0542885	1.01381	0.0782599	-0.0203778	1.06744	OM182_clade	0.193946	0.269484	0	0.252749	0.276448	0	0.201254	0.264054	0	OM182_clade	-0.595007	0.282817	1.9213	0.246229	-0.196379	1.6186	0.388862	-0.0771729	1.84004	OM182_clade	0.551839	0.777317	0	0.805505	0.844314	0	0.697378	0.938486	0	OM182_clade	1	1	0	1	1	0	1	1	0
Pasteurellaceae	2.18114	-1.28725	-0.821504	1.21017	-1.35004	-0.349932	-1.20703	-0.521137	-0.279556	Pasteurellaceae	1.33845	1.59581	1.70001	1.67419	1.53675	1.90935	1.61633	1.64738	1.81262	Pasteurellaceae	1.62961	-0.806648	-0.483235	0.722838	-0.878502	-0.183273	-0.746772	-0.316343	-0.154228	Pasteurellaceae	0.103185	0.419869	0.628929	0.46978	0.379671	0.854584	0.455201	0.751742	0.87743	Pasteurellaceae	1	1	1	1	1	1	1	1	1
Moraxellaceae	4.23126	-1.02826	-1.3404	-0.667762	-0.270201	-1.29819	-3.12044	-3.37833	-1.81363	Moraxellaceae	0.906901	1.6221	1.31815	1.34605	1.31939	1.10752	1.36303	1.18383	1.05466	Moraxellaceae	4.66562	-0.633909	-1.01688	-0.49609	-0.204792	-1.17216	-2.28933	-2.85372	-1.71963	Moraxellaceae	3.07688e-06	0.52614	0.309211	0.619831	0.837735	0.241135	0.02206	0.00432107	0.0854991	Moraxellaceae	0.000735375	1	1	1	1	1	1	1	1
Pseudomonadaceae	4.48415	-1.8185	-1.31372	0.00974156	-1.87533	-0.404822	-3.18892	-3.5467	-0.929352	Pseudomonadaceae	0.554313	1.07106	0.998966	1.00154	0.936779	0.888742	0.944483	1.0055	0.841649	Pseudomonadaceae	8.08956	-1.69785	-1.31508	0.00972657	-2.0019	-0.455499	-3.37636	-3.5273	-1.1042	Pseudomonadaceae	5.98811e-16	0.089536	0.188484	0.992239	0.0452959	0.64875	0.000734517	0.000419815	0.269504	Pseudomonadaceae	1.48505e-13	1	1	1	1	1	0.208603	0.120907	1
Salinisphaeraceae	0.300489	0.800595	0.782289	-0.353654	-0.0307318	0.618601	0.141951	-0.436266	0.267792	Salinisphaeraceae	0.470726	0.914132	0.727631	0	0.687097	0.679658	0.630939	0	0.650656	Salinisphaeraceae	0.638353	0.875798	1.07512	-0.70618	-0.0447271	0.910165	0.224983	-0.863402	0.411573	Salinisphaeraceae	0.523244	0.38114	0.282322	0	0.964325	0.362735	0.821993	0	0.680653	Salinisphaeraceae	1	1	1	0	1	1	1	0	1
Solimonadaceae	2.38383	-1.64266	-2.01726	-2.43699	-0.683146	0.0550288	-2.42097	-2.19528	-1.23418	Solimonadaceae	0.90694	0.987327	0.972148	0	1.06848	1.029	0	0.924401	1.11661	Solimonadaceae	2.62843	-1.66374	-2.07506	-2.63067	-0.639363	0.053478	-2.66328	-2.37482	-1.10529	Solimonadaceae	0.00857809	0.0961642	0.0379814	0	0.522587	0.957351	0	0.0175576	0.269033	Solimonadaceae	1	1	1	0	1	1	0	1	1
Steroidobacteraceae	-0.115399	0.0762145	1.89982	1.021	0.442693	2.54723	0.0782599	0.451824	1.68377	Steroidobacteraceae	0.193946	0.269484	0	0	0	0	0.201254	0	0	Steroidobacteraceae	-0.595007	0.282817	3.98245	2.12624	1.20874	3.8084	0.388862	1.28805	2.3834	Steroidobacteraceae	0.551839	0.777317	0	0	0	0	0.697378	0	0	Steroidobacteraceae	1	1	0	0	0	0	1	0	0
Woeseiaceae	1.83571	-0.128534	1.81008	-0.320135	1.57874	1.94574	-0.748773	0.365539	1.58841	Woeseiaceae	0.652922	0.94704	0.919222	0.89362	0.66309	0.997934	0.906209	0.807312	1.00917	Woeseiaceae	2.81154	-0.135722	1.96914	-0.358246	2.38088	1.94977	-0.82627	0.452786	1.57398	Woeseiaceae	0.00493054	0.892041	0.0489366	0.720159	0.0172711	0.0512037	0.408651	0.650703	0.115493	Woeseiaceae	1	1	1	1	1	1	1	1	1
Tenderiaceae	4.69009	-0.194244	-2.6246	-1.71055	0.616004	-3.83719	-1.29531	-0.588746	-3.08528	Tenderiaceae	0.370716	0.394467	0.911366	0.490422	0.448199	0.791533	0.84972	0.631339	0.728191	Tenderiaceae	12.6514	-0.492422	-2.87985	-3.48792	1.3744	-4.8478	-1.52439	-0.932535	-4.23691	Tenderiaceae	1.09845e-36	0.622421	0.00397863	0.000486787	0.169318	1.2484e-06	0.127411	0.35106	2.26615e-05	Tenderiaceae	3.02074e-34	1	1	0.131919	1	0.000370775	1	1	0.00675311
Thiohalorhabdaceae	4.46991	-0.266217	-0.776361	-3.41577	0.594062	-1.51431	-3.43954	-4.06267	-3.52092	Thiohalorhabdaceae	0.362295	0.473874	0.483998	0.610013	0.397604	0.481365	0.66407	0.695443	0.717222	Thiohalorhabdaceae	12.3377	-0.561788	-1.60406	-5.59951	1.49411	-3.14587	-5.17949	-5.84184	-4.90911	Thiohalorhabdaceae	5.67226e-35	0.57426	0.108702	2.14962e-08	0.135148	0.00165593	2.22498e-07	5.16258e-09	9.14909e-07	Thiohalorhabdaceae	1.5542e-32	1	1	6.42737e-06	1	0.407359	6.6972e-05	1.56426e-06	0.000276303
Thiotrichaceae	0.658841	2.19998	2.84489	0.251451	1.36988	0.707845	0.597559	0.570163	0.515904	Thiotrichaceae	0.555005	1.11565	0.994287	0.651876	1.21807	0.885206	0.876784	0.719884	0.860899	Thiotrichaceae	1.18709	1.97193	2.86123	0.385735	1.12463	0.799639	0.681535	0.792021	0.599262	Thiotrichaceae	0.235192	0.048618	0.00421997	0.699693	0.260746	0.42392	0.495533	0.428348	0.548998	Thiotrichaceae	1	1	1	1	1	1	1	1	1
UBA10353_marine_group	1.06403	-0.263724	-1.04404	-0.886148	0.694692	-0.548336	-0.621592	-0.617057	-0.0766239	UBA10353_marine_group	0.577492	0.726097	0	0.607139	0.881835	0.814764	0.706595	0.69785	0.80394	UBA10353_marine_group	1.84251	-0.363208	-1.64007	-1.45955	0.787781	-0.673	-0.879701	-0.884226	-0.0953104	UBA10353_marine_group	0.0654013	0.71645	0	0.144415	0.430825	0.500947	0.379022	0.376574	0.924068	UBA10353_marine_group	1	1	0	1	1	1	1	1	1
UBA4486	-0.115399	1.46429	2.34464	1.29019	0.57281	3.97899	0.0782599	-0.0203778	0.534711	UBA4486	0.193946	0	0	0	0	0	0.201254	0.264054	0	UBA4486	-0.595007	2.35633	3.95216	2.78225	0.873205	4.86307	0.388862	-0.0771729	1.33162	UBA4486	0.551839	0	0	0	0	0	0.697378	0.938486	0	UBA4486	1	0	0	0	0	0	1	1	0
uncultured_25	1.99195	-0.908897	1.05596	-2.04511	1.4154	-1.37148	-0.759257	-1.27373	-0.153659	uncultured_25	0.752185	1.06786	1.13687	0	0.830909	0.932174	0.912117	0.846003	1.06149	uncultured_25	2.64821	-0.851136	0.928826	-2.64228	1.70344	-1.47127	-0.832412	-1.50558	-0.144757	uncultured_25	0.00809186	0.394694	0.352979	0	0.0884857	0.141217	0.405176	0.132174	0.884902	uncultured_25	1	1	1	0	1	1	1	1	1
Vibrionaceae	6.76649	0.286148	1.56325	1.61705	0.0559798	0.809031	-0.217468	-0.998365	0.761032	Vibrionaceae	0.362274	0.406133	0.653973	0.509198	0.43604	0.597301	0.560117	0.425339	0.52222	Vibrionaceae	18.6778	0.704567	2.39038	3.17568	0.128382	1.35448	-0.388254	-2.34722	1.4573	Vibrionaceae	7.5051e-78	0.48108	0.0168308	0.00149486	0.897847	0.175584	0.697828	0.0189139	0.145033	Vibrionaceae	2.19899e-75	1	1	0.391655	1	1	1	1	1
Xanthomonadaceae	2.22373	-0.837685	-0.129756	-0.942504	-1.59936	0.541891	-1.73306	-1.58071	0.279363	Xanthomonadaceae	0.81963	1.08472	0.984318	1.04706	0.998709	0.95321	0.947032	0.99833	1.09273	Xanthomonadaceae	2.71309	-0.772259	-0.131823	-0.900141	-1.60143	0.56849	-1.82999	-1.58335	0.255655	Xanthomonadaceae	0.00666582	0.439961	0.895124	0.368045	0.109282	0.569702	0.0672509	0.113342	0.798217	Xanthomonadaceae	1	1	1	1	1	1	1	1	1
SAR324_clade(Marine_group_B)	0.206488	1.11771	1.06715	-0.259654	2.43012	1.70182	0.732933	-0.342265	0.915255	SAR324_clade(Marine_group_B)	0.165151	0.613651	0.595069	0	0.624172	0.646506	0.534931	0	0.646888	SAR324_clade(Marine_group_B)	1.2503	1.82142	1.79331	-1.12309	3.89336	2.63233	1.37015	-1.40381	1.41486	SAR324_clade(Marine_group_B)	0.21119	0.0685435	0.0729229	0	9.88666e-05	0.00848009	0.170641	0	0.15711	SAR324_clade(Marine_group_B)	1	1	1	0	0.030352	1	1	0	1
Spirochaetaceae	1.52173	0.435576	0.468499	-0.179723	-1.41416	-1.28503	-1.55887	-1.15008	-0.535549	Spirochaetaceae	0.765707	1.05544	0.889964	0.924705	0.827308	0.847918	0	0.919156	1.04927	Spirochaetaceae	1.98735	0.412697	0.526425	-0.194357	-1.70935	-1.51551	-2.02968	-1.25124	-0.510402	Spirochaetaceae	0.0468838	0.679828	0.598593	0.845896	0.0873868	0.129644	0	0.210848	0.60977	Spirochaetaceae	1	1	1	1	1	1	0	1	1
Sumerlaeaceae	1.16399	-0.904545	-0.797423	-1.21715	1.24483	-0.391551	-1.20113	-1.29976	-1.11088	Sumerlaeaceae	0.574056	0.592135	0.707813	0	1.13363	0.787271	0	0	0	Sumerlaeaceae	2.02765	-1.5276	-1.1266	-2.02801	1.09808	-0.497352	-2.08195	-2.15356	-1.72388	Sumerlaeaceae	0.0425955	0.126612	0.259911	0	0.272168	0.618941	0	0	0	Sumerlaeaceae	1	1	1	0	1	1	0	0	0
Unknown	7.09098	-0.331015	0.601258	-2.97186	0.209849	-0.882314	-1.47539	-1.56847	-0.594115	Unknown	0.348155	0.558538	0.495963	0.552288	0.395442	0.409561	0.43676	0.435362	0.547077	Unknown	20.3673	-0.592645	1.2123	-5.381	0.53067	-2.15429	-3.37803	-3.60268	-1.08598	Unknown	3.26138e-92	0.553419	0.225396	7.40736e-08	0.595648	0.0312171	0.000730073	0.000314956	0.277487	Unknown	9.62106e-90	1	1	2.20739e-05	1	1	0.208071	0.0910223	1
Chlamydiaceae	0.345118	-0.384302	1.89671	-0.398283	-0.192918	0.362691	-0.382257	-0.480895	0.122141	Chlamydiaceae	0.507967	0	0.656076	0	0.612261	0.671674	0	0	0.650557	Chlamydiaceae	0.67941	-0.708059	2.89099	-0.742466	-0.315091	0.53998	-0.747886	-0.889769	0.187748	Chlamydiaceae	0.496878	0	0.00384036	0	0.752692	0.589211	0	0	0.851074	Chlamydiaceae	1	0	0.986971	0	1	1	0	0	1
Simkaniaceae	0.273783	-0.312968	1.97208	-0.326948	-0.44347	0.886388	-0.310922	-0.40956	0.602932	Simkaniaceae	0.219509	0	0.615913	0	0	0.709306	0	0	0.570463	Simkaniaceae	1.24725	-1.08527	3.20188	-1.19709	-1.50364	1.24965	-1.37569	-1.44526	1.05692	Simkaniaceae	0.212305	0	0.00136535	0	0	0.211426	0	0	0.29055	Simkaniaceae	1	0	0.365915	0	0	1	0	0	1
WCHB1-41	2.08482	-1.85577	-2.06483	-2.13799	-0.276013	-2.21433	-2.12196	-2.2206	-2.03171	WCHB1-41	0.728082	0.739831	0	0	1.20646	0	0	0	0	WCHB1-41	2.86344	-2.50836	-2.64076	-2.84931	-0.228778	-2.85246	-2.90483	-2.95051	-2.56439	WCHB1-41	0.00419067	0.0121292	0	0	0.819041	0	0	0	0	WCHB1-41	0.884058	1	0	0	1	0	0	0	0
Opitutaceae	-0.115399	0.344454	0.843472	0.0622339	-0.0542885	1.59507	0.0782599	-0.0203778	0.850897	Opitutaceae	0.193946	0	0	0.252749	0.276448	0	0.201254	0.264054	0	Opitutaceae	-0.595007	0.861378	1.72465	0.246229	-0.196379	4.64144	0.388862	-0.0771729	2.32986	Opitutaceae	0.551839	0	0	0.805505	0.844314	0	0.697378	0.938486	0	Opitutaceae	1	0	0	1	1	0	1	1	0
Puniceicoccaceae	0.493505	-0.53269	1.04084	-0.363568	-0.304841	1.41655	-0.530645	0.35034	1.36423	Puniceicoccaceae	0.409059	0	0.782591	0.443789	0.595957	0.726475	0	0.619197	0.644784	Puniceicoccaceae	1.20644	-1.18195	1.32999	-0.819237	-0.511515	1.9499	-1.28545	0.565798	2.11579	Puniceicoccaceae	0.227648	0	0.18352	0.412651	0.608991	0.0511881	0	0.571531	0.0343629	Puniceicoccaceae	1	0	1	1	1	1	0	1	1
Pedosphaeraceae	0.493505	-0.148926	0.966151	-0.546671	2.217	1.18528	-0.530645	0.71763	0.540619	Pedosphaeraceae	0.632375	0.777052	0.821838	0	0.935481	0.868889	0	0.800736	0.816015	Pedosphaeraceae	0.780399	-0.191655	1.1756	-0.832304	2.3699	1.36413	-0.835605	0.896213	0.662512	Pedosphaeraceae	0.435156	0.848013	0.239755	0	0.0177928	0.172527	0	0.370139	0.507643	Pedosphaeraceae	1	1	1	0	1	1	0	1	1
Akkermansiaceae	2.19518	-0.332252	-1.17087	-1.78624	-0.0525207	-0.732218	-0.91591	-0.979265	-0.680329	Akkermansiaceae	0.832167	1.12567	1.17956	0.962291	1.01313	1.4479	1.12245	1.20586	1.29949	Akkermansiaceae	2.6379	-0.295159	-0.992633	-1.85624	-0.05184	-0.505709	-0.81599	-0.812086	-0.523536	Akkermansiaceae	0.00834202	0.767872	0.320889	0.0634193	0.958656	0.613061	0.414506	0.416742	0.600601	Akkermansiaceae	1	1	1	1	1	1	1	1	1
DEV007	4.1686	0.0425901	-0.647154	-3.36192	1.29747	-1.67865	-2.18073	0.823407	0.0463055	DEV007	0.913158	0.948776	1.01434	1.09387	0.932853	1.0394	1.1905	0.927747	1.07941	DEV007	4.56503	0.0448896	-0.638006	-3.07341	1.39087	-1.61502	-1.83177	0.887535	0.0428988	DEV007	4.99414e-06	0.964195	0.52347	0.00211625	0.164266	0.106307	0.0669854	0.374791	0.965782	DEV007	0.00117862	1	1	0.545993	1	1	1	1	1
Rubritaleaceae	6.41516	-0.0572628	-0.166739	-0.939489	0.820428	-1.078	1.00999	0.447673	-0.0920333	Rubritaleaceae	0.246637	0.343918	0.844384	0.296051	0.288703	0.718059	0.402759	0.269518	0.533975	Rubritaleaceae	26.0105	-0.166501	-0.197468	-3.1734	2.84177	-1.50127	2.50769	1.66102	-0.172355	Rubritaleaceae	3.76716e-149	0.867762	0.843462	0.00150663	0.00448635	0.133286	0.0121524	0.09671	0.863158	Rubritaleaceae	1.13768e-146	1	1	0.39323	1	1	1	1	1
WPS-2	5.2586	-1.07438	-3.48868	-2.07757	0.665428	-4.7361	-1.86906	-2.74635	-3.32154	WPS-2	0.450113	0.645858	1.03037	0.761384	0.477555	0.887618	0.482237	0.878254	0.732609	WPS-2	11.6828	-1.6635	-3.38585	-2.72867	1.39341	-5.33574	-3.87582	-3.12706	-4.53385	WPS-2	1.55999e-31	0.0962133	0.000709588	0.00635903	0.163497	9.51561e-08	0.000106267	0.00176565	5.79172e-06	WPS-2	4.21198e-29	1	0.192298	1	1	2.88323e-05	0.0309236	0.504977	0.00173752
[truncated: 10 more columns]

## Sheet: TabS2-C-result of ANCOM-BC
Note: reference group: skin samples on day30 (30S), level=genus
lfc.taxon	lfc..Intercept.	lfc.group15S	lfc.group15W	lfc.group1S	lfc.group23S	lfc.group30W	lfc.group4S	lfc.group7S	lfc.group7W	se.taxon	se..Intercept.	se.group15S	se.group15W	se.group1S	se.group23S	se.group30W	se.group4S	se.group7S	se.group7W	W.taxon	W..Intercept.	W.group15S	W.group15W	W.group1S	W.group23S	W.group30W	W.group4S	W.group7S	W.group7W	p_val.taxon	p_val..Intercept.	p_val.group15S	p_val.group15W	p_val.group1S	p_val.group23S	p_val.group30W	p_val.group4S	p_val.group7S	p_val.group7W	q_val.taxon	q_val..Intercept.	q_val.group15S	q_val.group15W	q_val.group1S	q_val.group23S	q_val.group30W	q_val.group4S	q_val.group7S	q_val.group7W
Bryobacter	-0.0424812	0.011584	0.455478	0.0168617	-0.0392741	1.70345	0.0283943	-0.032807	0.620631	Bryobacter	0.128822	0.187342	0	0.184598	0.214898	0	0.135184	0.19851	0	Bryobacter	-0.329767	0.0618334	1.16563	0.0913431	-0.182757	3.58432	0.210041	-0.165267	1.071	Bryobacter	0.741576	0.950695	0	0.92722	0.854989	0	0.833636	0.868734	0	Bryobacter	1	1	0	1	1	0	1	1	0
PAUC26f	1.91935	-1.95025	-0.553182	-1.94497	-1.33467	0.356423	-1.93344	-1.69602	-0.517597	PAUC26f	0.714787	0	0.890893	0	0.974998	0.917407	0	0.734934	0.936331	PAUC26f	2.68521	-2.66951	-0.62093	-2.66178	-1.36889	0.388511	-2.69741	-2.30771	-0.552793	PAUC26f	0.00724837	0	0.534646	0	0.171032	0.697638	0	0.0210153	0.580405	PAUC26f	1	0	1	0	1	1	0	1	1
Acanthopleuribacter	7.10911	-2.36015	-1.93844	-6.653	-1.0983	-1.01788	-4.12292	-4.8925	-4.80132	Acanthopleuribacter	0.625005	1.16361	0.741635	0.695465	0.808178	0.751382	1.04434	0.967241	1.22657	Acanthopleuribacter	11.3745	-2.02831	-2.61373	-9.56626	-1.35898	-1.35468	-3.94786	-5.05821	-3.91443	Acanthopleuribacter	5.6e-30	0.042529	0.00895589	1.11e-21	0.174152	0.175519	7.89e-05	4.23e-07	9.06e-05	Acanthopleuribacter	2.84e-27	1	1	6.16e-19	1	1	0.0421871	0.000232771	0.0483894
Subgroup_7	-0.0424812	0.011584	1.21405	0.0168617	-0.0392741	2.21461	0.0283943	-0.032807	1.35264	Subgroup_7	0.128822	0.187342	0	0.184598	0.214898	0	0.135184	0.19851	0	Subgroup_7	-0.329767	0.0618334	2.5879	0.0913431	-0.182757	3.62672	0.210041	-0.165267	2.07626	Subgroup_7	0.741576	0.950695	0	0.92722	0.854989	0	0.833636	0.868734	0	Subgroup_7	1	1	0	1	1	0	1	1	0
Subgroup_21	-0.0424812	0.011584	1.64345	0.0168617	-0.0392741	2.22404	0.0283943	-0.032807	1.3012	Subgroup_21	0.128822	0.187342	0	0.184598	0.214898	0	0.135184	0.19851	0	Subgroup_21	-0.329767	0.0618334	3.58066	0.0913431	-0.182757	3.96554	0.210041	-0.165267	2.59203	Subgroup_21	0.741576	0.950695	0	0.92722	0.854989	0	0.833636	0.868734	0	Subgroup_21	1	1	0	1	1	0	1	1	0
Subgroup_10	0.234778	-0.265675	1.70606	0.478072	0.785345	2.19524	-0.248865	0.171663	1.12966	Subgroup_10	0.338672	0	0.670388	0.477321	0.599819	0.770157	0	0.465062	0.712296	Subgroup_10	0.693231	-0.72489	2.54488	1.00157	1.3093	2.85037	-0.728304	0.369118	1.58594	Subgroup_10	0.488165	0	0.0109316	0.31655	0.190432	0.00436678	0	0.71204	0.112753	Subgroup_10	1	0	1	1	1	1	0	1	1
uncultured_2	-0.0424812	0.011584	1.68502	0.444353	0.502336	2.48914	0.0283943	-0.032807	1.57485	uncultured_2	0.128822	0.187342	0	0	0	0	0.135184	0.19851	0	uncultured_2	-0.329767	0.0618334	3.82974	1.2009	1.29417	3.7685	0.210041	-0.165267	2.43492	uncultured_2	0.741576	0.950695	0	0	0	0	0.833636	0.868734	0	uncultured_2	1	1	0	0	0	0	1	1	0
uncultured_3	6.29764	-2.90073	-0.845851	-1.51401	-0.076432	0.0580382	-5.13451	-4.52916	-0.728022	uncultured_3	0.434221	0.780057	1.08201	0.587735	0.626462	0.691047	0.816769	0.852805	0.686566	uncultured_3	14.5033	-3.71861	-0.781743	-2.576	-0.122006	0.0839859	-6.28637	-5.3109	-1.06038	uncultured_3	1.15e-47	0.000200319	0.434366	0.00999499	0.902895	0.933068	3.25e-10	1.09e-07	0.288971	uncultured_3	6.05e-45	0.110977	1	1	1	1	1.81e-07	6.01e-05	1
IMCC26256	-0.0424812	0.011584	1.22441	0.0168617	-0.0392741	2.7451	0.0283943	-0.032807	1.62288	IMCC26256	0.128822	0.187342	0	0.184598	0.214898	0	0.135184	0.19851	0	IMCC26256	-0.329767	0.0618334	1.89604	0.0913431	-0.182757	3.34151	0.210041	-0.165267	2.25934	IMCC26256	0.741576	0.950695	0	0.92722	0.854989	0	0.833636	0.868734	0	IMCC26256	1	1	0	1	1	0	1	1	0
Ilumatobacter	4.5684	-1.23111	-0.727134	-0.207155	0.607302	-1.90638	-2.17252	-1.94669	-2.31501	Ilumatobacter	0.366436	0.741109	0.808025	0.438128	0.425704	0.483734	0.984116	0.863567	0.722357	Ilumatobacter	12.4671	-1.66118	-0.89989	-0.472817	1.42658	-3.94097	-2.20759	-2.25425	-3.20479	Ilumatobacter	1.13e-35	0.0966777	0.368179	0.636344	0.1537	8.12e-05	0.0272732	0.0241806	0.00135159	Ilumatobacter	5.83e-33	1	1	1	1	0.0424438	1	1	0.683906
uncultured_4	0.396964	0.737489	0.185795	-0.0563791	0.665998	0.273159	0.570004	0.0503304	0.591674	uncultured_4	0.297299	0.695784	0.679101	0.510585	0.589106	0.655479	0.620866	0.463421	0.642553	uncultured_4	1.33524	1.05994	0.27359	-0.110421	1.13052	0.416732	0.91808	0.108606	0.920818	uncultured_4	0.181799	0.289172	0.7844	0.912076	0.258256	0.676875	0.358577	0.913515	0.357145	uncultured_4	1	1	1	1	1	1	1	1	1
IMCC26207	0.437098	-0.467995	0.770578	-0.462717	-0.518853	0.0986123	-0.451185	-0.512386	-0.266005	IMCC26207	0.332711	0	0.864306	0	0	0.440448	0	0	0.3903	IMCC26207	1.31375	-1.2966	0.891558	-1.28494	-1.37735	0.223891	-1.3437	-1.39456	-0.681541	IMCC26207	0.188931	0	0.37263	0	0	0.822842	0	0	0.495529	IMCC26207	1	0	1	0	0	1	0	0	1
Sva0996_marine_group	3.86813	-1.65328	-0.99995	-0.418864	-0.192319	-1.70314	-2.88277	-2.41309	-1.38367	Sva0996_marine_group	0.419358	0.780304	1.10369	0.449979	0.539895	0.841013	1.00794	0.906106	0.820105	Sva0996_marine_group	9.22393	-2.11876	-0.906007	-0.930854	-0.356216	-2.0251	-2.86005	-2.66314	-1.68719	Sva0996_marine_group	2.86e-20	0.0341108	0.364932	0.351929	0.721679	0.0428566	0.00423571	0.00774147	0.0915674	Sva0996_marine_group	1.41e-17	1	1	1	1	1	1	1	1
uncultured_5	0.535593	0.458254	0.885451	0.475883	1.11345	-0.536362	-0.00807005	1.33883	0.616517	uncultured_5	0.527062	0.758653	0.918225	0.738111	0.789659	0	0.730483	0.909381	0.827511	uncultured_5	1.01619	0.604037	0.964308	0.644731	1.41004	-0.965414	-0.0110476	1.47224	0.745025	uncultured_5	0.309541	0.545819	0.334892	0.519101	0.158528	0	0.991186	0.140957	0.456256	uncultured_5	1	1	1	1	1	0	1	1	1
uncultured_6	-0.0424812	0.011584	2.40196	0.882355	0.578934	3.13498	0.0283943	0.496869	2.42104	uncultured_6	0.128822	0.187342	0	0	0	0	0.135184	0	0	uncultured_6	-0.329767	0.0618334	3.53711	2.11609	1.27988	3.83055	0.210041	1.29134	3.32528	uncultured_6	0.741576	0.950695	0	0	0	0	0.833636	0	0	uncultured_6	1	1	0	0	0	0	1	0	0
uncultured_7	-0.0424812	0.011584	1.6972	0.0168617	-0.0392741	2.08559	0.0283943	-0.032807	1.83234	uncultured_7	0.128822	0.187342	0	0.184598	0.214898	0	0.135184	0.19851	0	uncultured_7	-0.329767	0.0618334	2.33494	0.0913431	-0.182757	2.4846	0.210041	-0.165267	2.57223	uncultured_7	0.741576	0.950695	0	0.92722	0.854989	0	0.833636	0.868734	0	uncultured_7	1	1	0	1	1	0	1	1	0
0319-7L14	-0.0424812	0.011584	2.78172	0.0168617	-0.0392741	3.66008	0.0283943	-0.032807	2.59135	0319-7L14	0.128822	0.187342	0	0.184598	0.214898	0	0.135184	0.19851	0	0319-7L14	-0.329767	0.0618334	3.511	0.0913431	-0.182757	3.73628	0.210041	-0.165267	3.10704	0319-7L14	0.741576	0.950695	0	0.92722	0.854989	0	0.833636	0.868734	0	0319-7L14	1	1	0	1	1	0	1	1	0
Bifidobacterium	0.695295	-0.726192	-0.269946	2.53457	0.988473	0.516465	-0.709382	-0.125383	0.984042	Bifidobacterium	0.741904	0	0.890362	0.955954	1.17998	1.43084	0	0.87777	1.08117	Bifidobacterium	0.937176	-0.958953	-0.303187	2.65136	0.837702	0.360952	-0.953649	-0.142842	0.910166	Bifidobacterium	0.348668	0	0.761747	0.00801691	0.402198	0.718135	0	0.886415	0.362735	Bifidobacterium	1	0	1	1	1	1	0	1	1
Corynebacterium	1.9243	-0.347608	-0.890203	1.53497	-0.597427	-1.31026	-1.26493	-0.949767	-1.07433	Corynebacterium	0.989165	1.30178	1.20307	1.47238	1.50625	1.20391	1.16686	1.29552	1.18263	Corynebacterium	1.94538	-0.267025	-0.739945	1.04251	-0.396632	-1.08833	-1.08405	-0.733115	-0.908424	Corynebacterium	0.051729	0.78945	0.459333	0.297176	0.691639	0.276448	0.278343	0.463488	0.363654	Corynebacterium	1	1	1	1	1	1	1	1	1
Lawsonella	0.650666	-0.0295593	-0.66516	1.11992	0.1144	-0.651435	-0.664753	-0.128701	-0.710623	Lawsonella	0.522285	0.714949	0	1.07826	0.822447	0	0	0.672858	0	Lawsonella	1.24581	-0.0413447	-1.17231	1.03863	0.139097	-1.18242	-1.26712	-0.191275	-1.29166	Lawsonella	0.212835	0.967021	0	0.298976	0.889373	0	0	0.84831	0	Lawsonella	1	1	0	1	1	0	0	1	0
Mycobacterium	-0.0424812	0.011584	0.442138	1.05396	0.237985	0.870014	0.0283943	-0.032807	0.250764	Mycobacterium	0.128822	0.187342	0	0	0	0	0.135184	0.19851	0	Mycobacterium	-0.329767	0.0618334	1.16405	2.58161	1.22946	1.82141	0.210041	-0.165267	0.973165	Mycobacterium	0.741576	0.950695	0	0	0	0	0.833636	0.868734	0	Mycobacterium	1	1	0	0	0	0	1	1	0
uncultured_8	-0.0424812	0.011584	2.1687	0.0168617	-0.0392741	3.0244	0.0283943	-0.032807	2.46366	uncultured_8	0.128822	0.187342	0	0.184598	0.214898	0	0.135184	0.19851	0	uncultured_8	-0.329767	0.0618334	3.31488	0.0913431	-0.182757	3.6617	0.210041	-0.165267	3.27845	uncultured_8	0.741576	0.950695	0	0.92722	0.854989	0	0.833636	0.868734	0	uncultured_8	1	1	0	1	1	0	1	1	0
Jatrophihabitans	-0.0424812	0.011584	1.94387	0.0168617	-0.0392741	1.41374	0.0283943	-0.032807	1.20793	Jatrophihabitans	0.128822	0.187342	0	0.184598	0.214898	0	0.135184	0.19851	0	Jatrophihabitans	-0.329767	0.0618334	1.74545	0.0913431	-0.182757	1.5394	0.210041	-0.165267	1.4567	Jatrophihabitans	0.741576	0.950695	0	0.92722	0.854989	0	0.833636	0.868734	0	Jatrophihabitans	1	1	0	1	1	0	1	1	0
Glycomyces	-0.0424812	0.011584	1.1695	0.0168617	-0.0392741	2.21915	0.0283943	-0.032807	2.00965	Glycomyces	0.128822	0.187342	0	0.184598	0.214898	0	0.135184	0.19851	0	Glycomyces	-0.329767	0.0618334	1.71745	0.0913431	-0.182757	2.536	0.210041	-0.165267	2.88269	Glycomyces	0.741576	0.950695	0	0.92722	0.854989	0	0.833636	0.868734	0	Glycomyces	1	1	0	1	1	0	1	1	0
Quadrisphaera	-0.0424812	0.011584	1.48604	0.0168617	-0.0392741	2.26806	0.0283943	-0.032807	1.5493	Quadrisphaera	0.128822	0.187342	0	0.184598	0.214898	0	0.135184	0.19851	0	Quadrisphaera	-0.329767	0.0618334	2.54788	0.0913431	-0.182757	3.71585	0.210041	-0.165267	2.44479	Quadrisphaera	0.741576	0.950695	0	0.92722	0.854989	0	0.833636	0.868734	0	Quadrisphaera	1	1	0	1	1	0	1	1	0
Brevibacterium	0.470509	0.0479003	-0.485003	0.817591	0.291638	-0.471278	-0.484596	0.413493	-0.530465	Brevibacterium	0.362265	0.535823	0	0.747415	0.72902	0	0	0.83617	0	Brevibacterium	1.2988	0.0893957	-1.17344	1.09389	0.400041	-1.1861	-1.32705	0.494509	-1.34054	Brevibacterium	0.194014	0.928767	0	0.274003	0.689126	0	0	0.620947	0	Brevibacterium	1	1	0	1	1	0	0	1	0
Kocuria	-0.0424812	0.011584	0.0279868	1.79374	1.07892	0.591018	0.0283943	0.897148	0.464253	Kocuria	0.128822	0.187342	0.20964	0	0	0	0.135184	0	0	Kocuria	-0.329767	0.0618334	0.133499	1.92258	1.21551	1.10544	0.210041	1.21323	1.04403	Kocuria	0.741576	0.950695	0.893799	0	0	0	0.833636	0	0	Kocuria	1	1	1	0	0	0	1	0	0
Micrococcus	0.743884	-0.144083	0.642292	1.16494	0.25669	-0.744653	-0.757971	0.0553319	-0.404191	Micrococcus	0.60532	0.765861	0.8808	1.03768	1.03924	0	0	0.907507	0.72022	Micrococcus	1.22891	-0.188132	0.729215	1.12264	0.246999	-1.17836	-1.24773	0.0609713	-0.561206	Micrococcus	0.219105	0.850773	0.46587	0.261591	0.804909	0	0	0.951382	0.574657	Micrococcus	1	1	1	1	1	0	0	1	1
Rothia	1.58616	-0.916279	-0.912803	0.16364	-0.902191	-0.576691	-0.93381	-1.15403	-0.339599	Rothia	0.9507	1.15159	1.21498	1.29239	1.1067	1.21024	1.13104	1.08114	1.26557	Rothia	1.66842	-0.795662	-0.751291	0.126618	-0.815205	-0.476509	-0.825622	-1.06742	-0.268336	Rothia	0.0952329	0.426228	0.452478	0.899242	0.414955	0.633712	0.409018	0.285783	0.788441	Rothia	1	1	1	1	1	1	1	1	1
Longispora	-0.0424812	0.011584	0.535407	0.0168617	-0.0392741	2.13298	0.0283943	-0.032807	0.848017	Longispora	0.128822	0.187342	0	0.184598	0.214898	0	0.135184	0.19851	0	Longispora	-0.329767	0.0618334	1.1698	0.0913431	-0.182757	3.67194	0.210041	-0.165267	1.8196	Longispora	0.741576	0.950695	0	0.92722	0.854989	0	0.833636	0.868734	0	Longispora	1	1	0	1	1	0	1	1	0
Nitriliruptoraceae	-0.0424812	0.011584	1.8259	1.1391	0.717564	3.14767	0.0283943	0.573457	2.53312	Nitriliruptoraceae	0.128822	0.187342	0	0	0	0	0.135184	0	0	Nitriliruptoraceae	-0.329767	0.0618334	2.31454	2.03569	1.25639	3.49842	0.210041	1.27076	3.27065	Nitriliruptoraceae	0.741576	0.950695	0	0	0	0	0.833636	0	0	Nitriliruptoraceae	1	1	0	0	0	0	1	0	0
Nocardioides	0.727548	-0.170719	1.92986	-0.484928	-0.809304	1.19431	-0.741635	-0.802837	1.94627	Nocardioides	0.590761	0.730854	0.939732	0.629926	0	0.934828	0	0	0.992003	Nocardioides	1.23154	-0.233588	2.05363	-0.769818	-1.30688	1.27758	-1.25076	-1.30902	1.96196	Nocardioides	0.21812	0.815305	0.0400115	0.441408	0	0.201399	0	0	0.0497669	Nocardioides	1	1	1	1	0	1	0	0	1
Cutibacterium	2.26426	-0.85588	-1.48794	1.01042	-0.371331	-2.26503	-2.27835	-1.24962	-2.32422	Cutibacterium	0.900458	1.21427	1.22822	1.43084	1.4228	0	0	1.25407	0	Cutibacterium	2.51457	-0.704853	-1.21146	0.70617	-0.260986	-2.45435	-2.52517	-0.996454	-2.51824	Cutibacterium	0.0119177	0.480902	0.225719	0.480083	0.794103	0	0	0.31903	0	Cutibacterium	1	1	1	1	1	0	0	1	0
uncultured_10	-0.0424812	0.011584	0.6428	1.18999	-0.0392741	0.469204	0.0283943	-0.032807	0.329098	uncultured_10	0.128822	0.187342	0	0	0.214898	0	0.135184	0.19851	0	uncultured_10	-0.329767	0.0618334	1.98561	1.70267	-0.182757	1.08712	0.210041	-0.165267	1.04249	uncultured_10	0.741576	0.950695	0	0	0.854989	0	0.833636	0.868734	0	uncultured_10	1	1	0	0	1	0	1	1	0
Amycolatopsis	0.616686	-0.111104	-0.0881645	-0.642306	-0.698441	0.930798	-0.630773	-0.691974	0.966718	Amycolatopsis	0.492046	0.623892	0.68804	0	0	0.763071	0	0	0.67827	Amycolatopsis	1.25331	-0.178082	-0.128139	-1.25315	-1.33119	1.21981	-1.27568	-1.33635	1.42527	Amycolatopsis	0.210093	0.858659	0.898039	0	0	0.222538	0	0	0.154079	Amycolatopsis	1	1	1	0	0	1	0	0	1
Streptomyces	0.373407	-0.0577307	1.01123	-0.399027	-0.455162	2.52848	-0.387494	-0.448695	1.32419	Streptomyces	0.276574	0.348596	0.792165	0	0	0.818874	0	0	0.737806	Streptomyces	1.35012	-0.165609	1.27654	-1.29492	-1.39084	3.08775	-1.38362	-1.41711	1.79477	Streptomyces	0.176978	0.868465	0.201764	0	0	0.00201681	0	0	0.0726902	Streptomyces	1	1	1	0	0	0.941848	0	0	1
Collinsella	0.674223	-0.70512	0.373218	2.63943	0.77089	0.833057	-0.68831	0.227761	0.881529	Collinsella	0.723237	0	1.04491	0.765199	1.06119	1.35472	0	0.871752	1.03621	Collinsella	0.932229	-0.954302	0.357177	3.44934	0.726439	0.614929	-0.949109	0.261268	0.850721	Collinsella	0.351218	0	0.720959	0.000561964	0.46757	0.538602	0	0.793886	0.394924	Collinsella	1	0	1	0.276486	1	1	0	1	1
Enterorhabdus	0.546407	-0.577304	0.529271	-0.572026	-0.23898	-0.0106965	-0.560494	0.030309	-0.0570571	Enterorhabdus	0.573703	0	0.964478	0	0.682772	0.768043	0	0.855204	0.754372	Enterorhabdus	0.95242	-0.974849	0.548764	-0.966063	-0.350014	-0.0139269	-0.97321	0.0354407	-0.0756353	Enterorhabdus	0.340884	0	0.583168	0	0.726328	0.988888	0	0.971728	0.939709	Enterorhabdus	1	0	1	0	1	1	0	1	1
MB-A2-108	-0.0424812	0.011584	3.12881	0.0168617	-0.0392741	3.7889	0.0283943	-0.032807	3.09267	MB-A2-108	0.128822	0.187342	0	0.184598	0.214898	0	0.135184	0.19851	0	MB-A2-108	-0.329767	0.0618334	3.36578	0.0913431	-0.182757	3.75775	0.210041	-0.165267	3.27645	MB-A2-108	0.741576	0.950695	0	0.92722	0.854989	0	0.833636	0.868734	0	MB-A2-108	1	1	0	1	1	0	1	1	0
Rubrobacter	-0.0424812	0.011584	4.2635	0.247911	-0.0392741	2.56691	0.0283943	-0.032807	3.03985	Rubrobacter	0.128822	0.187342	0	0	0.214898	0	0.135184	0.19851	0	Rubrobacter	-0.329767	0.0618334	3.59946	1.10811	-0.182757	2.47685	0.210041	-0.165267	2.93246	Rubrobacter	0.741576	0.950695	0	0	0.854989	0	0.833636	0.868734	0	Rubrobacter	1	1	0	0	1	0	1	1	0
Gaiella	-0.0424812	0.011584	1.33686	0.0168617	-0.0392741	2.42683	0.0283943	-0.032807	1.18383	Gaiella	0.128822	0.187342	0	0.184598	0.214898	0	0.135184	0.19851	0	Gaiella	-0.329767	0.0618334	2.5842	0.0913431	-0.182757	3.96204	0.210041	-0.165267	1.84132	Gaiella	0.741576	0.950695	0	0.92722	0.854989	0	0.833636	0.868734	0	Gaiella	1	1	0	1	1	0	1	1	0
uncultured_11	-0.0424812	0.011584	2.73705	0.553341	0.319078	3.37589	0.0283943	-0.032807	2.37158	uncultured_11	0.128822	0.187342	0	0	0	0	0.135184	0.19851	0	uncultured_11	-0.329767	0.0618334	3.3832	2.27555	1.30222	3.76667	0.210041	-0.165267	2.87862	uncultured_11	0.741576	0.950695	0	0	0	0	0.833636	0.868734	0	uncultured_11	1	1	0	0	0	0	1	1	0
67-14	-0.0424812	0.011584	2.19052	0.0168617	-0.0392741	2.98881	0.0283943	-0.032807	1.95621	67-14	0.128822	0.187342	0	0.184598	0.214898	0	0.135184	0.19851	0	67-14	-0.329767	0.0618334	2.58212	0.0913431	-0.182757	3.79861	0.210041	-0.165267	2.36468	67-14	0.741576	0.950695	0	0.92722	0.854989	0	0.833636	0.868734	0	67-14	1	1	0	1	1	0	1	1	0
uncultured_12	-0.0424812	0.011584	0.394191	0.0168617	-0.0392741	1.93923	0.0283943	-0.032807	0.396676	uncultured_12	0.128822	0.187342	0	0.184598	0.214898	0	0.135184	0.19851	0	uncultured_12	-0.329767	0.0618334	0.948396	0.0913431	-0.182757	4.02414	0.210041	-0.165267	1.02159	uncultured_12	0.741576	0.950695	0	0.92722	0.854989	0	0.833636	0.868734	0	uncultured_12	1	1	0	1	1	0	1	1	0
Bacteroides	4.30155	-2.02834	-1.97127	1.1759	0.37463	-1.28305	-2.13479	0.852398	-1.33353	Bacteroides	0.456098	1.03313	1.56364	0.542689	0.547848	1.49387	0.939792	0.567461	1.35062	Bacteroides	9.4312	-1.9633	-1.26069	2.1668	0.683821	-0.858876	-2.27156	1.50213	-0.987347	Bacteroides	4.05e-21	0.049611	0.20742	0.0302504	0.494088	0.390409	0.0231132	0.133065	0.323473	Bacteroides	2.01e-18	1	1	1	1	1	1	1	1
Bacteroidetes_BD2-2	-0.0424812	2.31919	3.28133	1.3175	1.13345	0.597079	0.0283943	-0.032807	0.977309	Bacteroidetes_BD2-2	0.128822	0	0	0	0	0	0.135184	0.19851	0	Bacteroidetes_BD2-2	-0.329767	3.30371	8.32929	2.13992	1.5914	1.78919	0.210041	-0.165267	1.85524	Bacteroidetes_BD2-2	0.741576	0	0	0	0	0	0.833636	0.868734	0	Bacteroidetes_BD2-2	1	0	0	0	0	0	1	1	0
Marinifilum	1.37149	2.51535	2.0987	-0.841746	-0.141893	0.217774	1.2077	-0.246462	3.26886	Marinifilum	0.813431	0.899808	1.0664	0.981782	1.1518	1.01901	0.995275	1.12277	1.0082	Marinifilum	1.68606	2.79543	1.96802	-0.857365	-0.123193	0.213711	1.21343	-0.219514	3.24228	Marinifilum	0.0917841	0.00518314	0.0490657	0.391243	0.901954	0.830773	0.224964	0.82625	0.00118577	Marinifilum	1	1	1	1	1	1	1	1	0.60237
Odoribacter	1.52392	-0.170489	-1.12426	-0.237402	0.0275663	-0.628811	-1.09856	-0.221088	-1.58388	Odoribacter	0.652767	0.908662	0.829319	0.845603	0.841863	0.938721	0.773032	0.921349	0	Odoribacter	2.33456	-0.187627	-1.35565	-0.280749	0.0327444	-0.669859	-1.42111	-0.239961	-2.33579	Odoribacter	0.0195666	0.851169	0.175211	0.778903	0.973878	0.502947	0.155285	0.810361	0	Odoribacter	1	1	1	1	1	1	1	1	0
Carboxylicivirga	3.56604	1.53317	-0.102895	-0.669431	1.1958	-3.2006	0.0160114	-0.214633	-2.37235	Carboxylicivirga	0.429181	0.534277	0.521769	0.587822	0.578896	0.627487	0.52657	0.785833	0.684544	Carboxylicivirga	8.30893	2.86961	-0.197204	-1.13883	2.06565	-5.10067	0.030407	-0.273128	-3.46559	Carboxylicivirga	9.66e-17	0.00410976	0.843668	0.254773	0.0388612	3.38e-07	0.975742	0.784755	0.000529073	Carboxylicivirga	4.67e-14	1	1	1	1	0.000185476	1	1	0.277234
Muribaculaceae	4.66123	-0.0667694	-2.28581	-2.43908	0.290714	-1.3132	-0.976183	0.937394	-1.50589	Muribaculaceae	0.435584	0.60955	1.61066	0.983401	0.596045	1.56561	0.711089	0.736259	1.42657	Muribaculaceae	10.7011	-0.109539	-1.41918	-2.48025	0.487739	-0.838777	-1.3728	1.27318	-1.0556	Muribaculaceae	1.01e-26	0.912775	0.155847	0.0131289	0.625735	0.401595	0.169815	0.202952	0.291149	Muribaculaceae	5.03e-24	1	1	1	1	1	1	1	1
Muribaculum	-0.0424812	0.011584	0.490085	0.76683	0.5388	0.388286	0.0283943	0.750606	0.489945	Muribaculum	0.128822	0.187342	0	0	0	0	0.135184	0	0	Muribaculum	-0.329767	0.0618334	0.900656	2.16634	1.28736	1.06093	0.210041	1.8808	1.0503	Muribaculum	0.741576	0.950695	0	0	0	0	0.833636	0	0	Muribaculum	1	1	0	0	0	0	1	0	0
Porphyromonas	0.315871	0.168406	0.288564	0.928627	-0.120367	0.86504	-0.329958	0.585639	0.889315	Porphyromonas	0.226233	0.534874	0.716048	0.534409	0.269808	0.878091	0	0.60053	0.84387	Porphyromonas	1.39622	0.314852	0.402995	1.73767	-0.446121	0.985136	-1.43293	0.975203	1.05385	Porphyromonas	0.162649	0.752874	0.686952	0.0822689	0.65551	0.324557	0	0.32946	0.29195	Porphyromonas	1	1	1	1	1	1	0	1	1
Alloprevotella	2.38489	-0.333098	-0.408664	-1.0135	0.203517	-0.0289709	-1.04597	1.46671	-0.172988	Alloprevotella	0.728563	1.00538	1.49358	0.932358	1.00899	1.31681	1.03041	0.890476	1.21251	Alloprevotella	3.27342	-0.331315	-0.273614	-1.08703	0.201703	-0.0220008	-1.0151	1.6471	-0.14267	Alloprevotella	0.00106256	0.740407	0.784381	0.277025	0.840149	0.982447	0.310059	0.0995365	0.886551	Alloprevotella	0.462212	1	1	1	1	1	1	1	1
Prevotella	1.34997	-1.03429	-0.656379	1.67767	-0.523064	-0.205901	-1.36405	-0.151102	-0.947826	Prevotella	0.74634	0.778032	1.07119	0.975411	1.01702	1.0983	0	0.996126	0.896561	Prevotella	1.80878	-1.32937	-0.61276	1.71996	-0.514311	-0.187473	-1.82289	-0.15169	-1.05718	Prevotella	0.0704847	0.183727	0.540035	0.0854396	0.607035	0.85129	0	0.879431	0.290429	Prevotella	1	1	1	1	1	1	0	1	1
Prevotellaceae_UCG-001	1.3946	-0.52281	-0.560132	-1.07364	0.178775	0.180417	-1.40868	1.18584	0.206148	Prevotellaceae_UCG-001	0.53362	0.687192	1.02874	0.598242	0.761745	0.942515	0	0.622903	0.903631	Prevotellaceae_UCG-001	2.61346	-0.760792	-0.544486	-1.79466	0.234691	0.191421	-2.6285	1.90373	0.228133	Prevotellaceae_UCG-001	0.00896301	0.446781	0.586107	0.0727076	0.814449	0.848195	0	0.0569452	0.819543	Prevotellaceae_UCG-001	1	1	1	1	1	1	0	1	1
Prevotellaceae_UCG-003	0.735883	-0.184029	-0.750377	0.397922	-0.0749237	-0.736652	-0.74997	-0.411522	-0.79584	Prevotellaceae_UCG-003	0.598189	0.73428	0	0.824614	0.80832	0	0	0.648329	0	Prevotellaceae_UCG-003	1.23019	-0.250625	-1.16961	0.482555	-0.0926906	-1.17871	-1.2492	-0.634743	-1.27447	Prevotellaceae_UCG-003	0.218628	0.802104	0	0.629412	0.926149	0	0	0.525596	0	Prevotellaceae_UCG-003	1	1	0	1	1	0	0	1	0
Prevotellaceae_UCG-004	0.418036	-0.0651688	-0.43253	0.755167	0.0890967	-0.418805	-0.432123	0.0894272	-0.477993	Prevotellaceae_UCG-004	0.315877	0.400066	0	0.666972	0.515316	0	0	0.517714	0	Prevotellaceae_UCG-004	1.32341	-0.162895	-1.1699	1.13223	0.172897	-1.18324	-1.35439	0.172735	-1.35819	Prevotellaceae_UCG-004	0.185698	0.870601	0	0.257537	0.862732	0	0	0.86286	0	Prevotellaceae_UCG-004	1	1	0	1	1	0	0	1	0
Draconibacterium	1.35279	2.16394	1.21076	-1.37841	1.95399	-1.12251	-0.565409	-1.04431	0.57715	Draconibacterium	0.523799	0.569868	0.727531	0	0.571655	0.570272	0.674337	0.674684	0.936176	Draconibacterium	2.58265	3.79726	1.66421	-2.53656	3.41814	-1.96837	-0.838467	-1.54785	0.616497	Draconibacterium	0.0098046	0.000146305	0.0960703	0	0.000630513	0.049025	0.401769	0.121658	0.537567	Draconibacterium	1	0.0813456	1	0	0.351196	1	1	1	1
Alistipes	3.61591	0.30486	-1.72796	-0.378843	0.744115	-0.949901	-0.795683	1.27803	-1.27815	Alistipes	0.787369	0.857685	1.50042	1.08545	0.831288	1.47233	1.05577	0.85529	1.30342	Alistipes	4.59239	0.355445	-1.15165	-0.349019	0.895134	-0.645169	-0.753652	1.49427	-0.980616	Alistipes	4.38e-06	0.722256	0.249464	0.727075	0.370715	0.518817	0.451058	0.135105	0.326782	Alistipes	0.00206829	1	1	1	1	1	1	1	1
Rikenella	-0.0424812	0.462926	0.0279868	0.363435	0.473716	0.041712	0.0283943	1.15108	0.366289	Rikenella	0.128822	0	0.20964	0	0	0.195579	0.135184	0	0	Rikenella	-0.329767	0.947573	0.133499	0.93692	0.840025	0.213275	0.210041	1.91324	0.834246	Rikenella	0.741576	0	0.893799	0	0	0.831113	0.833636	0	0	Rikenella	1	0	1	0	0	1	1	0	0
Rikenellaceae_RC9_gut_group	1.54298	-0.311283	0.239327	1.08282	0.817722	-0.159217	-0.264777	2.07701	0.313025	Rikenellaceae_RC9_gut_group	0.829728	1.06724	1.49371	1.14597	1.18003	1.21407	1.07943	1.10464	1.18261	Rikenellaceae_RC9_gut_group	1.85963	-0.291672	0.160224	0.944888	0.692968	-0.131143	-0.245293	1.88026	0.26469	Rikenellaceae_RC9_gut_group	0.0629384	0.770537	0.872705	0.344716	0.488329	0.895662	0.80623	0.060073	0.791249	Rikenellaceae_RC9_gut_group	1	1	1	1	1	1	1	1	1
Parabacteroides	0.786146	-0.417394	0.865826	1.68161	0.71814	0.174992	-0.522974	1.11816	0.575286	Parabacteroides	0.82248	0.926526	1.37833	1.09191	1.15896	1.29195	0.855959	1.15655	1.21885	Parabacteroides	0.955823	-0.450493	0.628169	1.54007	0.619642	0.135448	-0.61098	0.96681	0.47199	Parabacteroides	0.339161	0.652355	0.529893	0.123544	0.535494	0.892258	0.541213	0.333639	0.636934	Parabacteroides	1	1	1	1	1	1	1	1	1
Williamwhitmaniaceae	-0.0424812	0.011584	2.71906	0.0168617	-0.0392741	0.638965	0.0283943	-0.032807	-0.0174755	Williamwhitmaniaceae	0.128822	0.187342	0	0.184598	0.214898	0	0.135184	0.19851	0.190439	Williamwhitmaniaceae	-0.329767	0.0618334	3.56181	0.0913431	-0.182757	1.82524	0.210041	-0.165267	-0.0917641	Williamwhitmaniaceae	0.741576	0.950695	0	0.92722	0.854989	0	0.833636	0.868734	0.926885	Williamwhitmaniaceae	1	1	0	1	1	0	1	1	1
Bacteroidetes_VC2.1_Bac22	0.674223	0.690626	0.995688	-0.699842	0.5388	-0.0643982	-0.68831	-0.749511	0.235339	Bacteroidetes_VC2.1_Bac22	0.685955	0.857645	1.05169	0	0.849376	0.779526	0	0	0.856528	Bacteroidetes_VC2.1_Bac22	0.982896	0.805259	0.946752	-0.996498	0.634349	-0.082612	-1.00047	-1.06123	0.274759	Bacteroidetes_VC2.1_Bac22	0.325659	0.42067	0.343765	0	0.525853	0.93416	0	0	0.783501	Bacteroidetes_VC2.1_Bac22	1	1	1	0	1	1	0	0	1
37-13	3.98339	0.743736	-1.20438	-2.45212	1.09996	-1.52977	0.278094	1.06174	-0.487729	37-13	0.355022	0.420225	0.676294	0.749533	0.623791	0.508066	0.453354	0.486264	0.792558	37-13	11.2201	1.76985	-1.78085	-3.27153	1.76334	-3.01096	0.613414	2.18347	-0.615386	37-13	3.25e-29	0.0767514	0.0749373	0.00106969	0.0778428	0.0026042	0.539602	0.0290014	0.5383	37-13	1.64e-26	1	1	0.522008	1	1	1	1	1
Edaphobaculum	3.2743	-1.83609	-1.83929	-3.06887	-0.361412	-0.54925	-2.80881	-3.34959	-3.33426	Edaphobaculum	0.771915	0.964947	0.986929	0.794558	1.0188	0.959813	0.891436	0	0	Edaphobaculum	4.24179	-1.90279	-1.86365	-3.86236	-0.354743	-0.572247	-3.15088	-4.23641	-4.19058	Edaphobaculum	2.22e-05	0.0570681	0.0623709	0.000112296	0.722782	0.567154	0.0016278	0	0	Edaphobaculum	0.0101561	1	1	0.0573833	1	1	0.831806	0	0
Niastella	-0.0424812	0.011584	1.81571	0.0168617	-0.0392741	1.53937	0.0283943	-0.032807	1.169	Niastella	0.128822	0.187342	0	0.184598	0.214898	0	0.135184	0.19851	0	Niastella	-0.329767	0.0618334	2.65471	0.0913431	-0.182757	2.64127	0.210041	-0.165267	1.80874	Niastella	0.741576	0.950695	0	0.92722	0.854989	0	0.833636	0.868734	0	Niastella	1	1	0	1	1	0	1	1	0
Aureispira	1.60649	-1.63739	-1.62099	-1.40106	-0.351824	-1.60726	-1.62058	-1.68178	-1.31987	Aureispira	1.01113	0	0	1.05183	1.19117	0	0	0	1.06087	Aureispira	1.58881	-1.59956	-1.54439	-1.33203	-0.295359	-1.55653	-1.60002	-1.63768	-1.24414	Aureispira	0.112104	0	0	0.182852	0.767719	0	0	0	0.213446	Aureispira	1	0	0	1	1	0	0	0	1
Lewinella	5.65995	0.564019	-1.31093	-2.20523	0.21142	-2.72918	1.44318	2.1772	-0.862911	Lewinella	0.184748	0.485523	0.652259	0.650199	0.327305	0.894642	0.227901	0.303123	0.306429	Lewinella	30.6361	1.16167	-2.00984	-3.39162	0.645943	-3.05058	6.33248	7.18257	-2.81603	Lewinella	4.05e-206	0.245369	0.0444486	0.000694795	0.518316	0.002284	2.41e-10	6.84e-13	0.00486217	Lewinella	2.23e-203	1	1	0.340449	1	1	1.34e-07	3.82e-10	1
Phaeodactylibacter	-0.0424812	1.21474	0.352305	1.26796	0.619893	0.041712	4.33701	1.18337	-0.0174755	Phaeodactylibacter	0.128822	0	0	0	0	0.195579	0	0	0.190439	Phaeodactylibacter	-0.329767	2.49784	0.922375	2.28727	1.01769	0.213275	9.88234	1.95885	-0.0917641	Phaeodactylibacter	0.741576	0	0	0	0	0.831113	0	0	0.926885	Phaeodactylibacter	1	0	0	0	0	1	0	0	1
Portibacter	-0.0424812	0.439076	0.0279868	1.73355	0.913161	0.041712	0.606469	1.07143	-0.0174755	Portibacter	0.128822	0	0.20964	0	0	0.195579	0	0	0.190439	Portibacter	-0.329767	1.40337	0.133499	2.77773	2.09295	0.213275	1.15743	1.83363	-0.0917641	Portibacter	0.741576	0	0.893799	0	0	0.831113	0	0	0.926885	Portibacter	1	0	1	0	0	1	0	0	1
Rubidimonas	4.19467	2.23721	0.0120869	-1.83214	1.5853	-2.1481	1.95211	2.40746	-0.56382	Rubidimonas	0.610546	0.819007	0.989074	1.11785	0.650259	0.860862	0.712931	0.704973	0.914575	Rubidimonas	6.87036	2.73161	0.0122204	-1.63899	2.43796	-2.49529	2.73815	3.41497	-0.616483	Rubidimonas	6.4e-12	0.00630255	0.99025	0.101216	0.0147706	0.0125855	0.00617864	0.000637895	0.537576	Rubidimonas	3.08e-09	1	1	1	1	1	1	0.337447	1
uncultured_15	7.57992	-0.540921	-2.42359	-2.59619	0.175128	-3.59005	0.521492	-0.297713	-2.11628	uncultured_15	0.428357	0.481225	0.53867	0.730055	0.495067	0.512833	0.470292	0.484953	0.460697	uncultured_15	17.6953	-1.12405	-4.49922	-3.55616	0.353747	-7.00044	1.10887	-0.613901	-4.59364	uncultured_15	4.56e-70	0.260992	6.82e-06	0.000376312	0.723529	2.55e-12	0.267487	0.539281	4.36e-06	uncultured_15	2.44e-67	1	0.00370341	0.186274	1	1.43e-09	1	1	0.00236521
uncultured_16	5.21207	-0.16126	-2.11118	-1.21001	0.247534	-2.73343	0.635224	0.167274	-1.64068	uncultured_16	0.229599	0.295322	0.670692	0.518526	0.261908	0.755487	0.311459	0.390554	0.438558	uncultured_16	22.7008	-0.546047	-3.14777	-2.33356	0.945118	-3.61811	2.03951	0.428301	-3.74107	uncultured_16	4.4e-114	0.585034	0.00164523	0.0196188	0.344599	0.000296764	0.0413989	0.668432	0.000183237	uncultured_16	2.4e-111	1	0.804518	1	1	0.145711	1	1	0.0972989
uncultured_17	0.279406	-0.310304	-0.293901	-0.305026	1.10933	0.018451	-0.293493	0.0115095	-0.339363	uncultured_17	0.194647	0	0	0	0.514583	0.325497	0	0.435529	0	uncultured_17	1.43545	-1.30443	-1.12524	-1.29244	2.15578	0.0566857	-1.47352	0.0264264	-1.39843	uncultured_17	0.151159	0	0	0	0.0311009	0.954796	0	0.978917	0	uncultured_17	1	0	0	0	1	1	0	1	0
Catalinimonas	-0.0424812	0.011584	0.394191	0.0168617	-0.0392741	0.889645	0.0283943	-0.032807	1.06456	Catalinimonas	0.128822	0.187342	0	0.184598	0.214898	0	0.135184	0.19851	0	Catalinimonas	-0.329767	0.0618334	1.15484	0.0913431	-0.182757	1.72754	0.210041	-0.165267	2.15758	Catalinimonas	0.741576	0.950695	0	0.92722	0.854989	0	0.833636	0.868734	0	Catalinimonas	1	1	0	1	1	0	1	1	0
Cyclobacteriaceae	-0.0424812	0.011584	1.35088	0.0168617	-0.0392741	0.984377	0.0283943	-0.032807	0.422367	Cyclobacteriaceae	0.128822	0.187342	0	0.184598	0.214898	0	0.135184	0.19851	0	Cyclobacteriaceae	-0.329767	0.0618334	2.65881	0.0913431	-0.182757	1.79147	0.210041	-0.165267	1.08018	Cyclobacteriaceae	0.741576	0.950695	0	0.92722	0.854989	0	0.833636	0.868734	0	Cyclobacteriaceae	1	1	0	1	1	0	1	1	0
Echinicola	-0.0424812	0.011584	0.981918	0.0168617	-0.0392741	2.16466	0.0283943	-0.032807	2.06662	Echinicola	0.128822	0.187342	0	0.184598	0.214898	0	0.135184	0.19851	0	Echinicola	-0.329767	0.0618334	1.71076	0.0913431	-0.182757	2.54468	0.210041	-0.165267	2.31203	Echinicola	0.741576	0.950695	0	0.92722	0.854989	0	0.833636	0.868734	0	Echinicola	1	1	0	1	1	0	1	1	0
Ekhidna	1.64428	-0.26882	-1.3122	-1.6699	-0.201308	-1.64505	2.56053	-0.601352	-0.275277	Ekhidna	0.587805	0.814449	0.711063	0	0.922837	0	0.636102	0.836136	0.815445	Ekhidna	2.79733	-0.330064	-1.84541	-2.75598	-0.21814	-2.67572	4.02534	-0.719203	-0.33758	Ekhidna	0.00515275	0.741352	0.0649781	0	0.82732	0	5.69e-05	0.472016	0.73568	Ekhidna	1	1	1	0	1	0	0.0305514	1	1
Fabibacter	3.46342	-2.21498	0.484286	-1.98886	-0.315566	2.64103	-1.96424	-3.53871	-1.19912	Fabibacter	0.84396	1.16748	1.13907	1.0679	1.28012	0.915715	1.16193	0	1.10396	Fabibacter	4.10377	-1.89723	0.425158	-1.8624	-0.246512	2.88412	-1.6905	-4.10691	-1.0862	Fabibacter	4.06e-05	0.0577973	0.670722	0.0625472	0.805286	0.00392515	0.0909325	0	0.277391	Fabibacter	0.0184538	1	1	1	1	1	1	0	1
Fulvivirga	-0.0424812	0.011584	1.4728	0.546537	0.824224	1.78793	0.0283943	-0.032807	0.489945	Fulvivirga	0.128822	0.187342	0	0	0	0	0.135184	0.19851	0	Fulvivirga	-0.329767	0.0618334	2.57704	1.27912	1.87219	2.51993	0.210041	-0.165267	1.0503	Fulvivirga	0.741576	0.950695	0	0	0	0	0.833636	0.868734	0	Fulvivirga	1	1	0	0	0	0	1	1	0
Imperialibacter	-0.0424812	0.011584	1.13872	0.0168617	-0.0392741	1.22002	0.0283943	-0.032807	0.549391	Imperialibacter	0.128822	0.187342	0	0.184598	0.214898	0	0.135184	0.19851	0	Imperialibacter	-0.329767	0.0618334	2.66193	0.0913431	-0.182757	2.75164	0.210041	-0.165267	1.06159	Imperialibacter	0.741576	0.950695	0	0.92722	0.854989	0	0.833636	0.868734	0	Imperialibacter	1	1	0	1	1	0	1	1	0
Marinoscillum	-0.0424812	0.011584	0.836658	0.0168617	1.28633	1.8314	2.68063	0.734721	1.59677	Marinoscillum	0.128822	0.187342	0	0.184598	0	0	0	0	0	Marinoscillum	-0.329767	0.0618334	1.59871	0.0913431	1.99338	2.52741	2.57625	1.86812	2.15987	Marinoscillum	0.741576	0.950695	0	0.92722	0	0	0	0	0	Marinoscillum	1	1	0	1	0	0	0	0	0
Reichenbachiella	1.28313	1.00933	-1.29762	-1.01012	1.98757	-0.98527	1.85523	1.82748	-1.34308	Reichenbachiella	0.639613	0.816812	0	0.681046	0.698594	0.713444	0.977135	0.916972	0	Reichenbachiella	2.0061	1.2357	-1.90209	-1.48319	2.8451	-1.38101	1.89865	1.99295	-2.01922	Reichenbachiella	0.0448455	0.21657	0	0.138024	0.00443972	0.167277	0.0576111	0.0462669	0	Reichenbachiella	1	1	0	1	1	1	1	1	0
Roseivirga	0.630978	0.838472	-0.261708	0.0365497	-0.184922	1.74052	0.642485	1.24497	-0.209206	Roseivirga	0.68496	0.918256	0.811353	0.839555	0.838759	1.21207	0.979128	1.1264	0.88124	Roseivirga	0.921189	0.913114	-0.322558	0.0435347	-0.220471	1.43599	0.656181	1.10527	-0.2374	Roseivirga	0.356952	0.361182	0.74703	0.965275	0.825505	0.151005	0.511708	0.269044	0.812347	Roseivirga	1	1	1	1	1	1	1	1	1
Tunicatimonas	-0.0424812	0.011584	3.08275	0.0168617	-0.0392741	1.86127	0.0283943	-0.032807	1.41457	Tunicatimonas	0.128822	0.187342	0	0.184598	0.214898	0	0.135184	0.19851	0	Tunicatimonas	-0.329767	0.0618334	3.26357	0.0913431	-0.182757	2.4509	0.210041	-0.165267	1.73404	Tunicatimonas	0.741576	0.950695	0	0.92722	0.854989	0	0.833636	0.868734	0	Tunicatimonas	1	1	0	1	1	0	1	1	0
uncultured_18	2.25214	-0.536166	0.2689	-0.524085	0.164521	0.660269	-1.67734	0.118201	0.0945452	uncultured_18	0.791065	0.914986	1.0529	0.867427	0.982273	1.093	0.962058	1.06572	1.06639	uncultured_18	2.84697	-0.585983	0.255391	-0.604183	0.16749	0.604089	-1.74349	0.110912	0.0886589	uncultured_18	0.00441374	0.557887	0.798421	0.545722	0.866984	0.545784	0.0812481	0.911686	0.929353	uncultured_18	1	1	1	1	1	1	1	1	1
Flexithrix	1.72624	-0.361201	-1.74074	-1.08097	-1.15638	-1.72701	2.4726	-1.09345	-1.7862	Flexithrix	0.603605	0.882612	0	0.719942	0.918305	0	0.734275	0.774276	0	Flexithrix	2.85989	-0.409241	-2.69102	-1.50147	-1.25925	-2.74015	3.3674	-1.41222	-2.8363	Flexithrix	0.00423792	0.682363	0	0.133235	0.207939	0	0.000758805	0.157886	0	Flexithrix	1	1	0	1	1	0	0.394579	1	0
uncultured_19	-0.0424812	0.011584	0.509715	0.0168617	1.45534	0.309952	0.0283943	-0.032807	0.213574	uncultured_19	0.128822	0.187342	0	0.184598	0	0	0.135184	0.19851	0	uncultured_19	-0.329767	0.0618334	1.6113	0.0913431	2.00605	0.845932	0.210041	-0.165267	0.781517	uncultured_19	0.741576	0.950695	0	0.92722	0	0	0.833636	0.868734	0	uncultured_19	1	1	0	1	0	0	1	1	0
Pontibacter	-0.0424812	0.011584	1.90229	0.0168617	-0.0392741	1.72659	0.0283943	-0.032807	0.673047	Pontibacter	0.128822	0.187342	0	0.184598	0.214898	0	0.135184	0.19851	0	Pontibacter	-0.329767	0.0618334	2.65282	0.0913431	-0.182757	2.39253	0.210041	-0.165267	1.10877	Pontibacter	0.741576	0.950695	0	0.92722	0.854989	0	0.833636	0.868734	0	Pontibacter	1	1	0	1	1	0	1	1	0
Chryseolinea	-0.0424812	0.011584	1.53239	0.0168617	0.180448	0.706543	0.0283943	0.291511	1.41758	Chryseolinea	0.128822	0.187342	0	0.184598	0	0	0.135184	0	0	Chryseolinea	-0.329767	0.0618334	3.66205	0.0913431	0.518193	1.95782	0.210041	0.722208	3.73008	Chryseolinea	0.741576	0.950695	0	0.92722	0	0	0.833636	0	0	Chryseolinea	1	1	0	1	0	0	1	0	0
uncultured_20	-0.0424812	0.011584	2.4496	1.21618	0.722058	3.00997	0.0283943	0.544816	1.87843	uncultured_20	0.128822	0.187342	0	0	0	0	0.135184	0	0	uncultured_20	-0.329767	0.0618334	3.56824	2.01048	1.2557	3.82548	0.210041	1.2781	2.17343	uncultured_20	0.741576	0.950695	0	0	0	0	0.833636	0	0	uncultured_20	1	1	0	0	0	0	1	0	0
MWH-CFBk5	-0.0424812	0.011584	2.03981	0.0168617	-0.0392741	2.58475	0.0283943	-0.032807	1.77969	MWH-CFBk5	0.128822	0.187342	0	0.184598	0.214898	0	0.135184	0.19851	0	MWH-CFBk5	-0.329767	0.0618334	3.47775	0.0913431	-0.182757	3.79805	0.210041	-0.165267	2.51059	MWH-CFBk5	0.741576	0.950695	0	0.92722	0.854989	0	0.833636	0.868734	0	MWH-CFBk5	1	1	0	1	1	0	1	1	0
Taeseokella	-0.0424812	0.335902	0.0279868	0.0168617	-0.0392741	0.041712	1.46997	0.91102	-0.0174755	Taeseokella	0.128822	0	0.20964	0.184598	0.214898	0.195579	0	0	0.190439	Taeseokella	-0.329767	0.972952	0.133499	0.0913431	-0.182757	0.213275	1.75635	2.29828	-0.0917641	Taeseokella	0.741576	0	0.893799	0.92722	0.854989	0.831113	0	0	0.926885	Taeseokella	1	0	1	1	1	1	0	0	1
Crocinitomix	6.23308	0.1729	-0.576072	-2.95662	-0.0713314	-1.64925	-0.372745	0.563517	-0.394301	Crocinitomix	0.298489	0.847281	1.2187	0.803887	0.677727	0.362376	0.320597	1.02773	0.654135	Crocinitomix	20.8821	0.204064	-0.472693	-3.6779	-0.105251	-4.55121	-1.16266	0.548312	-0.602782	Crocinitomix	7.78e-97	0.838303	0.636433	0.000235164	0.916177	5.33e-06	0.244967	0.583478	0.546654	Crocinitomix	4.21e-94	1	1	0.117817	1	0.00288559	1	1	1
Fluviicola	3.53186	0.421791	-0.350484	-2.74368	0.183017	-2.48404	1.147	-1.20715	-0.480736	Fluviicola	0.209285	0.380986	0.755925	0.501047	0.385907	0.488124	0.488861	0.965897	0.721661	Fluviicola	16.8758	1.10711	-0.46365	-5.47589	0.474251	-5.08894	2.34627	-1.24977	-0.666152	Fluviicola	6.78e-64	0.268248	0.642899	4.35e-08	0.635321	3.6e-07	0.0189622	0.211385	0.505314	Fluviicola	3.62e-61	1	1	2.34e-05	1	0.000196595	1	1	1
Salinirepens	2.5678	1.50385	-2.5823	0.409161	-2.16998	-0.962084	4.41186	0.493525	-2.32913	Salinirepens	1.11587	1.43191	0	1.17003	1.16262	1.31436	1.17781	1.39597	1.18892	Salinirepens	2.30116	1.05024	-2.23833	0.349701	-1.86645	-0.731977	3.74581	0.353535	-1.95903	Salinirepens	0.0213826	0.293608	0	0.726563	0.0619782	0.464183	0.000179816	0.723687	0.0501093	Salinirepens	1	1	0	1	1	1	0.0951225	1	1
NS10_marine_group	0.556665	0.456971	-0.57116	1.77818	0.525002	-0.557434	1.16302	-0.631953	-0.616622	NS10_marine_group	0.586217	0.890643	0	0.773567	0.780004	0	1.19232	0	0	NS10_marine_group	0.949589	0.51308	-0.906843	2.29868	0.673076	-0.908977	0.975434	-1.03787	-1.00639	NS10_marine_group	0.342321	0.607895	0	0.0215233	0.500899	0	0.329345	0	0	NS10_marine_group	1	1	0	1	1	0	1	0	0
Owenweeksia	1.28809	-0.269164	0.249864	-1.31371	0.259031	0.280698	0.0136719	0.504603	0.745879	Owenweeksia	0.717648	0.903727	0.951502	0	1.05133	0.971422	0.99616	0.886302	1.09642	Owenweeksia	1.79488	-0.297837	0.2626	-1.79096	0.246385	0.288956	0.0137246	0.569335	0.680283	Owenweeksia	0.0726728	0.765827	0.792859	0	0.805384	0.772615	0.98905	0.569129	0.496325	Owenweeksia	1	1	1	0	1	1	1	1	1
uncultured_21	4.38642	-0.645891	0.895788	-1.04908	0.216053	-0.0661098	-0.229064	0.294156	-0.0967773	uncultured_21	0.695271	0.763222	0.775332	0.728951	1.00575	1.06192	0.744432	0.752329	0.768684	uncultured_21	6.30893	-0.846269	1.15536	-1.43917	0.214819	-0.0622551	-0.307703	0.390995	-0.1259	uncultured_21	2.81e-10	0.397403	0.247943	0.150103	0.829909	0.95036	0.758308	0.695801	0.899811	uncultured_21	1.35e-07	1	1	1	1	1	1	1	1
Vicingus	5.34572	-1.84507	-0.936864	-3.43109	-0.138494	2.71009	-4.02795	-2.61909	-1.54765	Vicingus	0.379163	0.738278	0.587212	0.92818	0.451765	0.440103	0.849692	0.920394	0.531628	Vicingus	14.0987	-2.49916	-1.59545	-3.69657	-0.306563	6.15785	-4.74048	-2.84562	-2.91116	Vicingus	3.87e-45	0.012449	0.110613	0.000218529	0.759176	7.37e-10	2.13e-06	0.00443257	0.00360091	Vicingus	2.02e-42	1	1	0.109702	1	4.11e-07	0.00117052	1	1
Aquibacter	3.60417	0.961316	3.18976	-3.18994	1.81692	0.0233645	-2.5819	-1.64907	-0.834693	Aquibacter	0.830343	1.28388	1.0638	0.905706	0.963608	1.05164	1.23536	1.15016	1.22312	Aquibacter	4.34058	0.748759	2.99845	-3.52205	1.88554	0.0222171	-2.08999	-1.43377	-0.68243	Aquibacter	1.42e-05	0.454002	0.00271361	0.000428218	0.0593571	0.982275	0.0366189	0.151637	0.494967	Aquibacter	0.00653701	1	1	0.211112	1	1	1	1	1
Arcticiflavibacter	1.73736	0.279215	0.519314	-0.95172	0.440081	0.586356	-1.75144	0.201348	0.0582089	Arcticiflavibacter	1.06291	1.34457	1.29473	1.12651	1.54185	1.29008	0	1.30789	1.31859	Arcticiflavibacter	1.63453	0.207662	0.401098	-0.844842	0.285424	0.454513	-1.64517	0.153948	0.0441448	Arcticiflavibacter	0.102147	0.835493	0.688348	0.398199	0.775319	0.649459	0	0.877651	0.964789	Arcticiflavibacter	1	1	1	1	1	1	0	1	1
Arenibacter	1.45099	0.293297	-1.46549	-1.47661	-1.53275	-1.22071	1.99045	-1.06418	-0.717254	Arenibacter	0.852261	1.09694	0	0	0	0.889732	1.58822	0.944733	0.955552	Arenibacter	1.70252	0.267377	-1.64282	-1.70405	-1.75305	-1.372	1.25326	-1.12644	-0.750617	Arenibacter	0.0886574	0.789179	0	0	0	0.170063	0.210112	0.25998	0.452883	Arenibacter	1	1	0	0	0	1	1	1	1
Aurantivirga	0.0961482	0.927908	0.619695	0.277881	-0.177904	1.09289	-0.110235	-0.171436	1.01848	Aurantivirga	0.199055	0.586101	0.435597	0.457012	0	0.434035	0	0	0.520047	Aurantivirga	0.483024	1.58319	1.42263	0.60804	-0.674613	2.51799	-0.541678	-0.684325	1.95844	Aurantivirga	0.629079	0.113379	0.154842	0.543161	0	0.0118028	0	0	0.0501781	Aurantivirga	1	1	1	1	0	1	0	0	1
Aureimarina	-0.0424812	0.011584	2.76614	0.0168617	-0.0392741	2.73956	0.0283943	-0.032807	0.939692	Aureimarina	0.128822	0.187342	0	0.184598	0.214898	0	0.135184	0.19851	0	Aureimarina	-0.329767	0.0618334	3.22067	0.0913431	-0.182757	3.36574	0.210041	-0.165267	1.73868	Aureimarina	0.741576	0.950695	0	0.92722	0.854989	0	0.833636	0.868734	0	Aureimarina	1	1	0	1	1	0	1	1	0
Flagellimonas	0.346701	0.0845001	-0.130146	-0.37232	0.0845338	-0.34747	1.27246	-0.421989	-0.406658	Flagellimonas	0.253149	0.536374	0.391872	0	0.533538	0	0.960325	0	0	Flagellimonas	1.36955	0.157539	-0.332114	-1.29747	0.15844	-1.17056	1.32503	-1.42546	-1.38259	Flagellimonas	0.170827	0.87482	0.739803	0	0.87411	0	0.185163	0	0	Flagellimonas	1	1	1	0	1	0	1	0	0
Flavobacteriaceae	2.0173	-0.347302	-0.0761292	-1.64327	0.395883	-0.460212	-2.03139	-1.76827	-0.922011	Flavobacteriaceae	0.687194	0.928323	0.909661	0.801789	0.999375	0.816079	0	0.787568	0.850974	Flavobacteriaceae	2.93556	-0.374117	-0.0836897	-2.0495	0.39613	-0.56393	-2.94737	-2.24523	-1.08348	Flavobacteriaceae	0.00332945	0.708317	0.933303	0.0404129	0.692009	0.572802	0	0.0247535	0.278597	Flavobacteriaceae	1	1	1	1	1	1	0	1	1
Kordia	2.90762	1.58247	-2.92212	4.28555	-1.23782	-2.56182	3.54121	1.5511	-1.97068	Kordia	0.871005	1.2939	0	0.953685	1.24809	0.928728	1.03052	1.22069	1.00976	Kordia	3.33824	1.22303	-3.20894	4.49368	-0.991769	-2.75841	3.43635	1.27067	-1.95163	Kordia	0.000843124	0.221319	0	7e-06	0.32131	0.00580826	0.000589619	0.203845	0.0509827	Kordia	0.367602	1	0	0.00364016	1	1	0.308371	1	1
Lutibacter	-0.0424812	0.011584	0.878978	0.930302	-0.0392741	0.041712	0.0283943	-0.032807	1.03112	Lutibacter	0.128822	0.187342	0	0	0.214898	0.195579	0.135184	0.19851	0	Lutibacter	-0.329767	0.0618334	1.72231	2.48436	-0.182757	0.213275	0.210041	-0.165267	1.99999	Lutibacter	0.741576	0.950695	0	0	0.854989	0.831113	0.833636	0.868734	0	Lutibacter	1	1	0	0	1	1	1	1	0
Maribacter	-0.0424812	0.462926	0.6428	0.0168617	0.596337	0.541001	1.58083	1.27671	1.91219	Maribacter	0.128822	0	0	0.184598	0	0	0	0	0	Maribacter	-0.329767	0.960498	1.30115	0.0913431	1.42626	1.16352	1.77205	1.9304	5.05042	Maribacter	0.741576	0	0	0.92722	0	0	0	0	0	Maribacter	1	0	0	1	0	0	0	0	0
Mariniflexile	-0.0424812	0.011584	0.698879	0.0168617	-0.0392741	1.56359	0.0283943	-0.032807	1.26217	Mariniflexile	0.128822	0.187342	0	0.184598	0.214898	0	0.135184	0.19851	0	Mariniflexile	-0.329767	0.0618334	1.69122	0.0913431	-0.182757	2.28822	0.210041	-0.165267	1.65632	Mariniflexile	0.741576	0.950695	0	0.92722	0.854989	0	0.833636	0.868734	0	Mariniflexile	1	1	0	1	1	0	1	1	0
Marixanthomonas	0.234778	2.09865	1.97294	-0.260397	0.180448	0.502923	1.50194	1.33495	1.01426	Marixanthomonas	0.1566	0.683799	0.703114	0	0.362458	0.448862	0.737768	0.785219	0.492104	Marixanthomonas	1.49922	3.0691	2.806	-1.2689	0.497846	1.12044	2.03578	1.7001	2.06108	Marixanthomonas	0.133816	0.00214701	0.00501605	0	0.618593	0.262526	0.0417722	0.0891127	0.0392958	Marixanthomonas	1	1	1	0	1	1	1	1	1
Mesoflavibacter	0.718851	-0.749748	0.404773	-0.744471	-0.800607	0.438209	-0.732938	-0.79414	0.229874	Mesoflavibacter	0.725304	0	0.985194	0	0	0.986103	0	0	0.980109	Mesoflavibacter	0.991103	-1.01191	0.410856	-1.00458	-1.06757	0.444384	-1.00778	-1.06617	0.234539	Mesoflavibacter	0.321635	0	0.681178	0	0	0.656765	0	0	0.814567	Mesoflavibacter	1	0	1	0	0	1	0	0	1
Muricauda	1.04858	-0.108973	0.359755	0.497778	0.308849	0.757245	0.45731	-0.777298	0.660965	Muricauda	0.64572	0.91304	0.776702	0.937522	0.936071	0.890091	1.08081	0.677943	0.827465	Muricauda	1.6239	-0.119351	0.463183	0.530951	0.329942	0.850749	0.423117	-1.14655	0.798782	Muricauda	0.104398	0.904997	0.643233	0.595453	0.741444	0.394909	0.67221	0.251566	0.424417	Muricauda	1	1	1	1	1	1	1	1	1
Nonlabens	1.87293	-0.25192	-1.16346	1.25591	-1.95469	-1.0386	1.56518	-1.94822	-1.31808	Nonlabens	0.8058	1.10905	0.924685	0.838664	0	0.897161	1.56837	0	0.920338	Nonlabens	2.32431	-0.227148	-1.25822	1.49751	-2.35869	-1.15765	0.997967	-2.36427	-1.43216	Nonlabens	0.0201087	0.820308	0.208312	0.134259	0	0.247009	0.318295	0	0.152097	Nonlabens	1	1	1	1	0	1	1	0	1
NS3a_marine_group	1.61085	-1.64175	3.78713	-1.63647	-0.975906	4.72533	-1.62494	-1.03751	1.20065	NS3a_marine_group	1.01408	0	1.56364	0	1.24759	1.36325	0	1.21496	1.34735	NS3a_marine_group	1.58849	-1.59925	2.42199	-1.59348	-0.782234	3.46622	-1.59968	-0.853944	0.891119	NS3a_marine_group	0.112175	0	0.0154356	0	0.434077	0.000527826	0	0.393136	0.372865	NS3a_marine_group	1	0	1	0	1	0.255468	0	1	1
Psychroserpens	3.65326	-2.05867	-2.67861	-3.67888	0.487753	-2.87837	-3.66735	-3.72855	-3.71322	Psychroserpens	0.798586	1.01765	0.993004	0	0.812693	0.902626	0	0	0	Psychroserpens	4.57466	-2.02295	-2.69748	-4.52266	0.600169	-3.18888	-4.58144	-4.56415	-4.5171	Psychroserpens	4.77e-06	0.0430781	0.00698672	0	0.548394	0.00142823	0	0	0	Psychroserpens	0.00224662	1	1	0	1	0.675552	0	0	0
Tenacibaculum	3.67189	1.11944	-0.373977	-0.076894	0.670444	0.318538	2.67589	1.64866	2.01568	Tenacibaculum	1.1519	1.21165	1.32478	1.18914	1.22224	1.5552	1.19809	1.19862	1.20387	Tenacibaculum	3.18767	0.9239	-0.282293	-0.0646633	0.548538	0.204822	2.23346	1.37546	1.67434	Tenacibaculum	0.00143422	0.355538	0.777719	0.948442	0.583322	0.837711	0.0255186	0.168988	0.0940646	Tenacibaculum	0.621019	1	1	1	1	1	1	1	1
Ulvibacter	2.58363	0.839034	0.664981	-1.33767	0.604187	-0.676173	-0.661446	1.65635	1.39132	Ulvibacter	0.921115	0.976401	1.10974	1.0365	0.972983	1.09552	1.16095	0.930729	1.00353	Ulvibacter	2.80489	0.859313	0.59922	-1.29056	0.620963	-0.617214	-0.569746	1.77962	1.38643	Ulvibacter	0.00503336	0.390168	0.549026	0.196856	0.534624	0.537094	0.56885	0.0751376	0.165616	Ulvibacter	1	1	1	1	1	1	1	1	1
uncultured_22	5.36467	-0.0441328	1.03717	-3.85792	-0.0190175	-0.51137	-0.690838	-0.879238	-1.23374	uncultured_22	0.194667	0.300367	0.41578	0.546442	0.288729	0.459556	0.377891	0.373666	0.315094	uncultured_22	27.5582	-0.146929	2.49452	-7.06008	-0.0658663	-1.11275	-1.82814	-2.353	-3.91547	uncultured_22	3.53e-167	0.883188	0.0126127	1.66e-12	0.947484	0.265816	0.0675283	0.0186225	9.02e-05	uncultured_22	1.94e-164	1	1	9.15e-10	1	1	1	1	0.0482727
Winogradskyella	-0.0424812	0.011584	0.0279868	1.72977	0.400171	1.35978	0.617282	0.350957	0.497698	Winogradskyella	0.128822	0.187342	0.20964	0	0	0	0	0	0	Winogradskyella	-0.329767	0.0618334	0.133499	2.94796	0.933118	2.48762	1.08699	1.33282	0.995664	Winogradskyella	0.741576	0.950695	0.893799	0	0	0	0	0	0	Winogradskyella	1	1	1	0	0	0	0	0	0
Xanthomarina	0.709759	-0.21098	0.210659	-0.735378	0.622801	-0.527426	-0.723846	-0.48642	1.79693	Xanthomarina	0.574911	0.760008	0.747223	0	1.07345	0.612929	0	0.663198	0.982942	Xanthomarina	1.23455	-0.277603	0.281922	-1.23947	0.580186	-0.860501	-1.25422	-0.733447	1.82811	Xanthomarina	0.216996	0.781317	0.778003	0	0.561789	0.389513	0	0.463286	0.0675324	Xanthomarina	1	1	1	0	1	1	0	1	1
NS7_marine_group	-0.0424812	0.777437	1.13787	0.444353	0.488537	0.041712	0.0283943	0.439395	1.38075	NS7_marine_group	0.128822	0	0	0	0	0.195579	0.135184	0	0	NS7_marine_group	-0.329767	2.02596	2.16104	0.91106	0.977408	0.213275	0.210041	0.890061	2.04492	NS7_marine_group	0.741576	0	0	0	0	0.831113	0.833636	0	0	NS7_marine_group	1	0	0	0	0	1	1	0	0
NS9_marine_group	-0.0424812	0.011584	0.427636	1.20061	1.08768	0.591018	0.525376	-0.032807	0.732493	NS9_marine_group	0.128822	0.187342	0	0	0	0	0	0.19851	0	NS9_marine_group	-0.329767	0.0618334	0.94304	2.1626	2.01098	1.19856	1.08073	-0.165267	1.76156	NS9_marine_group	0.741576	0.950695	0	0	0	0	0	0.868734	0	NS9_marine_group	1	1	0	0	0	0	0	1	0
NS11-12_marine_group	5.84657	-1.09113	-3.09118	-4.32806	-0.61488	-2.29636	-2.84801	-2.24996	-3.87188	NS11-12_marine_group	0.64161	0.685036	0.937177	0.956786	0.792329	0.668397	1.29905	0.956057	1.07014	NS11-12_marine_group	9.11235	-1.59281	-3.2984	-4.52354	-0.776041	-3.43563	-2.19238	-2.35337	-3.61812	NS11-12_marine_group	8.06e-20	0.111202	0.000972375	6.08e-06	0.437725	0.000591187	0.028352	0.018604	0.000296752	NS11-12_marine_group	3.96e-17	1	0.483271	0.00318672	1	0.284952	1	1	0.156685
uncultured_23	-0.0424812	0.011584	1.56437	0.0168617	-0.0392741	1.1326	0.0283943	-0.032807	0.505107	uncultured_23	0.128822	0.187342	0	0.184598	0.214898	0	0.135184	0.19851	0	uncultured_23	-0.329767	0.0618334	2.67166	0.0913431	-0.182757	1.8615	0.210041	-0.165267	1.09599	uncultured_23	0.741576	0.950695	0	0.92722	0.854989	0	0.833636	0.868734	0	uncultured_23	1	1	0	1	1	0	1	1	0
IheB3-7	0.852986	-0.27329	-0.543162	-0.878606	1.48465	-0.507182	-0.867073	-0.928274	-0.912943	IheB3-7	0.414985	0.547176	0.512241	0	0.686208	0.515256	0	0	0	IheB3-7	2.05546	-0.499455	-1.06036	-2.00508	2.16355	-0.98433	-2.07607	-2.08944	-2.04632	IheB3-7	0.0398344	0.617459	0.288979	0	0.0304987	0.324953	0	0	0	IheB3-7	1	1	1	0	1	1	0	0	0
Kapabacteriales	3.18805	0.86637	1.7803	-2.63605	1.04319	0.33673	-0.720721	-0.0635545	0.973616	Kapabacteriales	0.710935	0.818799	0.80873	0.910535	0.864277	0.954751	0.911037	0.920724	0.802844	Kapabacteriales	4.48431	1.0581	2.20135	-2.89506	1.20701	0.352689	-0.7911	-0.0690267	1.21271	Kapabacteriales	7.31e-06	0.29001	0.0277114	0.00379091	0.227428	0.724321	0.428886	0.944968	0.225241	Kapabacteriales	0.00340877	1	1	1	1	1	1	1	1
Balneola	-0.0424812	0.011584	2.76326	0.0168617	-0.0392741	1.03861	0.0283943	-0.032807	0.396676	Balneola	0.128822	0.187342	0	0.184598	0.214898	0	0.135184	0.19851	0	Balneola	-0.329767	0.0618334	3.38776	0.0913431	-0.182757	2.72071	0.210041	-0.165267	1.07264	Balneola	0.741576	0.950695	0	0.92722	0.854989	0	0.833636	0.868734	0	Balneola	1	1	0	1	1	0	1	1	0
uncultured_24	-0.0424812	0.011584	0.881981	0.0168617	-0.0392741	1.86916	0.0283943	-0.032807	1.49984	uncultured_24	0.128822	0.187342	0	0.184598	0.214898	0	0.135184	0.19851	0	uncultured_24	-0.329767	0.0618334	1.67684	0.0913431	-0.182757	2.42082	0.210041	-0.165267	2.14416	uncultured_24	0.741576	0.950695	0	0.92722	0.854989	0	0.833636	0.868734	0	uncultured_24	1	1	0	1	1	0	1	1	0
Rhodothermaceae	3.78576	-2.3843	-2.78579	-3.25601	-0.623394	-3.14133	-3.41066	-2.56735	-3.18717	Rhodothermaceae	0.409807	0.663316	0.823575	0.523754	0.455084	0.580246	0.549318	0.789383	0.60803	Rhodothermaceae	9.23791	-3.59451	-3.38256	-6.21668	-1.36984	-5.41378	-6.2089	-3.25235	-5.24181	Rhodothermaceae	2.51e-20	0.000325006	0.000718146	5.08e-10	0.170736	6.17e-08	5.34e-10	0.00114454	1.59e-07	Rhodothermaceae	1.24e-17	0.179728	0.360509	2.78e-07	1	3.41e-05	2.96e-07	0.602027	8.81e-05
Rubrivirga	-0.0424812	0.011584	2.54119	0.0168617	-0.0392741	1.2991	0.0283943	-0.032807	1.23912	Rubrivirga	0.128822	0.187342	0	0.184598	0.214898	0	0.135184	0.19851	0	Rubrivirga	-0.329767	0.0618334	2.50788	0.0913431	-0.182757	1.79694	0.210041	-0.165267	1.45981	Rubrivirga	0.741576	0.950695	0	0.92722	0.854989	0	0.833636	0.868734	0	Rubrivirga	1	1	0	1	1	0	1	1	0
uncultured_25	3.55983	0.605682	-0.191609	-2.37339	1.5245	0.384863	-2.00752	-0.529891	0.103776	uncultured_25	0.772638	0.779064	1.06461	0.940333	0.817138	1.10832	0.971767	1.17136	1.06237	uncultured_25	4.60737	0.777449	-0.17998	-2.52399	1.86566	0.34725	-2.06584	-0.452373	0.0976829	uncultured_25	4.08e-06	0.436894	0.857168	0.0116033	0.0620894	0.728404	0.0388435	0.651	0.922184	uncultured_25	0.00192882	1	1	1	1	1	1	1	1
Bacteriovorax	0.584618	-0.133786	-0.599112	0.757208	0.365438	-0.585387	-0.598705	-0.11689	-0.644574	Bacteriovorax	0.463528	0.571417	0	0.826735	0.92438	0	0	0.596148	0	Bacteriovorax	1.26124	-0.234131	-1.17391	0.915902	0.395333	-1.1849	-1.28471	-0.196075	-1.30741	Bacteriovorax	0.207224	0.814884	0	0.359718	0.692597	0	0	0.844551	0	Bacteriovorax	1	1	0	1	1	0	0	1	0
Halobacteriovorax	1.42801	-1.16028	-1.4425	3.83409	1.14145	1.56745	1.3228	-0.125173	0.27423	Halobacteriovorax	0.894571	0.944868	0	1.0213	1.07295	1.08286	0.910241	1.09374	1.28315	Halobacteriovorax	1.5963	-1.22798	-1.54449	3.75414	1.06385	1.44751	1.45324	-0.114446	0.213716	Halobacteriovorax	0.110421	0.219455	0	0.00017394	0.287398	0.147754	0.146156	0.908885	0.830768	Halobacteriovorax	1	1	0	0.08784	1	1	1	1	1
Peredibacter	4.51907	-0.0619917	-0.479557	-0.958626	-0.23386	-0.692928	0.0610659	-0.747316	-2.14076	Peredibacter	0.297805	0.49217	0.787622	0.534071	0.369124	0.721654	0.451975	0.352544	0.940089	Peredibacter	15.1746	-0.125956	-0.608866	-1.79494	-0.633552	-0.960193	0.135109	-2.11978	-2.27719	Peredibacter	5.21e-52	0.899767	0.542613	0.072663	0.526373	0.336958	0.892526	0.0340244	0.0227747	Peredibacter	2.75e-49	1	1	1	1	1	1	1	1
uncultured_26	0.80142	-0.466113	1.32891	-0.480466	0.432675	0.732333	-0.815507	-0.876709	-0.861377	uncultured_26	0.656614	0.697321	0.809848	0.710907	0.778646	0.944746	0	0	0	uncultured_26	1.22053	-0.668435	1.64094	-0.67585	0.555676	0.775164	-1.23808	-1.29395	-1.26324	uncultured_26	0.222262	0.503856	0.10081	0.499136	0.578433	0.438243	0	0	0	uncultured_26	1	1	1	1	1	1	0	0	0
Bdellovibrio	3.98946	-1.18158	-0.167424	-1.48981	0.914868	-0.426635	0.221907	0.426709	-1.35008	Bdellovibrio	0.471734	0.989465	0.842	0.826019	0.567026	0.7132	0.624364	0.530043	0.803906	Bdellovibrio	8.45701	-1.19416	-0.198841	-1.80361	1.61345	-0.598199	0.355414	0.805046	-1.67939	Bdellovibrio	2.74e-17	0.232414	0.842387	0.0712932	0.106647	0.549707	0.72228	0.420793	0.0930753	Bdellovibrio	1.34e-14	1	1	1	1	1	1	1	1
OM27_clade	2.789	0.118044	-1.02595	0.792644	0.987565	-1.89858	0.970607	1.18125	0.940521	OM27_clade	0.807134	0.968996	0.944492	0.863028	0.85975	0.919418	0.843294	0.884006	0.847481	OM27_clade	3.45544	0.121821	-1.08625	0.918445	1.14866	-2.06498	1.15097	1.33624	1.10978	OM27_clade	0.000549405	0.903041	0.277368	0.358386	0.250694	0.0389247	0.249744	0.18147	0.267092	OM27_clade	0.24009	1	1	1	1	1	1	1	1
0319-6G20	1.17848	0.442535	0.662666	-1.2041	1.70189	2.70751	-1.19256	-0.598461	-0.556043	0319-6G20	0.703167	0.85739	0.870197	0	0.777491	0.80213	0	0.855667	0.819184	0319-6G20	1.67596	0.516141	0.761513	-1.67409	2.18896	3.3754	-1.69117	-0.699409	-0.678777	0319-6G20	0.0937467	0.605756	0.446351	0	0.0286	0.000737076	0	0.484296	0.497279	0319-6G20	1	1	1	0	1	0.354534	0	1	1
uncultured_27	2.03433	-0.0673414	-0.0901577	-2.05995	0.456477	0.901726	-1.56884	0.671844	0.188725	uncultured_27	0.699637	0.893061	0.955991	0	0.898994	0.778193	0.831804	0.836339	0.819287	uncultured_27	2.90769	-0.0754052	-0.0943081	-2.87793	0.507764	1.15874	-1.88607	0.803315	0.230353	uncultured_27	0.00364104	0.939892	0.924864	0	0.611619	0.246561	0.0592858	0.421793	0.817817	uncultured_27	1	1	1	0	1	1	1	1	1
Calorithrix	2.3953	-1.02224	-1.41544	-2.42092	1.20015	-1.79882	-2.40939	-0.792032	-1.66884	Calorithrix	0.833606	1.00321	0.926277	0	0.888245	0.910068	0	1.08447	0.928424	Calorithrix	2.87342	-1.01896	-1.52809	-2.85462	1.35115	-1.97657	-2.88389	-0.730342	-1.7975	Calorithrix	0.00406057	0.308222	0.12649	0	0.176649	0.0480901	0	0.465181	0.0722569	Calorithrix	1	1	1	0	1	1	0	1	1
Halarcobacter	-0.0424812	2.59166	3.11006	0.0168617	2.77284	2.55438	0.0283943	-0.032807	4.42607	Halarcobacter	0.128822	0	0	0.184598	0	0	0.135184	0.19851	0	Halarcobacter	-0.329767	3.34896	3.10655	0.0913431	2.86746	5.09014	0.210041	-0.165267	14.0726	Halarcobacter	0.741576	0	0	0.92722	0	0	0.833636	0.868734	0	Halarcobacter	1	0	0	1	0	0	1	1	0
Malaciobacter	1.86233	-1.89323	2.00319	1.00452	0.242036	1.75006	-1.17712	1.31071	5.49739	Malaciobacter	1.13142	0	1.37925	1.2647	1.48253	1.20555	1.28311	1.4043	1.19482	Malaciobacter	1.64601	-1.65621	1.45237	0.794273	0.163258	1.45167	-0.917391	0.933353	4.60103	Malaciobacter	0.0997622	0	0.146398	0.427037	0.870315	0.146593	0.358938	0.350638	4.2e-06	Malaciobacter	1	0	1	1	1	1	1	1	0.00228706
uncultured_28	-0.0424812	0.279824	4.22153	0.0168617	0.319078	0.980844	0.0283943	-0.032807	0.836519	uncultured_28	0.128822	0	0	0.184598	0	0	0.135184	0.19851	0	uncultured_28	-0.329767	1.45677	10.0331	0.0913431	0.869973	2.80863	0.210041	-0.165267	2.16293	uncultured_28	0.741576	0	0	0.92722	0	0	0.833636	0.868734	0	uncultured_28	1	0	0	1	0	0	1	1	0
Campylobacter	2.01984	-0.88662	-1.29587	-2.04546	-2.1016	-0.915058	-2.03393	-1.44313	-0.535834	Campylobacter	0.767061	0.993981	1.10523	0	0	1.12602	0	0.999167	1.23736	Campylobacter	2.63322	-0.891989	-1.17249	-2.61473	-2.6577	-0.812652	-2.64494	-1.44433	-0.433047	Campylobacter	0.00845789	0.372399	0.241001	0	0	0.416418	0	0.148646	0.664981	Campylobacter	1	1	1	0	0	1	0	1	1
uncultured_29	-0.0424812	0.011584	1.52976	0.710009	0.376614	2.15983	0.0283943	-0.032807	1.52302	uncultured_29	0.128822	0.187342	0	0	0	0	0.135184	0.19851	0	uncultured_29	-0.329767	0.0618334	2.63676	2.19657	1.31023	3.98538	0.210041	-0.165267	2.35957	uncultured_29	0.741576	0.950695	0	0	0	0	0.833636	0.868734	0	uncultured_29	1	1	0	0	0	0	1	1	0
uncultured_30	5.38829	-4.31451	-2.80317	-3.97501	-0.344311	-2.26377	-5.40237	-4.95615	-4.91857	uncultured_30	0.430134	0.738728	0.918496	0.693598	0.608626	0.82549	0	0.549886	0.637216	uncultured_30	12.527	-5.84046	-3.05191	-5.731	-0.565719	-2.74234	-12.484	-9.01306	-7.71884	uncultured_30	5.31e-36	5.21e-09	0.00227392	9.98e-09	0.571585	0.00610033	0	2e-19	1.17e-14	uncultured_30	2.75e-33	2.93e-06	1	5.4e-06	1	1	0	1.12e-16	6.55e-12
uncultured_31	0.437098	0.0873724	0.12603	0.289093	0.986813	-0.437867	-0.451185	0.486191	-0.497055	uncultured_31	0.332711	0.520519	0.502218	0.475135	0.808904	0	0	0.605487	0	uncultured_31	1.31375	0.167856	0.250947	0.608443	1.21994	-1.1847	-1.3437	0.802975	-1.35165	uncultured_31	0.188931	0.866696	0.801855	0.542894	0.222488	0	0	0.421989	0	uncultured_31	1	1	1	1	1	0	0	1	0
uncultured_32	3.07493	-2.29457	-1.81227	-2.77623	-0.704479	-1.3279	-3.08902	-2.68812	-2.15952	uncultured_32	0.659989	0.784991	0.878552	0.707385	1.06941	0.743444	0	0.727186	0.872274	uncultured_32	4.65907	-2.92306	-2.06279	-3.92464	-0.658752	-1.78614	-4.6658	-3.69661	-2.47574	uncultured_32	3.18e-06	0.00346612	0.0391324	8.69e-05	0.510055	0.074076	0	0.000218498	0.0132961	uncultured_32	0.00151201	1	1	0.0445582	1	1	0	0.116459	1
A4b	1.11118	0.0914584	-0.331982	-1.1368	2.13793	-0.0329704	-1.12527	0.334978	0.0743718	A4b	0.542889	0.813492	0.787497	0	0.682989	0.749277	0	0.705124	0.772648	A4b	2.0468	0.112427	-0.421566	-2.0227	3.13025	-0.0440029	-2.06406	0.475063	0.0962557	A4b	0.0406781	0.910485	0.673342	0	0.00174655	0.964902	0	0.634742	0.923317	A4b	1	1	1	0	0.971082	1	0	1	1
AKYG1722	-0.0424812	0.011584	2.40556	0.247911	0.400171	2.44913	0.0283943	0.448922	1.32689	AKYG1722	0.128822	0.187342	0	0	0	0	0.135184	0	0	AKYG1722	-0.329767	0.0618334	4.3259	1.10811	1.30923	3.68073	0.210041	1.30554	2.30937	AKYG1722	0.741576	0.950695	0	0	0	0	0.833636	0	0	AKYG1722	1	1	0	0	0	0	1	0	0
JG30-KF-CM45	0.396964	-0.0282117	0.0160334	-0.422583	-0.478719	0.646167	-0.411051	-0.472252	0.144899	JG30-KF-CM45	0.297299	0.394669	0.47803	0	0	0.670753	0	0	0.609825	JG30-KF-CM45	1.33524	-0.071482	0.0335406	-1.29166	-1.38654	0.963345	-1.36739	-1.40899	0.237608	JG30-KF-CM45	0.181799	0.943014	0.973243	0	0	0.335374	0	0	0.812185	JG30-KF-CM45	1	1	1	0	0	1	0	0	1
S085	0.315871	-0.346768	1.88692	-0.0171718	0.130185	2.05561	-0.329958	0.124015	1.04344	S085	0.226233	0	0.675891	0.335937	0.419762	0.66277	0	0.415685	0.789758	S085	1.39622	-1.31022	2.79174	-0.0511162	0.310141	3.10155	-1.43293	0.298338	1.32121	S085	0.162649	0	0.00524247	0.959233	0.756453	0.00192512	0	0.765445	0.18643	S085	1	0	1	1	1	0.904808	0	1	1
SAR202_clade	-0.0424812	0.011584	2.13569	0.0168617	-0.0392741	2.69926	0.0283943	-0.032807	1.38086	SAR202_clade	0.128822	0.187342	0	0.184598	0.214898	0	0.135184	0.19851	0	SAR202_clade	-0.329767	0.0618334	3.31545	0.0913431	-0.182757	4.08013	0.210041	-0.165267	1.73006	SAR202_clade	0.741576	0.950695	0	0.92722	0.854989	0	0.833636	0.868734	0	SAR202_clade	1	1	0	1	1	0	1	1	0
Gitt-GS-136	-0.0424812	0.011584	1.79542	0.0168617	-0.0392741	2.81658	0.0283943	-0.032807	1.84866	Gitt-GS-136	0.128822	0.187342	0	0.184598	0.214898	0	0.135184	0.19851	0	Gitt-GS-136	-0.329767	0.0618334	2.56943	0.0913431	-0.182757	3.81239	0.210041	-0.165267	2.33301	Gitt-GS-136	0.741576	0.950695	0	0.92722	0.854989	0	0.833636	0.868734	0	Gitt-GS-136	1	1	0	1	1	0	1	1	0
KD4-96	-0.0424812	0.011584	0.411751	0.0168617	-0.0392741	0.481555	0.0283943	-0.032807	1.59424	KD4-96	0.128822	0.187342	0	0.184598	0.214898	0	0.135184	0.19851	0	KD4-96	-0.329767	0.0618334	0.935211	0.0913431	-0.182757	1.20122	0.210041	-0.165267	3.45525	KD4-96	0.741576	0.950695	0	0.92722	0.854989	0	0.833636	0.868734	0	KD4-96	1	1	0	1	1	0	1	1	0
SHA-26	-0.0424812	0.011584	0.994502	0.0168617	-0.0392741	1.42979	0.0283943	-0.032807	0.605469	SHA-26	0.128822	0.187342	0	0.184598	0.214898	0	0.135184	0.19851	0	SHA-26	-0.329767	0.0618334	1.94817	0.0913431	-0.182757	2.76429	0.210041	-0.165267	1.86015	SHA-26	0.741576	0.950695	0	0.92722	0.854989	0	0.833636	0.868734	0	SHA-26	1	1	0	1	1	0	1	1	0
Chroococcidiopsis_PCC-6712	-0.0424812	0.011584	2.43204	0.0168617	-0.0392741	1.6392	0.0283943	-0.032807	1.39326	Chroococcidiopsis_PCC-6712	0.128822	0.187342	0	0.184598	0.214898	0	0.135184	0.19851	0	Chroococcidiopsis_PCC-6712	-0.329767	0.0618334	2.15328	0.0913431	-0.182757	1.75644	0.210041	-0.165267	1.49117	Chroococcidiopsis_PCC-6712	0.741576	0.950695	0	0.92722	0.854989	0	0.833636	0.868734	0	Chroococcidiopsis_PCC-6712	1	1	0	1	1	0	1	1	0
Pleurocapsa_PCC-7319	-0.0424812	0.011584	3.57768	0.0168617	-0.0392741	1.97723	0.0283943	-0.032807	1.91283	Pleurocapsa_PCC-7319	0.128822	0.187342	0	0.184598	0.214898	0	0.135184	0.19851	0	Pleurocapsa_PCC-7319	-0.329767	0.0618334	3.07241	0.0913431	-0.182757	1.80381	0.210041	-0.165267	1.58914	Pleurocapsa_PCC-7319	0.741576	0.950695	0	0.92722	0.854989	0	0.833636	0.868734	0	Pleurocapsa_PCC-7319	1	1	0	1	1	0	1	1	0
Sericytochromatia	4.78427	-0.592316	-1.12934	-2.55764	-0.0905365	-1.31607	-1.81173	0.419094	-0.33717	Sericytochromatia	0.160443	0.333133	0.88138	0.484392	0.197021	0.323032	0.738829	0.359735	0.575652	Sericytochromatia	29.8192	-1.77801	-1.28133	-5.28011	-0.459528	-4.07414	-2.45216	1.16501	-0.585719	Sericytochromatia	2.2e-195	0.0754014	0.200079	1.29e-07	0.645855	4.62e-05	0.0142	0.244016	0.558065	Sericytochromatia	1.21e-192	1	1	6.89e-05	1	0.0245246	1	1	1
Gastranaerophilales	-0.0424812	0.011584	0.326613	0.0168617	0.5388	0.943653	0.0283943	0.366842	0.525541	Gastranaerophilales	0.128822	0.187342	0	0.184598	0	0	0.135184	0	0	Gastranaerophilales	-0.329767	0.0618334	0.805055	0.0913431	1.24883	1.54225	0.210041	0.846736	1.05752	Gastranaerophilales	0.741576	0.950695	0	0.92722	0	0	0.833636	0	0	Gastranaerophilales	1	1	0	1	0	0	1	0	0
Dadabacteriales	0.4545	-0.186771	-0.237945	-0.48012	-0.0968105	-0.0411182	-0.468587	-0.529788	-0.0869653	Dadabacteriales	0.348097	0.388121	0.463376	0	0.445698	0.500422	0	0	0.535915	Dadabacteriales	1.30567	-0.481218	-0.513504	-1.28179	-0.217211	-0.0821671	-1.33472	-1.3883	-0.162274	Dadabacteriales	0.191665	0.630362	0.607599	0	0.828044	0.934514	0	0	0.87109	Dadabacteriales	1	1	1	0	1	1	0	0	1
Mucispirillum	1.28809	-0.400084	-0.550776	-0.721153	1.35585	-0.109982	-0.615381	1.39312	-0.12785	Mucispirillum	0.819826	1.03521	1.14472	1.00579	1.02822	1.12124	1.01253	1.00392	1.13765	Mucispirillum	1.57118	-0.386475	-0.481146	-0.717	1.31864	-0.0980902	-0.607764	1.38767	-0.11238	Mucispirillum	0.116141	0.699145	0.630413	0.473374	0.187289	0.921861	0.543344	0.165236	0.910522	Mucispirillum	1	1	1	1	1	1	1	1	1
Deinococcus	-0.0424812	0.011584	1.10697	0.740829	0.376614	0.041712	0.0283943	0.313767	0.505107	Deinococcus	0.128822	0.187342	0	0	0	0.195579	0.135184	0	0	Deinococcus	-0.329767	0.0618334	1.71385	2.15881	1.31023	0.213275	0.210041	1.33771	0.997809	Deinococcus	0.741576	0.950695	0	0	0	0.831113	0.833636	0	0	Deinococcus	1	1	0	0	0	1	1	0	0
Truepera	-0.0424812	0.011584	3.69592	0.0168617	-0.0392741	2.33936	0.0283943	-0.032807	1.47947	Truepera	0.128822	0.187342	0	0.184598	0.214898	0	0.135184	0.19851	0	Truepera	-0.329767	0.0618334	3.42391	0.0913431	-0.182757	2.4799	0.210041	-0.165267	1.58349	Truepera	0.741576	0.950695	0	0.92722	0.854989	0	0.833636	0.868734	0	Truepera	1	1	0	1	1	0	1	1	0
Babeliaceae	-0.0424812	0.451427	2.69054	0.199964	-0.0392741	0.041712	0.0283943	0.381344	1.69956	Babeliaceae	0.128822	0	0	0	0.214898	0.195579	0.135184	0	0	Babeliaceae	-0.329767	0.943009	2.79797	0.733228	-0.182757	0.213275	0.210041	1.32545	2.31999	Babeliaceae	0.741576	0	0	0	0.854989	0.831113	0.833636	0	0	Babeliaceae	1	0	0	0	1	1	1	0	0
Babeliales	0.575727	-0.179133	1.79932	-0.601347	-0.657483	-0.114398	-0.589814	-0.651016	-0.635684	Babeliales	0.455625	0.537749	0.77946	0	0	0.607925	0	0	0	Babeliales	1.2636	-0.333116	2.30842	-1.2599	-1.34124	-0.188178	-1.28739	-1.3481	-1.30971	Babeliales	0.206374	0.739047	0.0209757	0	0	0.850737	0	0	0	Babeliales	1	1	1	0	0	1	0	0	0
Desulfopila	2.17209	2.44366	0.626431	-1.50456	0.32759	-1.98976	0.567511	1.08757	-0.215097	Desulfopila	0.860643	1.03168	1.0249	1.09215	1.15383	0.890708	1.07642	0.964255	0.981248	Desulfopila	2.5238	2.36862	0.61121	-1.37762	0.283915	-2.23391	0.527218	1.12788	-0.219208	Desulfopila	0.0116094	0.0178546	0.541061	0.168321	0.776475	0.0254891	0.598042	0.259369	0.826488	Desulfopila	1	1	1	1	1	1	1	1	1
Bilophila	1.1906	-0.691824	-0.470644	-0.581778	0.806821	-0.184662	-0.595785	0.98963	0.165197	Bilophila	0.770937	0.949064	1.0984	0.886092	0.940031	1.03011	0.932478	1.09204	1.05547	Bilophila	1.54436	-0.728954	-0.428482	-0.656566	0.858292	-0.179265	-0.638927	0.90622	0.156516	Bilophila	0.122502	0.46603	0.6683	0.51146	0.390731	0.85773	0.522871	0.36482	0.875626	Bilophila	1	1	1	1	1	1	1	1	1
Desulfovibrio	-0.0424812	0.510873	1.64345	1.13303	0.999317	1.09154	0.0283943	2.03806	0.941287	Desulfovibrio	0.128822	0	0	0	0	0	0.135184	0	0	Desulfovibrio	-0.329767	1.36843	4.88492	2.04478	1.56242	1.43632	0.210041	3.16403	1.47281	Desulfovibrio	0.741576	0	0	0	0	0	0.833636	0	0	Desulfovibrio	1	0	0	0	0	0	1	0	0
uncultured_33	-0.0424812	0.011584	1.01267	0.0168617	0.282613	0.835408	0.0283943	0.82894	0.422367	uncultured_33	0.128822	0.187342	0	0.184598	0	0	0.135184	0	0	uncultured_33	-0.329767	0.0618334	1.3522	0.0913431	0.830563	1.52958	0.210041	1.28805	0.868073	uncultured_33	0.741576	0.950695	0	0.92722	0	0	0.833636	0	0	uncultured_33	1	1	0	1	0	0	1	0	0
Bradymonadales	4.98383	0.161712	-0.0293745	-0.918751	0.0872407	-1.15401	0.265748	0.487853	1.83143	Bradymonadales	0.323408	0.339831	0.482713	0.603697	0.70204	0.765562	0.412661	0.464297	0.861735	Bradymonadales	15.4104	0.475861	-0.0608529	-1.52187	0.124267	-1.5074	0.643986	1.05073	2.12528	Bradymonadales	1.39e-53	0.634174	0.951476	0.128041	0.901104	0.131709	0.519584	0.293381	0.0335628	Bradymonadales	7.37e-51	1	1	1	1	1	1	1	1
PB19	5.51448	0.387059	-1.44814	-4.3543	0.0591447	-3.03799	-2.1483	-1.05558	-2.13548	PB19	0.51687	0.655823	0.890247	0.907974	1.02126	0.818495	0.930687	0.60127	0.678635	PB19	10.669	0.590189	-1.62668	-4.79563	0.0579137	-3.71168	-2.3083	-1.75559	-3.14673	PB19	1.42e-26	0.555064	0.103806	1.62e-06	0.953817	0.000205886	0.0209825	0.0791586	0.00165106	PB19	7.09e-24	1	1	0.000857871	1	0.102737	1	1	0.82718
uncultured_34	0.700233	-0.73113	-0.714728	-0.401534	0.165251	-0.00527119	-0.71432	-0.451203	-0.461563	uncultured_34	0.566425	0	0	0.620294	0.697915	0.6869	0	0.59622	0.625361	uncultured_34	1.23623	-1.24959	-1.17079	-0.647329	0.236778	-0.00767388	-1.25615	-0.756773	-0.738075	uncultured_34	0.216372	0	0	0.517419	0.812829	0.993877	0	0.449186	0.460469	uncultured_34	1	0	0	1	1	1	0	1	1
Candidatus_Entotheonella	-0.0424812	0.011584	1.61527	0.0168617	-0.0392741	2.91211	0.0283943	-0.032807	2.25363	Candidatus_Entotheonella	0.128822	0.187342	0	0.184598	0.214898	0	0.135184	0.19851	0	Candidatus_Entotheonella	-0.329767	0.0618334	2.6049	0.0913431	-0.182757	3.79479	0.210041	-0.165267	3.28368	Candidatus_Entotheonella	0.741576	0.950695	0	0.92722	0.854989	0	0.833636	0.868734	0	Candidatus_Entotheonella	1	1	0	1	1	0	1	1	0
Anaeroplasma	-0.0424812	0.975041	0.971234	0.0168617	1.05685	0.802437	0.507973	1.10549	-0.0174755	Anaeroplasma	0.128822	0	0	0.184598	0	0	0	0	0.190439	Anaeroplasma	-0.329767	1.50296	1.3278	0.0913431	1.42735	1.53088	1.07822	1.48908	-0.0917641	Anaeroplasma	0.741576	0	0	0.92722	0	0	0	0	0.926885	Anaeroplasma	1	0	0	1	0	0	0	0	1
Tumebacillus	-0.0424812	0.011584	2.33602	0.0168617	-0.0392741	1.37809	0.0283943	-0.032807	1.3702	Tumebacillus	0.128822	0.187342	0	0.184598	0.214898	0	0.135184	0.19851	0	Tumebacillus	-0.329767	0.0618334	3.53068	0.0913431	-0.182757	1.851	0.210041	-0.165267	1.80916	Tumebacillus	0.741576	0.950695	0	0.92722	0.854989	0	0.833636	0.868734	0	Tumebacillus	1	1	0	1	1	0	1	1	0
Bacillus	0.705053	0.0247748	1.89696	1.24134	-0.0254755	2.86047	-0.71914	-0.0871938	2.50584	Bacillus	0.570718	0.818785	0.932242	0.848069	0.799504	1.1376	0	0.76621	1.11142	Bacillus	1.23538	0.030258	2.03484	1.46372	-0.0318641	2.51449	-1.25517	-0.113799	2.25462	Bacillus	0.21669	0.975861	0.041867	0.14327	0.97458	0.0119205	0	0.909397	0.024157	Bacillus	1	1	1	1	1	1	0	1	1
Erysipelotrichaceae_UCG-003	-0.0424812	0.011584	0.0279868	1.37742	0.319078	0.041712	0.0283943	0.350957	-0.0174755	Erysipelotrichaceae_UCG-003	0.128822	0.187342	0.20964	0	0	0.195579	0.135184	0	0.190439	Erysipelotrichaceae_UCG-003	-0.329767	0.0618334	0.133499	2.7145	1.30222	0.213275	0.210041	1.33282	-0.0917641	Erysipelotrichaceae_UCG-003	0.741576	0.950695	0.893799	0	0	0.831113	0.833636	0	0.926885	Erysipelotrichaceae_UCG-003	1	1	1	0	0	1	1	0	1
Holdemanella	0.470509	-0.501406	-0.0128009	1.58578	-0.552264	-0.471278	-0.484596	-0.545797	-0.0683672	Holdemanella	0.543431	0	0.777669	1.03102	0	0	0	0	0.732215	Holdemanella	0.865811	-0.891088	-0.0164606	1.53807	-0.962579	-0.824624	-0.888001	-0.961957	-0.0933704	Holdemanella	0.386594	0	0.986867	0.124032	0	0	0	0	0.925609	Holdemanella	1	0	1	1	0	0	0	0	1
Turicibacter	1.59636	-0.302119	-0.242641	-0.96998	-0.704613	-1.09785	-0.721921	-1.08393	-1.65632	Turicibacter	0.933782	1.20644	1.17109	1.08255	1.19714	1.10111	1.24111	1.09884	0	Turicibacter	1.70957	-0.250421	-0.207192	-0.896014	-0.58858	-0.997031	-0.581673	-0.986425	-1.73253	Turicibacter	0.0873457	0.802262	0.83586	0.370245	0.556143	0.318749	0.560787	0.323924	0	Turicibacter	1	1	1	1	1	1	1	1	0
uncultured_35	-0.0424812	0.011584	0.600318	0.247911	1.09332	1.70279	0.0283943	0.900263	0.92106	uncultured_35	0.128822	0.187342	0	0	0	0	0.135184	0	0	uncultured_35	-0.329767	0.0618334	0.93738	0.806465	2.91402	1.93991	0.210041	1.69883	1.58342	uncultured_35	0.741576	0.950695	0	0	0	0	0.833636	0	0	uncultured_35	1	1	0	0	0	0	1	0	0
ZOR0006	-0.0424812	0.704731	1.65877	0.0168617	-0.0392741	0.340339	0.0283943	-0.032807	2.09504	ZOR0006	0.128822	0	0	0.184598	0.214898	0	0.135184	0.19851	0	ZOR0006	-0.329767	1.88391	2.43725	0.0913431	-0.182757	1.05294	0.210041	-0.165267	2.42958	ZOR0006	0.741576	0	0	0.92722	0.854989	0	0.833636	0.868734	0	ZOR0006	1	0	0	1	1	0	1	1	0
Exiguobacterium	0.512037	-0.542934	1.48081	-0.537656	-0.593792	0.219602	-0.526123	-0.221121	-0.571993	Exiguobacterium	0.399069	0	0.980026	0	0	0.790217	0	0.454242	0	Exiguobacterium	1.28308	-1.28201	1.51099	-1.27118	-1.35778	0.277901	-1.30942	-0.48679	-1.32758	Exiguobacterium	0.199465	0	0.130791	0	0	0.781088	0	0.626407	0	Exiguobacterium	1	0	1	0	0	1	0	1	0
Izimaplasma	-0.0424812	0.599311	2.32228	0.0168617	-0.0392741	0.732234	0.0283943	-0.032807	0.5122	Izimaplasma	0.128822	0	0	0.184598	0.214898	0	0.135184	0.19851	0	Izimaplasma	-0.329767	1.06115	4.88658	0.0913431	-0.182757	1.87945	0.210041	-0.165267	1.70233	Izimaplasma	0.741576	0	0	0.92722	0.854989	0	0.833636	0.868734	0	Izimaplasma	1	0	0	1	1	0	1	1	0
Aerococcus	0.437098	0.133825	0.687605	-0.462717	-0.0583361	-0.437867	-0.451185	-0.165812	-0.497055	Aerococcus	0.332711	0.553658	0.580969	0	0.445332	0	0	0.387455	0	Aerococcus	1.31375	0.24171	1.18355	-1.28494	-0.130995	-1.1847	-1.3437	-0.427953	-1.35165	Aerococcus	0.188931	0.809005	0.236592	0	0.895779	0	0	0.668685	0	Aerococcus	1	1	1	0	1	0	0	1	0
Granulicatella	0.575727	-0.606624	-0.590222	1.46272	-0.0908399	0.0112303	-0.589814	-0.651016	-0.635684	Granulicatella	0.636128	0	0	0.969751	0.746493	0.914926	0	0	0	Granulicatella	0.905049	-0.928591	-0.869525	1.50834	-0.121689	0.0122745	-0.924136	-0.990094	-0.960652	Granulicatella	0.365439	0	0	0.131467	0.903145	0.990207	0	0	0	Granulicatella	1	0	0	1	1	1	0	0	0
Lactobacillus	5.26495	-0.43702	-2.69022	-0.947812	0.525491	-1.55006	-1.26918	0.824123	-1.96519	Lactobacillus	0.247267	0.304013	1.65994	0.520721	0.35787	1.72887	0.324561	0.486583	1.42804	Lactobacillus	21.2926	-1.4375	-1.62067	-1.82019	1.46839	-0.896574	-3.91044	1.69369	-1.37614	Lactobacillus	1.33e-100	0.150575	0.105088	0.06873	0.142	0.369946	9.21e-05	0.0903234	0.168778	Lactobacillus	7.21e-98	1	1	1	1	1	0.0491968	1	1
Lactococcus	0.942969	-0.294277	-0.957464	0.5113	-1.02472	-0.269897	-0.957056	-0.344416	-1.00293	Lactococcus	0.782903	0.936642	0	1.06201	0	1.00725	0	0.926363	0	Lactococcus	1.20445	-0.314183	-1.16275	0.481447	-1.27094	-0.267955	-1.21947	-0.371794	-1.24352	Lactococcus	0.228415	0.753382	0	0.630199	0	0.788734	0	0.710046	0	Lactococcus	1	1	0	1	0	1	0	1	0
Streptococcus	3.15358	-1.49176	-1.157	2.48495	-1.30144	-1.37103	-2.37361	-1.40111	-1.16736	Streptococcus	1.13433	1.43782	1.55338	1.3068	1.56481	1.63482	1.34714	1.49641	1.53471	Streptococcus	2.78013	-1.03751	-0.744831	1.90156	-0.831693	-0.838641	-1.76196	-0.936314	-0.760641	Streptococcus	0.00543368	0.299496	0.456374	0.0572291	0.405582	0.401671	0.0780764	0.349111	0.446871	Streptococcus	1	1	1	1	1	1	1	1	1
RF39	0.556665	0.787976	4.07595	-0.582285	-0.316533	0.750526	-0.00410952	0.357196	0.373407	RF39	0.545421	0.808764	0.769264	0	0.631435	0.738944	0.759219	0.830607	0.762269	RF39	1.02062	0.974296	5.2985	-1.03152	-0.501291	1.01567	-0.00541283	0.430042	0.489862	RF39	0.307436	0.32991	1.17e-07	0	0.616166	0.309785	0.995681	0.667165	0.624231	RF39	1	1	6.42e-05	0	1	1	1	1	1
Gemella	0.637758	-0.668655	0.035603	1.60711	0.0182623	0.62407	-0.651845	0.524115	0.513772	Gemella	0.690959	0	1.01913	1.23274	0.876893	1.11123	0	0.958379	1.0413	Gemella	0.923005	-0.945606	0.0349348	1.30369	0.0208262	0.561601	-0.94064	0.546877	0.493394	Gemella	0.356005	0	0.972132	0.192341	0.983384	0.574388	0	0.584463	0.621734	Gemella	1	0	1	1	1	1	0	1	1
Staphylococcus	1.02503	-0.143878	-1.03952	2.59216	0.960064	-1.0258	-1.03911	-0.0185274	-1.08498	Staphylococcus	0.856156	1.122	0	1.42892	1.54945	0	0	1.2173	0	Staphylococcus	1.19724	-0.128234	-1.16029	1.81407	0.619617	-1.16698	-1.2111	-0.0152201	-1.23428	Staphylococcus	0.231212	0.897964	0	0.0696672	0.53551	0	0	0.987857	0	Staphylococcus	1	1	0	1	1	0	0	1	0
Christensenellaceae_R-7_group	0.718851	-0.122882	-0.293503	0.735835	-0.0839028	-0.71962	-0.732938	0.151414	-0.547759	Christensenellaceae_R-7_group	0.583012	0.746132	0.781963	0.824195	0.781674	0	0	0.942729	0.656883	Christensenellaceae_R-7_group	1.233	-0.164692	-0.375341	0.892793	-0.107337	-1.17947	-1.25243	0.160613	-0.833876	Christensenellaceae_R-7_group	0.217577	0.869187	0.707407	0.371968	0.914521	0	0	0.872398	0.404351	Christensenellaceae_R-7_group	1	1	1	1	1	0	0	1	1
Clostridia_UCG-014	0.62396	0.59477	0.757714	1.64872	0.619363	1.74424	-0.638047	1.53132	-0.106294	Clostridia_UCG-014	0.604255	0.96842	1.12538	0.927467	0.854397	1.29019	0	1.06848	0.79399	Clostridia_UCG-014	1.03261	0.614165	0.673297	1.77766	0.724913	1.35193	-1.05216	1.43318	-0.133873	Clostridia_UCG-014	0.301787	0.539106	0.500759	0.0754601	0.468505	0.176399	0	0.151805	0.893503	Clostridia_UCG-014	1	1	1	1	1	1	0	1	1
Clostridia_vadinBB60_group	2.71022	-0.520138	-0.972057	-1.38496	-0.366573	-1.04166	-1.24627	0.495712	-1.84994	Clostridia_vadinBB60_group	0.313611	0.633416	0.938108	0.636792	0.752706	0.874486	0.645233	0.431139	0.695645	Clostridia_vadinBB60_group	8.64199	-0.821164	-1.03619	-2.1749	-0.487007	-1.19117	-1.93151	1.14977	-2.65931	Clostridia_vadinBB60_group	5.52e-18	0.411553	0.300114	0.0296376	0.626253	0.233588	0.0534199	0.250237	0.00783001	Clostridia_vadinBB60_group	2.7e-15	1	1	1	1	1	1	1	1
Candidatus_Arthromitus	1.56625	0.444482	-0.753605	-0.86363	1.82271	0.255372	0.258829	1.64272	0.298636	Candidatus_Arthromitus	0.996069	1.41672	1.32883	1.21991	1.37246	1.33993	1.44135	1.46324	1.31481	Candidatus_Arthromitus	1.57243	0.313741	-0.567119	-0.707947	1.32806	0.190587	0.179574	1.12266	0.227132	Candidatus_Arthromitus	0.11585	0.753718	0.570633	0.478978	0.184158	0.848849	0.857487	0.261582	0.820321	Candidatus_Arthromitus	1	1	1	1	1	1	1	1	1
Clostridium_sensu_stricto_1	1.00159	-0.0988007	1.70389	1.41887	-0.114508	-1.00236	-1.01568	0.103126	0.382607	Clostridium_sensu_stricto_1	0.835232	1.11909	1.05653	1.12487	1.1189	0	0	1.04175	1.06097	Clostridium_sensu_stricto_1	1.19918	-0.0882863	1.61271	1.26136	-0.10234	-1.16782	-1.21335	0.0989937	0.360621	Clostridium_sensu_stricto_1	0.23046	0.929649	0.106807	0.207179	0.918487	0	0	0.921143	0.718383	Clostridium_sensu_stricto_1	1	1	1	1	1	0	0	1	1
uncultured_37	-0.0424812	0.011584	0.91434	0.0168617	-0.0392741	0.629439	0.0283943	-0.032807	1.41012	uncultured_37	0.128822	0.187342	0	0.184598	0.214898	0	0.135184	0.19851	0	uncultured_37	-0.329767	0.0618334	2.04157	0.0913431	-0.182757	1.16425	0.210041	-0.165267	1.54843	uncultured_37	0.741576	0.950695	0	0.92722	0.854989	0	0.833636	0.868734	0	uncultured_37	1	1	0	1	1	0	1	1	0
Defluviitaleaceae_UCG-011	-0.0424812	0.451427	1.42362	0.0168617	-0.0392741	0.041712	0.0283943	-0.032807	2.2569	Defluviitaleaceae_UCG-011	0.128822	0	0	0.184598	0.214898	0.195579	0.135184	0.19851	0	Defluviitaleaceae_UCG-011	-0.329767	1.39707	2.21969	0.0913431	-0.182757	0.213275	0.210041	-0.165267	2.50244	Defluviitaleaceae_UCG-011	0.741576	0	0	0.92722	0.854989	0.831113	0.833636	0.868734	0	Defluviitaleaceae_UCG-011	1	0	0	1	1	1	1	1	0
[Eubacterium]_eligens_group	-0.0424812	0.011584	0.870694	2.69086	-0.0392741	0.041712	0.0283943	0.503672	-0.0174755	[Eubacterium]_eligens_group	0.128822	0.187342	0	0	0.214898	0.195579	0.135184	0	0.190439	[Eubacterium]_eligens_group	-0.329767	0.0618334	0.988418	2.93988	-0.182757	0.213275	0.210041	1.28939	-0.0917641	[Eubacterium]_eligens_group	0.741576	0.950695	0	0	0.854989	0.831113	0.833636	0	0.926885	[Eubacterium]_eligens_group	1	1	0	0	1	1	1	0	1
[Eubacterium]_xylanophilum_group	0.674223	-0.70512	-0.00357136	0.90412	1.24676	1.34986	-0.68831	1.09978	-0.111234	[Eubacterium]_xylanophilum_group	0.685955	0	1.00669	0.976616	1.00719	1.17321	0	1.08164	0.935346	[Eubacterium]_xylanophilum_group	0.982896	-1.00416	-0.00354764	0.925769	1.23786	1.15057	-1.00047	1.01677	-0.118923	[Eubacterium]_xylanophilum_group	0.325659	0	0.997169	0.354566	0.215767	0.249907	0	0.309261	0.905336	[Eubacterium]_xylanophilum_group	1	0	1	1	1	1	0	1	1
[Ruminococcus]_torques_group	-0.0424812	0.011584	0.0279868	1.52286	0.559872	0.591018	0.0283943	0.625734	0.588789	[Ruminococcus]_torques_group	0.128822	0.187342	0.20964	0	0	0	0.135184	0	0	[Ruminococcus]_torques_group	-0.329767	0.0618334	0.133499	2.3408	1.28342	0.931649	0.210041	0.947998	0.933034	[Ruminococcus]_torques_group	0.741576	0.950695	0.893799	0	0	0	0.833636	0	0	[Ruminococcus]_torques_group	1	1	1	0	0	0	1	0	0
A2	-0.0424812	0.011584	1.20112	0.0168617	0.999317	0.571388	0.0283943	1.3451	0.575083	A2	0.128822	0.187342	0	0.184598	0	0	0.135184	0	0	A2	-0.329767	0.0618334	1.45058	0.0913431	1.43618	0.971805	0.210041	1.4717	0.931824	A2	0.741576	0.950695	0	0.92722	0	0	0.833636	0	0	A2	1	1	0	1	0	0	1	0	0
Agathobacter	0.747768	-0.778665	0.245633	2.14751	0.270729	-0.748537	-0.761854	0.569664	-0.807724	Agathobacter	0.788425	0	1.08212	1.28175	1.16744	0	0	1.10193	0	Agathobacter	0.948432	-0.969494	0.226993	1.67546	0.231899	-0.92177	-0.963972	0.516971	-0.994755	Agathobacter	0.34291	0	0.820429	0.0938444	0.816616	0	0	0.605177	0	Agathobacter	1	0	1	1	1	0	0	1	0
ASF356	-0.0424812	0.011584	0.600318	0.559878	1.18522	1.222	0.0283943	0.544816	-0.0174755	ASF356	0.128822	0.187342	0	0	0	0	0.135184	0	0.190439	ASF356	-0.329767	0.0618334	0.93738	1.01077	1.58765	1.4672	0.210041	0.933259	-0.0917641	ASF356	0.741576	0.950695	0	0	0	0	0.833636	0	0.926885	ASF356	1	1	0	0	0	0	1	0	1
Blautia	0.762589	-0.469168	1.35399	2.57579	0.610135	0.515124	-0.776676	1.16751	0.276295	Blautia	0.801574	0.88492	1.4597	1.04941	0.92565	1.22548	0	1.11049	1.08248	Blautia	0.951364	-0.530181	0.927582	2.45452	0.659142	0.420346	-0.96666	1.05134	0.255242	Blautia	0.341419	0.595986	0.353625	0.0141073	0.509804	0.674232	0	0.293101	0.798536	Blautia	1	1	1	1	1	1	0	1	1
Coprococcus	0.62396	-0.0994895	-0.0557029	2.05673	-0.705715	-0.624729	-0.638047	-0.0648042	-0.683916	Coprococcus	0.498517	0.639564	0.820338	1.03376	0	0	0	0.676761	0	Coprococcus	1.25163	-0.155558	-0.0679023	1.98955	-1.32946	-1.18349	-1.27377	-0.0957563	-1.29775	Coprococcus	0.210705	0.876381	0.945863	0.0466401	0	0	0	0.923714	0	Coprococcus	1	1	1	1	0	0	0	1	0
Dorea	-0.0424812	0.011584	0.600318	1.67816	0.5388	0.041712	0.0283943	1.13737	1.45133	Dorea	0.128822	0.187342	0	0	0	0.195579	0.135184	0	0	Dorea	-0.329767	0.0618334	0.923476	2.32261	1.28736	0.213275	0.210041	1.75033	1.99757	Dorea	0.741576	0.950695	0	0	0	0.831113	0.833636	0	0	Dorea	1	1	0	0	0	1	1	0	0
Fusicatenibacter	0.868294	-0.899191	-0.108723	1.9624	-0.306274	-0.128621	-0.882381	0.558683	0.970005	Fusicatenibacter	0.895445	0	1.22117	1.11935	1.00677	1.19889	0	1.20155	1.28694	Fusicatenibacter	0.969679	-0.989229	-0.0890324	1.75317	-0.304214	-0.107283	-0.983431	0.46497	0.753733	Fusicatenibacter	0.332207	0	0.929056	0.0795732	0.760965	0.914564	0	0.641953	0.45101	Fusicatenibacter	1	0	1	1	1	1	0	1	1
Lachnoclostridium	1.24603	-0.474893	-0.340946	1.62649	-1.32778	-0.948169	-1.26011	0.85442	-0.866141	Lachnoclostridium	0.78183	1.00097	1.22789	0.986818	0	0.870452	0	1.16535	0.91673	Lachnoclostridium	1.59373	-0.474431	-0.277667	1.64821	-1.64897	-1.08928	-1.60782	0.733189	-0.944815	Lachnoclostridium	0.110996	0.635192	0.781268	0.0993088	0	0.276029	0	0.463443	0.344753	Lachnoclostridium	1	1	1	1	0	1	0	1	1
Lachnospira	0.234778	-0.265675	0.22293	3.21335	0.710627	-0.235547	-0.248865	0.141276	-0.294734	Lachnospira	0.1566	0	0.560099	0.685618	0.812069	0	0	0.330366	0	Lachnospira	1.49922	-1.28001	0.398019	4.6868	0.875082	-1.09109	-1.53622	0.427634	-1.39393	Lachnospira	0.133816	0	0.690616	2.78e-06	0.381529	0	0	0.668917	0	Lachnospira	1	0	1	0.00145974	1	0	0	1	0
Lachnospiraceae_AC2044_group	0.755316	-0.236907	-0.76981	0.930882	-0.018202	-0.756085	-0.769403	-0.192497	-0.815272	Lachnospiraceae_AC2044_group	0.615509	0.7318	0	0.88878	0.867206	0	0	0.769444	0	Lachnospiraceae_AC2044_group	1.22714	-0.323731	-1.16896	1.04737	-0.0209892	-1.17785	-1.2457	-0.250177	-1.27097	Lachnospiraceae_AC2044_group	0.21977	0.746141	0	0.294929	0.983254	0	0	0.802451	0	Lachnospiraceae_AC2044_group	1	1	0	1	1	0	0	1	0
Lachnospiraceae_NK4A136_group	3.76773	-0.149799	-1.61644	0.55116	0.0202693	-0.879755	-0.630064	1.81429	-1.47746	Lachnospiraceae_NK4A136_group	1.01571	1.2962	1.73961	1.06852	1.44687	1.65331	1.2352	1.09213	1.50923	Lachnospiraceae_NK4A136_group	3.70946	-0.115567	-0.929201	0.515818	0.014009	-0.532116	-0.510089	1.66124	-0.97895	Lachnospiraceae_NK4A136_group	0.000207705	0.907995	0.352785	0.605982	0.988823	0.594646	0.609989	0.0966656	0.327605	Lachnospiraceae_NK4A136_group	0.0920135	1	1	1	1	1	1	1	1
Lachnospiraceae_UCG-001	-0.0424812	0.011584	0.718509	2.05722	0.515244	0.455863	0.0283943	1.11512	-0.0174755	Lachnospiraceae_UCG-001	0.128822	0.187342	0	0	0	0	0.135184	0	0.190439	Lachnospiraceae_UCG-001	-0.329767	0.0618334	0.964439	3.52548	0.860339	0.934183	0.210041	1.59822	-0.0917641	Lachnospiraceae_UCG-001	0.741576	0.950695	0	0	0	0	0.833636	0	0.926885	Lachnospiraceae_UCG-001	1	1	0	0	0	0	1	0	1
Marvinbryantia	0.4545	-0.101633	0.286439	-0.48012	-0.536255	-0.455269	-0.468587	0.0674648	0.553906	Marvinbryantia	0.348097	0.426122	0.866212	0	0	0	0	0.681208	0.731519	Marvinbryantia	1.30567	-0.238507	0.33068	-1.28179	-1.37295	-1.18559	-1.33472	0.099037	0.757199	Marvinbryantia	0.191665	0.811488	0.740886	0	0	0	0	0.921109	0.44893	Marvinbryantia	1	1	1	0	0	0	0	1	1
Roseburia	1.61208	-1.01611	-0.647423	1.62039	1.78763	0.513086	-0.99056	0.904587	-0.865994	Roseburia	0.848824	0.968825	1.31262	1.04015	1.17187	1.3348	1.01461	1.18302	1.16553	Roseburia	1.8992	-1.04881	-0.493231	1.55784	1.52545	0.384393	-0.976294	0.764644	-0.743005	Roseburia	0.0575384	0.294265	0.621849	0.119271	0.127148	0.700687	0.328919	0.444483	0.457478	Roseburia	1	1	1	1	1	1	1	1	1
Tuzzerella	-0.0424812	0.011584	0.692817	0.0168617	0.421243	0.425476	0.0283943	1.02712	0.54374	Tuzzerella	0.128822	0.187342	0	0.184598	0	0	0.135184	0	0	Tuzzerella	-0.329767	0.0618334	0.95934	0.0913431	0.945503	0.920733	0.210041	1.51196	0.922038	Tuzzerella	0.741576	0.950695	0	0.92722	0	0	0.833636	0	0	Tuzzerella	1	1	0	1	0	0	1	0	0
uncultured_38	1.71158	0.671942	-0.0447549	0.064305	1.75497	0.506354	-0.344111	2.03924	-0.123385	uncultured_38	1.02587	1.31595	1.52989	1.3008	1.4264	1.51047	1.27726	1.35563	1.45364	uncultured_38	1.66841	0.510614	-0.0292536	0.0494348	1.23035	0.33523	-0.269414	1.50428	-0.0848802	uncultured_38	0.0952346	0.609622	0.976662	0.960573	0.218566	0.737452	0.787611	0.13251	0.932357	uncultured_38	1	1	1	1	1	1	1	1	1
Monoglobus	1.48803	-1.15272	-0.83163	0.516615	-1.15389	-0.66519	-1.50211	-0.362749	0.117051	Monoglobus	0.660407	0.700914	0.979661	0.943257	0.71167	0.930147	0	1.01272	0.997168	Monoglobus	2.2532	-1.6446	-0.848896	0.547693	-1.62139	-0.715145	-2.26744	-0.358193	0.117384	Monoglobus	0.0242466	0.100053	0.395939	0.583903	0.104934	0.474519	0	0.720199	0.906556	Monoglobus	1	1	1	1	1	1	0	1	1
[Eubacterium]_coprostanoligenes_group	1.76826	-0.643583	-1.23973	0.8788	-0.0256659	-0.940723	-1.15524	0.295582	-0.416041	[Eubacterium]_coprostanoligenes_group	0.746241	1.03812	0.973168	1.04933	0.97945	0.989942	0.946222	1.12334	1.03584	[Eubacterium]_coprostanoligenes_group	2.36955	-0.619949	-1.27392	0.837484	-0.0262044	-0.950281	-1.2209	0.263127	-0.401648	[Eubacterium]_coprostanoligenes_group	0.0178097	0.535292	0.202693	0.40232	0.979094	0.341969	0.222123	0.792453	0.687943	[Eubacterium]_coprostanoligenes_group	1	1	1	1	1	1	1	1	1
Butyricicoccus	1.22346	-0.986121	-1.23796	1.02577	-0.738576	-0.796741	-1.23755	-0.301849	-1.28342	Butyricicoccus	0.661406	0.679333	0	0.792331	0.768315	0.821829	0	0.82717	0	Butyricicoccus	1.84979	-1.4516	-1.75938	1.29462	-0.961292	-0.969473	-1.86527	-0.364917	-1.86925	Butyricicoccus	0.0643437	0.146613	0	0.19545	0.336405	0.332309	0	0.715173	0	Butyricicoccus	1	1	0	1	1	1	0	1	0
UCG-009	1.55638	-0.741413	-0.777177	-0.917167	-0.481368	-0.496642	-1.57046	0.150567	-0.643866	UCG-009	0.606115	0.752565	1.02875	0.763983	0.904066	0.967447	0	1.03209	0.883547	UCG-009	2.56779	-0.985181	-0.755454	-1.20051	-0.532448	-0.513354	-2.58185	0.145885	-0.728729	UCG-009	0.0102348	0.324535	0.449976	0.229943	0.594416	0.607704	0	0.884012	0.466168	UCG-009	1	1	1	1	1	1	0	1	1
Colidextribacter	1.11243	0.543013	-0.196969	-0.869809	0.350174	0.345486	-0.311009	0.956036	-0.439978	Colidextribacter	0.716229	1.01043	1.1937	0.790216	1.15073	1.15144	1.00832	1.15762	0.969274	Colidextribacter	1.55318	0.537409	-0.165007	-1.10072	0.304305	0.300046	-0.308443	0.825865	-0.453925	Colidextribacter	0.120381	0.590985	0.868939	0.271017	0.760896	0.764142	0.757745	0.408881	0.649883	Colidextribacter	1	1	1	1	1	1	1	1	1
NK4A214_group	-0.0424812	0.011584	0.577293	2.24589	0.743131	0.980844	0.0283943	1.18936	0.481813	NK4A214_group	0.128822	0.187342	0	0	0	0	0.135184	0	0	NK4A214_group	-0.329767	0.0618334	0.930834	3.43801	1.25258	1.53707	0.210041	1.85501	1.04842	NK4A214_group	0.741576	0.950695	0	0	0	0	0.833636	0	0	NK4A214_group	1	1	0	0	0	0	1	0	0
Oscillibacter	1.2102	-0.942469	-0.553801	-0.638565	-0.778964	-0.0663052	-1.22429	0.51876	-0.762735	Oscillibacter	0.700414	0.72309	1.00784	0.75005	0.844569	1.06555	0	1.08506	0.881285	Oscillibacter	1.72783	-1.30339	-0.549494	-0.851363	-0.922321	-0.0622265	-1.74295	0.478093	-0.86548	Oscillibacter	0.0840182	0.192441	0.582666	0.394568	0.356361	0.950382	0	0.632584	0.386775	Oscillibacter	1	1	1	1	1	1	0	1	1
UCG-002	0.630978	-0.0741484	-0.645472	2.37712	-0.0134317	-0.132458	-0.645065	0.816408	-0.141629	UCG-002	0.504762	0.663042	0	0.764475	0.713962	0.766664	0	0.948885	0.760144	UCG-002	1.25005	-0.111831	-1.17286	3.10948	-0.018813	-0.172772	-1.27197	0.860387	-0.186318	UCG-002	0.211281	0.910958	0	0.00187419	0.98499	0.86283	0	0.389576	0.852195	UCG-002	1	1	0	0.905233	1	1	0	1	1
UCG-005	1.23557	-0.289666	-0.720386	1.17062	-0.368336	-0.968096	-1.24965	-0.0715172	-0.788103	UCG-005	1.0442	1.30604	1.21249	1.40838	1.27298	1.0894	0	1.25563	1.17582	UCG-005	1.18327	-0.22179	-0.594136	0.831185	-0.289349	-0.888654	-1.19481	-0.0569571	-0.67026	UCG-005	0.236704	0.824477	0.552421	0.405869	0.772315	0.374189	0	0.954579	0.502692	UCG-005	1	1	1	1	1	1	0	1	1
uncultured_39	2.33991	-0.623939	-0.710387	-1.0361	-0.149993	-0.137153	-1.77593	-0.125159	-1.08471	uncultured_39	0.910797	1.16319	1.4465	1.1235	1.31337	1.37461	1.04111	1.38438	1.20841	uncultured_39	2.56908	-0.536405	-0.491109	-0.922205	-0.114205	-0.0997763	-1.70579	-0.0904078	-0.897637	uncultured_39	0.0101968	0.591679	0.623349	0.356422	0.909076	0.920522	0.0880467	0.927963	0.369379	uncultured_39	1	1	1	1	1	1	1	1	1
[Eubacterium]_siraeum_group	0.739923	0.685635	0.315038	1.13254	0.521398	1.38613	0.470488	0.650036	-0.284706	[Eubacterium]_siraeum_group	0.706184	0.977045	1.04463	1.0144	1.08994	1.21552	0.993484	0.890309	0.890025	[Eubacterium]_siraeum_group	1.04778	0.701744	0.301577	1.11646	0.478375	1.14036	0.473574	0.730124	-0.319886	[Eubacterium]_siraeum_group	0.294741	0.482839	0.762975	0.264227	0.632383	0.254135	0.635804	0.465314	0.749055	[Eubacterium]_siraeum_group	1	1	1	1	1	1	1	1	1
Anaerotruncus	-0.0424812	0.462926	0.77421	0.0168617	0.473716	1.06538	0.0283943	0.679971	0.481813	Anaerotruncus	0.128822	0	0	0.184598	0	0	0.135184	0	0	Anaerotruncus	-0.329767	0.92293	0.974324	0.0913431	0.971235	1.42815	0.210041	0.96898	0.896101	Anaerotruncus	0.741576	0	0	0.92722	0	0	0.833636	0	0	Anaerotruncus	1	0	0	1	0	0	1	0	0
Faecalibacterium	-0.0424812	0.011584	1.86692	4.48711	1.30645	0.041712	0.0283943	1.65713	0.989234	Faecalibacterium	0.128822	0.187342	0	0	0	0.195579	0.135184	0	0	Faecalibacterium	-0.329767	0.0618334	1.91565	5.07395	1.19972	0.213275	0.210041	1.78066	1.45722	Faecalibacterium	0.741576	0.950695	0	0	0	0.831113	0.833636	0	0	Faecalibacterium	1	1	0	0	0	1	1	0	0
Incertae_Sedis	0.897615	-0.162659	-0.133304	-0.923234	-0.00896411	-0.416655	-0.911702	0.249703	-0.414555	Incertae_Sedis	0.742426	0.949626	1.10679	0	0.957976	0.915847	0	1.06171	0.93394	Incertae_Sedis	1.20903	-0.171287	-0.120443	-1.21804	-0.00935734	-0.45494	-1.22478	0.235189	-0.443878	Incertae_Sedis	0.226652	0.863998	0.904132	0	0.992534	0.649152	0	0.814062	0.657131	Incertae_Sedis	1	1	1	0	1	1	0	1	1
Ruminococcus	2.1307	-1.5164	-0.520838	-0.32012	0.617072	-0.816808	-0.0858958	1.44084	-0.728399	Ruminococcus	0.985916	1.17716	1.47449	1.19994	1.19893	1.33874	1.09211	1.20168	1.35144	Ruminococcus	2.16114	-1.28818	-0.353232	-0.266781	0.514685	-0.610132	-0.0786513	1.19903	-0.53898	Ruminococcus	0.0306848	0.197682	0.723915	0.789638	0.606773	0.541775	0.93731	0.230517	0.589901	Ruminococcus	1	1	1	1	1	1	1	1	1
Subdoligranulum	0.821016	-0.851914	0.908406	2.42211	0.131325	-0.0893774	-0.835103	0.648117	0.63511	Subdoligranulum	0.853442	0	1.44472	1.09062	1.17144	1.16266	0	1.18626	1.2795	Subdoligranulum	0.962006	-0.982129	0.628777	2.22084	0.112106	-0.0768733	-0.976408	0.546355	0.496372	Subdoligranulum	0.336046	0	0.529495	0.0263615	0.91074	0.938724	0	0.584822	0.619632	Subdoligranulum	1	0	1	1	1	1	0	1	1
uncultured_40	0.556665	0.125215	0.207645	1.23401	0.803448	1.07288	-0.570752	0.752294	-0.616622	uncultured_40	0.438687	0.566228	0.925773	0.717753	0.662194	0.907619	0	0.872739	0	uncultured_40	1.26893	0.221139	0.224294	1.71926	1.21331	1.18208	-1.29344	0.861992	-1.31481	uncultured_40	0.204464	0.824984	0.822529	0.0855667	0.225011	0.237173	0	0.388692	0	uncultured_40	1	1	1	1	1	1	0	1	0
UCG-010	0.98933	-0.236814	-0.295742	0.696302	-0.154092	0.0388653	-1.00342	0.339525	-0.0878997	UCG-010	0.824286	1.02444	1.12165	1.01875	0.997535	1.07022	0	1.09834	1.00763	UCG-010	1.20023	-0.231165	-0.263666	0.683489	-0.154472	0.0363153	-1.21457	0.309125	-0.0872338	UCG-010	0.230052	0.817187	0.792037	0.494298	0.877237	0.971031	0	0.757227	0.930486	UCG-010	1	1	1	1	1	1	0	1	1
uncultured_42	0.373407	-0.0577307	0.398515	-0.399027	-0.455162	0.990049	-0.387494	-0.00885244	0.144259	uncultured_42	0.276574	0.348596	0.599064	0	0	0.597891	0	0.526036	0.477042	uncultured_42	1.35012	-0.165609	0.66523	-1.29492	-1.39084	1.6559	-1.38362	-0.0168286	0.302403	uncultured_42	0.176978	0.868465	0.505904	0	0	0.0977418	0	0.986573	0.762345	uncultured_42	1	1	1	0	0	1	0	1	1
Fusibacter	3.41022	-0.00861683	2.25177	-1.64625	-1.97686	0.0896727	0.78362	-1.47856	4.30106	Fusibacter	0.884559	1.31545	0.923893	1.08265	1.31272	1.3509	0.944656	1.22414	0.914474	Fusibacter	3.85528	-0.0065505	2.43727	-1.52057	-1.50592	0.06638	0.82953	-1.20784	4.70332	Fusibacter	0.000115599	0.994773	0.0147987	0.128369	0.132087	0.947075	0.406805	0.227108	2.56e-06	Fusibacter	0.0515571	1	1	1	1	1	1	1	0.00139756
Romboutsia	2.35982	-1.1742	-0.31336	1.32551	-0.642544	-0.80011	-2.37391	-1.29202	-0.235928	Romboutsia	0.876049	1.06691	1.32773	0.959663	1.29077	1.40715	0	1.04974	1.301	Romboutsia	2.69371	-1.10056	-0.236012	1.38122	-0.497799	-0.568605	-2.70418	-1.2308	-0.181343	Romboutsia	0.00706614	0.271086	0.813424	0.16721	0.618626	0.569624	0	0.218399	0.856098	Romboutsia	1	1	1	1	1	1	0	1	1
Terrisporobacter	-0.0424812	0.011584	1.0339	1.38348	0.612345	0.041712	0.0283943	0.439395	0.481813	Terrisporobacter	0.128822	0.187342	0	0	0	0.195579	0.135184	0	0	Terrisporobacter	-0.329767	0.0618334	1.70847	2.73829	1.27381	0.213275	0.210041	1.30843	0.990796	Terrisporobacter	0.741576	0.950695	0	0	0	0.831113	0.833636	0	0	Terrisporobacter	1	1	0	0	0	1	1	0	0
Anaerococcus	0.346701	0.00616617	-0.361195	1.04384	0.345784	-0.34747	-0.360788	0.121027	-0.406658	Anaerococcus	0.253149	0.352395	0	0.760626	0.62463	0	0	0.451646	0	Anaerococcus	1.36955	0.0174979	-1.15684	1.37235	0.553583	-1.17056	-1.4046	0.267969	-1.38259	Anaerococcus	0.170827	0.986039	0	0.169954	0.579865	0	0	0.788723	0	Anaerococcus	1	1	0	1	1	0	0	1	0
Fenollaria	0.396964	-0.103543	-0.411458	0.985033	0.319078	-0.397733	-0.411051	0.115475	-0.45692	Fenollaria	0.297299	0.354395	0	0.785301	0.662283	0	0	0.51026	0	Fenollaria	1.33524	-0.292167	-1.16733	1.25434	0.481784	-1.18088	-1.36739	0.226306	-1.36552	Fenollaria	0.181799	0.770159	0	0.209719	0.629959	0	0	0.820963	0	Fenollaria	1	1	0	1	1	0	0	1	0
Finegoldia	0.65682	-0.115386	-0.671315	0.241104	0.509089	-0.657589	-0.670907	-0.280767	-0.716777	Finegoldia	0.527764	0.672066	0	0.680302	1.12382	0	0	0.604019	0	Finegoldia	1.24454	-0.171689	-1.17214	0.354407	0.452998	-1.18216	-1.26566	-0.464831	-1.2903	Finegoldia	0.213303	0.863682	0	0.723034	0.65055	0	0	0.642053	0	Finegoldia	1	1	0	1	1	0	0	1	0
Peptoniphilus	0.575727	-0.282306	-0.590222	0.607329	0.71632	-0.576496	-0.589814	-0.0841493	-0.635684	Peptoniphilus	0.455625	0.495803	0	0.7724	1.19521	0	0	0.603882	0	Peptoniphilus	1.2636	-0.569392	-1.17406	0.786288	0.599324	-1.18518	-1.28739	-0.139347	-1.30971	Peptoniphilus	0.206374	0.56909	0	0.431698	0.548957	0	0	0.889176	0	Peptoniphilus	1	1	0	1	1	0	0	1	0
Megamonas	-0.0424812	0.011584	0.634251	1.06546	-0.0392741	0.638965	0.0283943	0.906325	0.641065	Megamonas	0.128822	0.187342	0	0	0.214898	0	0.135184	0	0	Megamonas	-0.329767	0.0618334	0.932633	1.47058	-0.182757	0.943867	0.210041	1.38802	0.949363	Megamonas	0.741576	0.950695	0	0	0.854989	0	0.833636	0	0	Megamonas	1	1	0	0	1	0	1	0	0
Dialister	0.868294	0.0881846	-0.144319	1.61229	0.00408746	-0.869063	-0.882381	-0.255727	-0.367035	Dialister	0.480753	0.683857	0.916009	0.787436	0.874583	0	0	0.698022	0.750838	Dialister	1.80611	0.128952	-0.157552	2.04752	0.00467361	-1.7018	-1.82613	-0.366359	-0.488834	Dialister	0.0709007	0.897396	0.87481	0.0406068	0.996271	0	0	0.714097	0.624959	Dialister	1	1	1	1	1	0	0	1	1
Veillonella	2.4767	-1.21916	-1.31288	-0.646703	-1.08141	-0.778966	-1.71242	-1.25479	-1.02554	Veillonella	0.961484	1.17134	1.298	1.17962	1.21406	1.48654	1.1969	1.1763	1.35405	Veillonella	2.57592	-1.04083	-1.01147	-0.54823	-0.89074	-0.524013	-1.43072	-1.06672	-0.757386	Veillonella	0.00999751	0.297957	0.311793	0.583534	0.373069	0.60027	0.152511	0.286096	0.448819	Veillonella	1	1	1	1	1	1	1	1	1
Propionigenium	-0.0424812	0.810882	0.736069	3.71088	1.14558	0.041712	0.0283943	-0.032807	-0.0174755	Propionigenium	0.128822	0	0	0	0	0.195579	0.135184	0.19851	0.190439	Propionigenium	-0.329767	1.88519	1.69776	14.1966	2.07712	0.213275	0.210041	-0.165267	-0.0917641	Propionigenium	0.741576	0	0	0	0	0.831113	0.833636	0.868734	0.926885	Propionigenium	1	0	0	0	0	1	1	1	1
AKAU4049	-0.0424812	0.011584	2.24836	0.0168617	-0.0392741	2.8911	0.0283943	-0.032807	2.28659	AKAU4049	0.128822	0.187342	0	0.184598	0.214898	0	0.135184	0.19851	0	AKAU4049	-0.329767	0.0618334	3.65873	0.0913431	-0.182757	3.72888	0.210041	-0.165267	3.2921	AKAU4049	0.741576	0.950695	0	0.92722	0.854989	0	0.833636	0.868734	0	AKAU4049	1	1	0	1	1	0	1	1	0
BD2-11_terrestrial_group	0.556665	0.0709782	2.28052	-0.283658	1.69023	2.54167	-0.570752	0.0504373	2.3509	BD2-11_terrestrial_group	0.545421	0.736025	1.07068	0.592705	0.99602	1.10775	0	0.726195	1.01734	BD2-11_terrestrial_group	1.02062	0.0964344	2.12997	-0.478583	1.69698	2.29444	-1.04209	0.0694541	2.31084	BD2-11_terrestrial_group	0.307436	0.923176	0.0331742	0.632236	0.0896999	0.0217655	0	0.944628	0.0208418	BD2-11_terrestrial_group	1	1	1	1	1	1	0	1	1
Gemmatimonas	0.727548	-0.135501	-0.358279	0.0143606	-0.420122	1.11896	-0.741635	-0.403187	0.17492	Gemmatimonas	0.590761	0.75003	0.690964	0.682133	0.638512	0.803854	0	0.641422	0.805955	Gemmatimonas	1.23154	-0.18066	-0.51852	0.0210524	-0.65797	1.392	-1.25076	-0.628584	0.217035	Gemmatimonas	0.21812	0.856634	0.604095	0.983204	0.510558	0.163923	0	0.529622	0.828181	Gemmatimonas	1	1	1	1	1	1	0	1	1
uncultured_45	-0.0424812	0.011584	2.02012	0.699252	-0.0392741	2.80419	0.0283943	-0.032807	2.0011	uncultured_45	0.128822	0.187342	0	0	0.214898	0	0.135184	0.19851	0	uncultured_45	-0.329767	0.0618334	3.67694	1.74494	-0.182757	3.83065	0.210041	-0.165267	3.04326	uncultured_45	0.741576	0.950695	0	0	0.854989	0	0.833636	0.868734	0	uncultured_45	1	1	0	0	1	0	1	1	0
Longimicrobiaceae	-0.0424812	0.011584	1.66818	0.0168617	-0.0392741	2.48875	0.0283943	-0.032807	2.00839	Longimicrobiaceae	0.128822	0.187342	0	0.184598	0.214898	0	0.135184	0.19851	0	Longimicrobiaceae	-0.329767	0.0618334	2.5827	0.0913431	-0.182757	3.78401	0.210041	-0.165267	3.31448	Longimicrobiaceae	0.741576	0.950695	0	0.92722	0.854989	0	0.833636	0.868734	0	Longimicrobiaceae	1	1	0	1	1	0	1	1	0
S0134_terrestrial_group	-0.0424812	0.011584	2.82774	0.0168617	-0.0392741	3.39968	0.0283943	-0.032807	2.66331	S0134_terrestrial_group	0.128822	0.187342	0	0.184598	0.214898	0	0.135184	0.19851	0	S0134_terrestrial_group	-0.329767	0.0618334	3.68328	0.0913431	-0.182757	3.77593	0.210041	-0.165267	3.32115	S0134_terrestrial_group	0.741576	0.950695	0	0.92722	0.854989	0	0.833636	0.868734	0	S0134_terrestrial_group	1	1	0	1	1	0	1	1	0
bacteriap25	0.739923	-0.539772	1.09786	-0.582441	0.815559	0.935999	-0.75401	-0.815212	0.556353	bacteriap25	0.743904	0.755401	0.935076	0.760688	1.07373	0.986018	0	0	0.920078	bacteriap25	0.994649	-0.714549	1.17408	-0.765676	0.759556	0.949272	-1.01093	-1.06826	0.60468	bacteriap25	0.319907	0.474888	0.240362	0.443869	0.44752	0.342483	0	0	0.545392	bacteriap25	1	1	1	1	1	1	0	0	1
P3OB-42	1.97208	-0.35003	-0.41205	-1.9977	0.565932	-0.28375	-0.155413	0.613404	0.414784	P3OB-42	0.786283	0.95813	0.910061	0	0.967256	0.946436	0.943339	0.916382	0.935322	P3OB-42	2.5081	-0.365326	-0.452771	-2.49316	0.58509	-0.299809	-0.164748	0.669376	0.443467	P3OB-42	0.0121381	0.714868	0.650713	0	0.558487	0.764323	0.869142	0.503256	0.657428	P3OB-42	1	1	1	0	1	1	1	1	1
Blfdi19	1.95405	1.52769	-0.828278	0.166664	0.370536	-1.05288	1.96396	0.888603	0.569481	Blfdi19	0.869497	0.893423	0.977506	0.992831	1.09906	0.955769	0.918684	1.01653	1.13632	Blfdi19	2.24734	1.70993	-0.847338	0.167868	0.337139	-1.10161	2.13779	0.874153	0.501163	Blfdi19	0.0246185	0.0872796	0.396807	0.866688	0.736012	0.270633	0.0325335	0.382035	0.616256	Blfdi19	1	1	1	1	1	1	1	1	1
Haliangium	2.56167	-0.643628	-0.610468	-1.22251	0.0191036	-0.334545	-0.598531	1.1752	-0.945094	Haliangium	0.887417	1.07228	1.02589	1.01949	1.00132	1.0686	1.13385	0.944982	1.08229	Haliangium	2.88666	-0.600243	-0.595061	-1.19914	0.0190784	-0.313067	-0.527877	1.24362	-0.873239	Haliangium	0.00389356	0.548344	0.551803	0.230474	0.984779	0.754229	0.597585	0.21364	0.382533	Haliangium	1	1	1	1	1	1	1	1	1
Nannocystaceae	3.31728	-1.61113	-1.93054	-2.20696	2.87009	-1.29313	-3.33136	-2.02448	-2.79448	Nannocystaceae	0.769864	1.11551	1.03791	0.928192	0.916967	0.960878	0	1.05587	0.976036	Nannocystaceae	4.30891	-1.44429	-1.86003	-2.37769	3.12998	-1.34578	-4.31643	-1.91736	-2.86309	Nannocystaceae	1.64e-05	0.148657	0.062881	0.0174213	0.00174816	0.178374	0	0.0551918	0.00419526	Nannocystaceae	0.00753029	1	1	1	0.971082	1	0	1	1
Nannocystis	3.40842	-0.732039	-1.00682	-2.28476	1.33689	-2.48762	-0.0981616	-0.881217	-1.20774	Nannocystis	0.757565	1.07761	1.1094	0.884112	0.776618	0.824049	0.770002	1.07892	1.008	Nannocystis	4.49918	-0.679316	-0.907536	-2.58424	1.72143	-3.01878	-0.127482	-0.816762	-1.19815	Nannocystis	6.82e-06	0.496938	0.364123	0.00975926	0.0851726	0.00253797	0.898559	0.414065	0.230857	Nannocystis	0.00318566	1	1	1	1	1	1	1	1
uncultured_46	5.17841	0.471771	-1.11902	-3.4564	-0.0544834	-2.10009	-0.964443	-0.161164	-1.63938	uncultured_46	0.146361	0.323931	0.434298	0.724594	0.428308	0.645656	0.292808	0.462289	0.346121	uncultured_46	35.381	1.45639	-2.57661	-4.77012	-0.127206	-3.25264	-3.29377	-0.348622	-4.73644	uncultured_46	3.34e-274	0.145284	0.0099773	1.84e-06	0.898777	0.00114339	0.000988527	0.727373	2.18e-06	uncultured_46	1.85e-271	1	1	0.000972123	1	0.543108	0.509091	1	0.00118975
BIrii41	1.75892	-0.75272	-0.293664	-1.00418	2.75984	-0.117489	-1.77301	-0.932266	-1.02096	BIrii41	0.717347	0.987989	1.00407	0.798587	0.793899	0.826343	0	0.862894	0.906136	BIrii41	2.45198	-0.761871	-0.292473	-1.25745	3.47631	-0.142179	-2.46479	-1.08039	-1.12672	BIrii41	0.0142074	0.446137	0.769925	0.208591	0.000508366	0.886938	0	0.279967	0.259862	BIrii41	1	1	1	1	0.283668	1	0	1	1
Eel-36e1D6	2.31519	-1.61575	-0.606845	-1.87871	0.774394	-1.96939	-2.32928	-1.69733	-0.999612	Eel-36e1D6	0.808699	0.889283	0.967863	0.934371	0.921322	0.882415	0	0.877773	1.00311	Eel-36e1D6	2.86286	-1.81692	-0.626995	-2.01067	0.840524	-2.23182	-2.87359	-1.93368	-0.996513	Eel-36e1D6	0.00419836	0.0692299	0.530662	0.0443601	0.400615	0.0256271	0	0.0531523	0.319001	Eel-36e1D6	1	1	1	1	1	1	0	1	1
Sandaracinus	2.75122	-1.84299	-2.76571	-2.77684	-0.47761	-2.75199	-2.76531	-2.39902	-2.37133	Sandaracinus	0.975938	1.07645	0	0	1.13043	0	0	1.01571	1.05134	Sandaracinus	2.81905	-1.71209	-2.72575	-2.80737	-0.422503	-2.7584	-2.82844	-2.3619	-2.25554	Sandaracinus	0.00481655	0.0868794	0	0	0.672658	0	0	0.0181814	0.0240995	Sandaracinus	1	1	0	0	1	0	0	1	1
uncultured_47	5.12348	0.112175	-2.05536	-2.11093	0.321766	-2.85418	0.219033	0.510529	-2.32437	uncultured_47	0.112783	0.216387	0.330486	0.679134	0.423042	0.443883	0.197522	0.240406	0.597087	uncultured_47	45.428	0.518401	-6.21922	-3.10827	0.7606	-6.43001	1.10891	2.12361	-3.89285	uncultured_47	0	0.604179	5e-10	0.00188186	0.446896	1.28e-10	0.26747	0.0337024	9.91e-05	uncultured_47	0	1	2.77e-07	0.907056	1	7.13e-08	1	1	0.0528055
NB1-j	-0.0424812	0.011584	0.46783	1.51803	1.21904	0.272761	0.525376	-0.032807	0.306843	NB1-j	0.128822	0.187342	0	0	0	0	0	0.19851	0	NB1-j	-0.329767	0.0618334	1.16681	3.21189	2.09208	1.06098	1.08073	-0.165267	0.968957	NB1-j	0.741576	0.950695	0	0	0	0	0	0.868734	0	NB1-j	1	1	0	0	0	0	0	1	0
Nitrospira	2.71592	-2.27461	-1.07337	-2.4733	-0.0826682	0.507124	-2.73	-2.35136	-1.05688	Nitrospira	0.96092	1.01624	1.1617	0.985512	1.12205	1.14242	0	1.06409	1.23841	Nitrospira	2.82637	-2.23827	-0.923966	-2.50966	-0.0736759	0.443904	-2.83586	-2.20973	-0.853422	Nitrospira	0.00470787	0.0252033	0.355504	0.0120848	0.941268	0.657112	0	0.0271236	0.393426	Nitrospira	1	1	1	1	1	1	0	1	1
Candidatus_Kerfeldbacteria	-0.0424812	0.011584	1.36459	0.0168617	-0.0392741	1.45774	0.0283943	-0.032807	0.853482	Candidatus_Kerfeldbacteria	0.128822	0.187342	0	0.184598	0.214898	0	0.135184	0.19851	0	Candidatus_Kerfeldbacteria	-0.329767	0.0618334	2.24588	0.0913431	-0.182757	1.84592	0.210041	-0.165267	1.73056	Candidatus_Kerfeldbacteria	0.741576	0.950695	0	0.92722	0.854989	0	0.833636	0.868734	0	Candidatus_Kerfeldbacteria	1	1	0	1	1	0	1	1	0
Candidatus_Magasanikbacteria	-0.0424812	0.011584	1.50662	0.0168617	-0.0392741	1.54669	0.0283943	-0.032807	0.768941	Candidatus_Magasanikbacteria	0.128822	0.187342	0	0.184598	0.214898	0	0.135184	0.19851	0	Candidatus_Magasanikbacteria	-0.329767	0.0618334	2.38116	0.0913431	-0.182757	1.83201	0.210041	-0.165267	1.83965	Candidatus_Magasanikbacteria	0.741576	0.950695	0	0.92722	0.854989	0	0.833636	0.868734	0	Candidatus_Magasanikbacteria	1	1	0	1	1	0	1	1	0
Candidatus_Uhrbacteria	-0.0424812	0.011584	1.5307	0.0168617	-0.0392741	0.272761	0.0283943	-0.032807	0.5122	Candidatus_Uhrbacteria	0.128822	0.187342	0	0.184598	0.214898	0	0.135184	0.19851	0	Candidatus_Uhrbacteria	-0.329767	0.0618334	2.10982	0.0913431	-0.182757	0.992016	0.210041	-0.165267	1.71839	Candidatus_Uhrbacteria	0.741576	0.950695	0	0.92722	0.854989	0	0.833636	0.868734	0	Candidatus_Uhrbacteria	1	1	0	1	1	0	1	1	0
Dojkabacteria	0.437098	-0.467995	0.554321	-0.462717	0.954689	0.0918086	-0.451185	-0.0725432	-0.497055	Dojkabacteria	0.332711	0	0.781051	0	0.760353	0.450296	0	0.435509	0	Dojkabacteria	1.31375	-1.2966	0.709712	-1.28494	1.25559	0.203885	-1.3437	-0.166571	-1.35165	Dojkabacteria	0.188931	0	0.477883	0	0.209266	0.838443	0	0.867707	0	Dojkabacteria	1	0	1	0	1	1	0	1	0
Candidatus_Peregrinibacteria	0.556665	-0.263244	3.03268	-0.582285	-0.638421	1.81087	-0.570752	-0.631953	3.38968	Candidatus_Peregrinibacteria	0.257192	0.321202	0.450298	0	0	0.890663	0	0	0.515987	Candidatus_Peregrinibacteria	2.16439	-0.81956	6.73481	-2.00381	-2.0545	2.03318	-2.18794	-2.10961	6.56933	Candidatus_Peregrinibacteria	0.0304341	0.412467	1.64e-11	0	0	0.0420348	0	0	5.05e-11	Candidatus_Peregrinibacteria	1	1	9.13e-09	0	0	1	0	0	2.82e-08
Candidatus_Peribacteria	0.566423	-0.59732	1.12863	-0.592043	-0.1686	3.10174	-0.58051	-0.641712	0.160037	Candidatus_Peribacteria	0.447357	0	0.820809	0	0.546395	1.11157	0	0	0.636122	Candidatus_Peribacteria	1.26616	-1.27171	1.37503	-1.26149	-0.308567	2.79043	-1.29029	-1.35091	0.251582	Candidatus_Peribacteria	0.205457	0	0.169123	0	0.757651	0.00526387	0	0	0.801364	Candidatus_Peribacteria	1	0	1	0	1	1	0	0	1
Gracilibacteria	0.524161	0.578674	3.31403	0.431236	1.03348	3.80284	1.25284	1.85472	4.37854	Gracilibacteria	0.409827	0.733663	0.908299	0.56532	0.880908	0.788177	1.07981	0.821003	0.53001	Gracilibacteria	1.27898	0.788746	3.64861	0.762818	1.1732	4.82486	1.16024	2.25909	8.26124	Gracilibacteria	0.200903	0.430261	0.000263658	0.445572	0.240716	1.4e-06	0.24595	0.0238778	1.44e-16	Gracilibacteria	1	1	0.13763	1	1	0.000760747	1	1	8.09e-14
JGI_0000069-P22	4.75929	0.513669	1.7617	-1.79109	-2.02524	0.989588	0.430817	0.208943	2.60205	JGI_0000069-P22	0.405339	0.551306	0.542886	0.835066	0.760638	0.556284	0.469534	0.501145	0.457253	JGI_0000069-P22	11.7415	0.931731	3.24506	-2.14485	-2.66255	1.77893	0.917543	0.416931	5.69061	JGI_0000069-P22	7.81e-32	0.351476	0.00117426	0.0319645	0.00775511	0.0752518	0.358858	0.676729	1.27e-08	JGI_0000069-P22	3.98e-29	1	0.581257	1	1	1	1	1	7.04e-06
Candidatus_Pacebacteria	-0.0424812	0.011584	1.84243	0.0168617	-0.0392741	0.825125	0.0283943	-0.032807	1.35187	Candidatus_Pacebacteria	0.128822	0.187342	0	0.184598	0.214898	0	0.135184	0.19851	0	Candidatus_Pacebacteria	-0.329767	0.0618334	2.77233	0.0913431	-0.182757	1.88071	0.210041	-0.165267	2.20566	Candidatus_Pacebacteria	0.741576	0.950695	0	0.92722	0.854989	0	0.833636	0.868734	0	Candidatus_Pacebacteria	1	1	0	1	1	0	1	1	0
Candidatus_Campbellbacteria	0.177241	-0.208138	1.67189	-0.202861	0.939296	2.27601	-0.191328	-0.252529	0.523527	Candidatus_Campbellbacteria	0.109704	0	0.797718	0	0.78709	0.736365	0	0	0.470705	Candidatus_Campbellbacteria	1.61564	-1.19111	2.09584	-1.18152	1.19338	3.09087	-1.63508	-1.3532	1.11222	Candidatus_Campbellbacteria	0.106173	0	0.0360965	0	0.232721	0.00199569	0	0	0.266045	Candidatus_Campbellbacteria	1	0	1	0	1	0.935979	0	0	1
Candidatus_Kaiserbacteria	1.8576	-1.48885	2.88565	-1.51701	-0.640905	3.13675	-1.87168	-1.93289	2.07633	Candidatus_Kaiserbacteria	0.987044	1.02293	1.37948	1.06055	1.1713	1.47904	0	0	1.5436	Candidatus_Kaiserbacteria	1.88198	-1.45547	2.09183	-1.4304	-0.547173	2.12081	-1.89293	-1.92696	1.34512	Candidatus_Kaiserbacteria	0.0598385	0.14554	0.0364534	0.152601	0.58426	0.0339379	0	0	0.178586	Candidatus_Kaiserbacteria	1	1	1	1	1	1	0	0	1
Saccharimonadaceae	1.50373	-0.866738	-0.838634	-1.52935	-1.58548	-0.870055	-0.812544	-1.57902	-0.253334	Saccharimonadaceae	0.906234	1.09828	1.17505	0	0	1.14667	1.11378	0	1.23359	Saccharimonadaceae	1.65932	-0.789177	-0.7137	-1.66234	-1.70954	-0.758764	-0.729538	-1.71049	-0.205363	Saccharimonadaceae	0.0970518	0.430009	0.475413	0	0	0.447994	0.465673	0	0.837289	Saccharimonadaceae	1	1	1	0	0	1	1	0	1
Saccharimonadales	0.566423	-0.157478	3.25844	-0.592043	0.511033	2.59218	-0.58051	-0.641712	1.42323	Saccharimonadales	0.447357	0.536722	0.662295	0	0.708269	0.635094	0	0	0.756568	Saccharimonadales	1.26616	-0.293406	4.91993	-1.26149	0.721524	4.08157	-1.29029	-1.35091	1.88117	Saccharimonadales	0.205457	0.769212	8.66e-07	0	0.470587	4.47e-05	0	0	0.0599489	Saccharimonadales	1	1	0.000475307	0	1	0.0238421	0	0	1
OM190	3.03679	-2.25014	-2.26047	-2.73809	-0.311754	-2.80651	-2.41527	-2.78776	-3.09675	OM190	0.35911	0.571199	0.605168	0.442618	0.6938	0.419408	0.65676	0.401748	0	OM190	8.45644	-3.93934	-3.73527	-6.18614	-0.449343	-6.69161	-3.67755	-6.93908	-7.88556	OM190	2.76e-17	8.17e-05	0.000187513	6.17e-10	0.653184	2.21e-11	0.000235485	3.95e-12	0	OM190	1.34e-14	0.0455928	0.0995694	3.37e-07	1	1.24e-08	0.124101	2.2e-09	0
SM1A02	0.437098	-0.101791	1.32025	-0.462717	0.312923	-0.0716629	-0.451185	0.464886	0.751646	SM1A02	0.332711	0.404517	0.623214	0	0.644508	0.382763	0	0.603458	0.794995	SM1A02	1.31375	-0.251636	2.11845	-1.28494	0.485523	-0.187225	-1.3437	0.77037	0.945473	SM1A02	0.188931	0.801323	0.0341371	0	0.627305	0.851484	0	0.44108	0.344417	SM1A02	1	1	1	0	1	1	0	1	1
Pla4_lineage	0.846049	-0.477297	-0.592304	-0.871669	0.180448	-0.846818	0.372948	-0.147272	-0.433804	Pla4_lineage	0.875678	0.974259	0.932047	0	1.08883	0	1.10491	0.964399	1.01257	Pla4_lineage	0.966164	-0.489908	-0.635487	-0.97971	0.165727	-0.942656	0.337536	-0.152709	-0.428416	Pla4_lineage	0.333962	0.624199	0.525111	0	0.868371	0	0.735713	0.878628	0.668348	Pla4_lineage	1	1	1	0	1	0	1	1	1
Planctomicrobium	0.279406	0.161899	0.235775	-0.305026	0.0782832	-0.280176	-0.293493	-0.056068	-0.0407365	Planctomicrobium	0.37691	0.497756	0.52647	0	0.555965	0	0	0.409167	0.466393	Planctomicrobium	0.741308	0.325257	0.447841	-0.759073	0.140806	-0.681399	-0.77288	-0.13703	-0.0873437	Planctomicrobium	0.458507	0.744987	0.654268	0	0.888023	0	0	0.891007	0.930398	Planctomicrobium	1	1	1	0	1	0	0	1	1
Skermanella	-0.0424812	0.011584	1.07029	0.383066	-0.0392741	2.60958	0.0283943	-0.032807	1.96229	Skermanella	0.128822	0.187342	0	0	0.214898	0	0.135184	0.19851	0	Skermanella	-0.329767	0.0618334	1.93652	0.923316	-0.182757	3.2373	0.210041	-0.165267	2.24944	Skermanella	0.741576	0.950695	0	0	0.854989	0	0.833636	0.868734	0	Skermanella	1	1	0	0	1	0	1	1	0
Brevundimonas	1.57239	-0.729659	-0.732887	0.961128	-0.599542	-1.22658	-1.22812	-0.86887	-1.23269	Brevundimonas	0.832732	1.08158	0.95728	1.18598	1.16909	0.892392	0.898692	1.02067	0.904801	Brevundimonas	1.88823	-0.67462	-0.765593	0.810408	-0.512829	-1.37449	-1.36656	-0.851275	-1.36239	Brevundimonas	0.0589957	0.499917	0.443919	0.417706	0.608071	0.16929	0.171762	0.394617	0.173074	Brevundimonas	1	1	1	1	1	1	1	1	1
Algimonas	2.78629	1.45836	0.0198738	0.524849	1.37445	-0.66492	0.810851	0.306204	-0.732239	Algimonas	1.1055	1.12591	1.23134	1.17287	1.13831	1.16522	1.37911	1.29624	1.26368	Algimonas	2.52039	1.29526	0.01614	0.44749	1.20745	-0.57064	0.587951	0.236225	-0.57945	Algimonas	0.0117224	0.195229	0.987123	0.654521	0.22726	0.568244	0.556565	0.813258	0.562285	Algimonas	1	1	1	1	1	1	1	1	1
Henriciella	0.512037	-0.542934	-0.0644328	-0.537656	-0.593792	0.657375	-0.526123	-0.203561	1.14092	Henriciella	0.399069	0	0.570967	0	0	0.647362	0	0.564665	0.889736	Henriciella	1.28308	-1.28201	-0.112849	-1.27118	-1.35778	1.01547	-1.30942	-0.360498	1.28231	Henriciella	0.199465	0	0.910151	0	0	0.309883	0	0.718475	0.199734	Henriciella	1	0	1	0	0	1	0	1	1
Hirschia	0.315871	0.0673832	0.266888	-0.34149	0.384779	-0.31664	-0.329958	-0.0445853	-0.0772008	Hirschia	0.226233	0.354126	0.688248	0	0.380583	0	0	0.29974	0.337148	Hirschia	1.39622	0.19028	0.387779	-1.29793	1.01102	-1.15916	-1.43293	-0.148747	-0.228982	Hirschia	0.162649	0.84909	0.69818	0	0.312005	0	0	0.881754	0.818883	Hirschia	1	1	1	0	1	0	0	1	1
Hyphomonas	-0.0424812	2.07158	2.45134	0.0168617	0.604501	0.614043	2.14521	2.92842	2.81492	Hyphomonas	0.128822	0	0	0.184598	0	0	0	0	0	Hyphomonas	-0.329767	3.31694	4.8597	0.0913431	0.865731	1.16438	2.71231	3.19117	3.06341	Hyphomonas	0.741576	0	0	0.92722	0	0	0	0	0	Hyphomonas	1	0	0	1	0	0	0	0	0
Litorimonas	0.792396	-0.409142	-0.806891	-0.549776	-0.37717	-0.793165	-0.806483	0.310628	0.913686	Litorimonas	0.752468	0.870993	0	0.784639	0.823048	0	0	1.0679	1.11371	Litorimonas	1.05306	-0.469742	-1.01703	-0.700674	-0.45826	-1.02136	-1.06902	0.290877	0.820399	Litorimonas	0.292312	0.638539	0	0.483507	0.646766	0	0	0.771145	0.411989	Litorimonas	1	1	0	1	1	0	0	1	1
Maricaulis	1.37183	1.02531	2.2325	-0.946111	0.626243	0.602772	0.390863	1.34975	1.88291	Maricaulis	0.836719	1.17705	0.885702	0.954321	1.00835	1.0167	1.2628	1.01845	0.909063	Maricaulis	1.63954	0.87109	2.5206	-0.991397	0.621057	0.59287	0.309522	1.32529	2.07127	Maricaulis	0.101101	0.383705	0.0117155	0.321492	0.534562	0.553268	0.756925	0.185074	0.0383336	Maricaulis	1	1	1	1	1	1	1	1	1
Ponticaulis	0.396964	-0.427861	-0.411458	-0.422583	-0.478719	1.52711	-0.411051	-0.0581008	1.26395	Ponticaulis	0.443828	0	0	0	0	0.541123	0	0.614914	0.909594	Ponticaulis	0.894409	-0.917548	-0.837433	-0.906993	-0.999202	2.82211	-0.920837	-0.0944862	1.38958	Ponticaulis	0.371103	0	0	0	0	0.00477084	0	0.924723	0.164658	Ponticaulis	1	0	0	0	0	1	0	1	1
uncultured_53	4.90771	0.163191	-0.62805	-0.550325	0.653139	-1.58732	0.728568	0.748202	0.170047	uncultured_53	0.215843	0.400772	0.485677	0.408156	0.238784	0.331856	0.284881	0.315468	0.305158	uncultured_53	22.7374	0.407191	-1.29314	-1.34832	2.73526	-4.78318	2.55745	2.37172	0.557241	uncultured_53	1.91e-114	0.683868	0.195962	0.177555	0.00623302	1.73e-06	0.0105442	0.0177053	0.577363	uncultured_53	1.04e-111	1	1	1	1	0.000935206	1	1	1
Hyphococcus	0.584618	2.56146	2.5301	0.73559	1.83433	1.27868	1.05246	2.54712	2.63095	Hyphococcus	0.607179	0.683006	0.650894	0.781164	0.994303	0.828009	1.06531	0.852408	0.937014	Hyphococcus	0.962842	3.75027	3.88711	0.941658	1.84484	1.54429	0.987939	2.98815	2.80781	Hyphococcus	0.335627	0.000176643	0.000101443	0.346368	0.0650611	0.122519	0.323183	0.0028067	0.00498803	Hyphococcus	1	0.0980367	0.054475	1	1	1	1	1	1
Marinicaulis	1.19883	-0.931105	-0.00126201	-1.22445	0.267631	0.367224	-1.21292	-0.890358	0.448612	Marinicaulis	0.72829	0.750284	0.885411	0	1.02674	0.864961	0	0.766633	1.00116	Marinicaulis	1.6461	-1.241	-0.00142534	-1.64573	0.260659	0.424555	-1.66094	-1.16139	0.448091	Marinicaulis	0.0997442	0.214605	0.998863	0	0.794355	0.671161	0	0.245484	0.654087	Marinicaulis	1	1	1	0	1	1	0	1	1
Parvularcula	1.5538	0.771088	0.854773	-0.484269	-1.63555	-0.321028	0.047108	0.0913906	0.0771877	Parvularcula	0.668194	0.856512	1.28696	0.962652	0	1.06369	1.08524	1.04535	1.15359	Parvularcula	2.32537	0.900265	0.66418	-0.503058	-2.35575	-0.301804	0.0434079	0.0874256	0.0669108	Parvularcula	0.0200524	0.367979	0.506575	0.614924	0	0.762801	0.965376	0.930333	0.946653	Parvularcula	1	1	1	1	0	1	1	1	1
uncultured_56	2.98456	-1.77358	-0.20061	-3.01018	-0.422089	0.25867	-2.99864	-2.37745	-1.63346	uncultured_56	0.25529	0.713859	0.606328	0	1.10851	0.385134	0	0.544232	0.477135	uncultured_56	11.6909	-2.48449	-0.33086	-10.4202	-0.380772	0.671635	-11.5787	-4.36846	-3.42347	uncultured_56	1.42e-31	0.0129736	0.74075	0	0.703373	0.501816	0	1.25e-05	0.000618262	uncultured_56	7.22e-29	1	1	0	1	1	0	0.00681948	0.322114
Dongia	-0.0424812	0.011584	0.932878	0.0168617	-0.0392741	1.88219	0.0283943	-0.032807	1.01829	Dongia	0.128822	0.187342	0	0.184598	0.214898	0	0.135184	0.19851	0	Dongia	-0.329767	0.0618334	1.9459	0.0913431	-0.182757	3.8813	0.210041	-0.165267	1.74184	Dongia	0.741576	0.950695	0	0.92722	0.854989	0	0.833636	0.868734	0	Dongia	1	1	0	1	1	0	1	1	0
Kiloniella	3.0986	-2.02749	-2.72933	-3.12422	-2.82201	-2.50681	-2.50378	-3.17389	-2.65927	Kiloniella	0.856495	1.1174	0.94144	0	0.925579	0.927448	1.00432	0	1.0078	Kiloniella	3.61777	-1.81447	-2.89911	-3.58807	-3.04891	-2.70292	-2.49301	-3.63139	-2.63868	Kiloniella	0.00029715	0.0696061	0.00374229	0	0.00229674	0.0068734	0.0126666	0	0.00832285	Kiloniella	0.130746	1	1	0	1	1	1	0	1
Pelagibius	-0.0424812	0.310211	2.65446	1.30286	0.473716	3.13565	0.0283943	0.448922	1.9664	Pelagibius	0.128822	0	0	0	0	0	0.135184	0	0	Pelagibius	-0.329767	1.45906	3.65963	2.68173	1.29929	3.85761	0.210041	0.885718	2.62758	Pelagibius	0.741576	0	0	0	0	0	0.833636	0	0	Pelagibius	1	0	0	0	0	0	1	0	0
Tagaea	1.15581	-1.18671	-0.87168	-1.18143	0.19951	-0.925532	-1.1699	-0.96286	-0.62321	Tagaea	0.5665	0	0.700696	0	0.887717	0.61552	0	0.655163	0.677489	Tagaea	2.04027	-2.02798	-1.24402	-2.01927	0.224746	-1.50366	-2.05702	-1.46965	-0.919882	Tagaea	0.0413236	0	0.213492	0	0.822177	0.132669	0	0.141656	0.357634	Tagaea	1	0	1	0	1	1	0	1	1
uncultured_59	-0.0424812	0.011584	1.70258	0.0168617	0.457707	1.59506	0.0283943	-0.032807	1.39732	uncultured_59	0.128822	0.187342	0	0.184598	0	0	0.135184	0.19851	0	uncultured_59	-0.329767	0.0618334	3.62041	0.0913431	1.30197	2.69302	0.210041	-0.165267	2.48216	uncultured_59	0.741576	0.950695	0	0.92722	0	0	0.833636	0.868734	0	uncultured_59	1	1	0	1	0	0	1	1	0
Kordiimonas	3.10076	-0.200987	0.306318	-2.64465	-0.261996	0.394182	-1.76253	-2.2794	-2.3628	Kordiimonas	0.281224	0.754675	0.731121	0.559093	0.998109	0.329679	0.55817	0.689522	0.506116	Kordiimonas	11.026	-0.266322	0.41897	-4.73026	-0.262492	1.19565	-3.1577	-3.30577	-4.6685	Kordiimonas	2.86e-28	0.789991	0.675238	2.24e-06	0.792942	0.231832	0.0015902	0.000947164	3.03e-06	Kordiimonas	1.44e-25	1	1	0.00118172	1	1	0.814181	0.499155	0.00165356
uncultured_60	5.02563	0.140284	-0.36412	-4.05267	-0.272624	-0.569714	-1.82926	-0.993524	-1.84301	uncultured_60	0.218655	0.361541	0.34562	0.741308	0.467245	0.308502	0.769005	0.515293	0.637419	uncultured_60	22.9843	0.388017	-1.05353	-5.46692	-0.583471	-1.84671	-2.37873	-1.92808	-2.89136	uncultured_60	6.69e-117	0.698004	0.2921	4.58e-08	0.559576	0.0647893	0.0173724	0.0538456	0.00383576	uncultured_60	3.66e-114	1	1	2.46e-05	1	1	1	1	1
uncultured_61	4.30867	-0.0711652	-1.76215	-0.687947	-2.82762	0.184032	-0.743493	-1.3128	-0.0920322	uncultured_61	0.220626	0.526802	0.891996	0.33255	0.535301	0.817804	0.952101	0.772242	0.30593	uncultured_61	19.5293	-0.135089	-1.97551	-2.0687	-5.28231	0.225032	-0.780898	-1.69999	-0.300827	uncultured_61	6.19e-85	0.892541	0.0482104	0.0385741	1.28e-07	0.821954	0.434862	0.0891337	0.763546	uncultured_61	3.34e-82	1	1	1	7.17e-05	1	1	1	1
uncultured_62	3.51662	0.844057	0.460577	-2.55047	0.539866	0.293342	0.957469	1.43679	1.42312	uncultured_62	0.892043	0.982006	1.16211	1.10207	1.06075	0.982636	0.980819	1.08426	0.937549	uncultured_62	3.94221	0.859524	0.396328	-2.31426	0.508947	0.298526	0.976193	1.32514	1.51791	uncultured_62	8.07e-05	0.390052	0.691863	0.0206534	0.610789	0.765302	0.328969	0.185124	0.129037	uncultured_62	0.0362501	1	1	1	1	1	1	1	1
NRL2	2.65336	-0.717773	0.347893	-2.29522	-0.450399	-0.420147	-1.90172	1.59959	1.45981	NRL2	0.722366	1.11743	0.964477	0.839116	1.18458	0.906917	0.981929	0.823679	0.838387	NRL2	3.67316	-0.642344	0.360706	-2.73528	-0.380218	-0.46327	-1.93672	1.94201	1.74121	NRL2	0.000239573	0.52065	0.718319	0.00623266	0.703784	0.643171	0.0527796	0.0521358	0.0816472	NRL2	0.105652	1	1	1	1	1	1	1	1
Candidatus_Captivus	-0.0424812	1.40146	1.35765	0.0168617	0.839616	0.36603	0.0283943	-0.032807	0.348729	Candidatus_Captivus	0.128822	0	0	0.184598	0	0	0.135184	0.19851	0	Candidatus_Captivus	-0.329767	2.68174	2.97817	0.0913431	2.17069	1.18371	0.210041	-0.165267	1.0532	Candidatus_Captivus	0.741576	0	0	0.92722	0	0	0.833636	0.868734	0	Candidatus_Captivus	1	0	0	1	0	0	1	1	0
uncultured_63	0.418036	-0.448933	0.835615	-0.443655	0.193356	0.0432931	-0.432123	-0.493324	0.669933	uncultured_63	0.315877	0	0.572026	0	0.772023	0.5097	0	0	0.515495	uncultured_63	1.32341	-1.3001	1.4608	-1.28826	0.250454	0.0849384	-1.35439	-1.40145	1.29959	uncultured_63	0.185698	0	0.14407	0	0.802236	0.93231	0	0	0.193741	uncultured_63	1	0	1	0	1	1	0	0	1
Mf105b01	-0.0424812	0.011584	1.80473	0.0168617	-0.0392741	1.58885	0.0283943	-0.032807	0.822017	Mf105b01	0.128822	0.187342	0	0.184598	0.214898	0	0.135184	0.19851	0	Mf105b01	-0.329767	0.0618334	3.74128	0.0913431	-0.182757	3.17128	0.210041	-0.165267	1.86391	Mf105b01	0.741576	0.950695	0	0.92722	0.854989	0	0.833636	0.868734	0	Mf105b01	1	1	0	1	1	0	1	1	0
Pyruvatibacter	2.48478	-2.13192	-0.886305	-1.71671	-1.32522	-1.2824	-2.49887	-2.56007	-2.14509	Pyruvatibacter	0.595136	0.701274	0.744691	0.745884	0.956356	0.788046	0	0	0.740119	Pyruvatibacter	4.17515	-3.04006	-1.19017	-2.30157	-1.3857	-1.62732	-4.18352	-4.1454	-2.89831	Pyruvatibacter	2.98e-05	0.00236528	0.233981	0.0213592	0.165838	0.10367	0	0	0.00375182	Pyruvatibacter	0.0135791	1	1	1	1	1	0	0	1
PS1_clade	1.97746	-1.24083	0.633701	-1.70445	1.50903	0.917203	-1.99155	-1.57102	-0.487693	PS1_clade	0.736449	0.848936	1.14509	0.776077	0.773246	0.960143	0	0.804451	0.930421	PS1_clade	2.68513	-1.46163	0.553407	-2.19624	1.95156	0.955277	-2.69707	-1.95291	-0.524163	PS1_clade	0.00725014	0.143843	0.579985	0.0280745	0.0509909	0.339437	0	0.0508303	0.600165	PS1_clade	1	1	1	1	1	1	0	1	1
uncultured_65	1.06577	0.222373	0.375387	-1.09139	-1.14753	-0.38415	-1.07986	-0.360705	-0.827102	uncultured_65	0.519077	0.747535	0.83966	0	0	0.638163	0	0.638693	0.602708	uncultured_65	2.05321	0.297476	0.44707	-2.02552	-2.08479	-0.601962	-2.071	-0.564754	-1.37231	uncultured_65	0.0400527	0.766103	0.654825	0	0	0.547199	0	0.572241	0.169967	uncultured_65	1	1	1	0	0	1	0	1	1
EF100-94H03	0.524161	-0.555059	1.08287	-0.549781	-0.605917	0.313476	-0.538248	-0.137352	1.97258	EF100-94H03	0.554255	0	0.707042	0	0	0.718545	0	0.728425	0.940004	EF100-94H03	0.945704	-0.968299	1.53154	-0.959286	-1.03732	0.436265	-0.967177	-0.18856	2.09848	EF100-94H03	0.344299	0	0.125635	0	0	0.662645	0	0.850438	0.035863	EF100-94H03	1	0	1	0	0	1	0	1	1
uncultured_66	4.97933	0.361318	-3.26008	-2.96574	0.744259	-3.53773	-1.28297	0.132145	-3.34445	uncultured_66	0.291265	0.364479	0.851603	0.775375	0.755834	0.941611	0.384157	0.516227	0.770995	uncultured_66	17.0955	0.991327	-3.82817	-3.82491	0.984686	-3.75711	-3.33971	0.255981	-4.33784	uncultured_66	1.6e-65	0.321526	0.000129101	0.000130819	0.324778	0.000171887	0.000838652	0.797965	1.44e-05	uncultured_66	8.58e-63	1	0.0690688	0.0667175	1	0.0864591	0.433583	1	0.00777009
Methylobacterium-Methylorubrum	0.975038	-0.0995887	0.223687	0.212562	-0.577214	-0.189391	-0.989125	-0.347075	-0.331743	Methylobacterium-Methylorubrum	0.811528	1.08483	1.08537	0.996117	0.872408	0.941433	0	0.964848	1.04333	Methylobacterium-Methylorubrum	1.20148	-0.0918014	0.206093	0.213391	-0.661633	-0.201173	-1.21603	-0.35972	-0.317967	Methylobacterium-Methylorubrum	0.229563	0.926856	0.836718	0.831022	0.508206	0.840563	0	0.719057	0.75051	Methylobacterium-Methylorubrum	1	1	1	1	1	1	0	1	1
Microvirga	0.315871	0.0194362	-0.330365	0.0860014	0.0182623	0.851294	-0.329958	0.00849029	0.114912	Microvirga	0.226233	0.322148	0	0.41357	0.342435	0.526297	0	0.33278	0.489076	Microvirga	1.39622	0.0603331	-1.14577	0.207949	0.0533309	1.61752	-1.43293	0.0255132	0.234958	Microvirga	0.162649	0.95189	0	0.835269	0.957468	0.105767	0	0.979646	0.814241	Microvirga	1	1	0	1	1	1	0	1	1
Cucumibacter	1.777	-0.579944	-0.354747	-1.80262	-1.41931	-1.77777	-1.79108	-1.58405	-1.83695	Cucumibacter	0.621057	0.783011	0.912096	0	0.682656	0	0	0.637805	0	Cucumibacter	2.86125	-0.740658	-0.388936	-2.82316	-2.0791	-2.74621	-2.87407	-2.48359	-2.8396	Cucumibacter	0.00421976	0.458901	0.697323	0	0.0376083	0	0	0.0130066	0	Cucumibacter	1	1	1	0	1	0	0	1	0
Devosia	0.868294	-0.228299	0.234614	-0.0379473	0.146078	0.223733	-0.882381	0.111371	0.13482	Devosia	0.716264	0.876964	0.931431	0.819475	0.869373	0.933077	0	0.891384	0.906171	Devosia	1.21225	-0.260329	0.251885	-0.0463068	0.168027	0.23978	-1.22851	0.124942	0.14878	Devosia	0.225415	0.79461	0.80113	0.963066	0.866562	0.810501	0	0.90057	0.881727	Devosia	1	1	1	1	1	1	0	1	1
Devosiaceae	0.373407	-0.0799859	-0.387902	-0.399027	0.518344	-0.374176	-0.387494	1.06025	-0.0495996	Devosiaceae	0.276574	0.337047	0	0	0.494738	0	0	0.625651	0.42449	Devosiaceae	1.35012	-0.237314	-1.16332	-1.29492	1.04771	-1.17703	-1.38362	1.69464	-0.116845	Devosiaceae	0.176978	0.812413	0	0	0.29477	0	0	0.0901439	0.906983	Devosiaceae	1	1	0	0	1	0	0	1	1
Maritalea	4.35894	0.137276	-1.26607	-0.958301	-1.09086	-3.08476	0.748778	-0.0140754	-0.490349	Maritalea	0.603154	0.696089	0.65832	0.654836	1.02456	0.850748	0.687996	0.631182	0.637465	Maritalea	7.22692	0.19721	-1.92318	-1.46342	-1.06472	-3.62594	1.08835	-0.0223	-0.769217	Maritalea	4.94e-13	0.843663	0.054457	0.143352	0.287004	0.000287907	0.276442	0.982209	0.441764	Maritalea	2.38e-10	1	1	1	1	0.14165	1	1	1
Pelagibacterium	0.315871	0.189711	-0.330365	-0.34149	-0.397626	-0.31664	0.541384	1.24524	-0.375827	Pelagibacterium	0.226233	0.590901	0	0	0	0	0.51528	0.684322	0	Pelagibacterium	1.39622	0.321054	-1.14577	-1.29793	-1.39441	-1.15916	1.05066	1.81966	-1.39163	Pelagibacterium	0.162649	0.748169	0	0	0	0	0.293415	0.0688106	0	Pelagibacterium	1	1	0	0	0	0	1	1	0
Filomicrobium	2.01951	1.02735	-1.01954	2.09993	-0.886195	-2.02028	2.95647	1.31125	-1.60726	Filomicrobium	0.717958	0.927767	0.990495	0.751653	0.900195	0	0.774393	0.953717	0.826281	Filomicrobium	2.81285	1.10733	-1.02933	2.79375	-0.984448	-2.72067	3.81779	1.37488	-1.94518	Filomicrobium	0.00491045	0.268149	0.303327	0.00521008	0.324895	0	0.00013465	0.169169	0.0517535	Filomicrobium	1	1	1	1	1	0	0.071499	1	1
Hyphomicrobium	0.644316	-0.0335222	0.115254	0.807922	-0.726072	0.268354	-0.658403	-0.373031	0.0598883	Hyphomicrobium	0.516633	0.704428	0.686343	0.836311	0	0.705066	0	0.555103	0.647314	Hyphomicrobium	1.24715	-0.0475877	0.167926	0.966055	-1.32472	0.380609	-1.26865	-0.672004	0.0925182	Hyphomicrobium	0.212344	0.962045	0.866642	0.334017	0	0.703493	0	0.501581	0.926286	Hyphomicrobium	1	1	1	1	0	1	0	1	1
Methyloceanibacter	-0.0424812	0.011584	1.62389	1.82901	0.527369	2.6789	0.0283943	0.516499	1.19037	Methyloceanibacter	0.128822	0.187342	0	0	0	0	0.135184	0	0	Methyloceanibacter	-0.329767	0.0618334	2.62602	3.58111	1.28951	3.95551	0.210041	1.28578	1.83613	Methyloceanibacter	0.741576	0.950695	0	0	0	0	0.833636	0	0	Methyloceanibacter	1	1	0	0	0	0	1	0	0
uncultured_69	2.47806	0.230556	0.514807	-0.338842	1.18753	-0.755807	-1.203	0.14606	-0.92112	uncultured_69	0.856936	1.15251	1.07033	1.03964	0.875235	1.07289	1.13184	1.13903	1.08659	uncultured_69	2.89177	0.200047	0.480978	-0.325923	1.35681	-0.704458	-1.06287	0.128233	-0.847713	uncultured_69	0.00383083	0.841444	0.630532	0.744483	0.174841	0.481148	0.28784	0.897965	0.396598	uncultured_69	1	1	1	1	1	1	1	1	1
Pleomorphomonas	1.83486	-1.51919	-1.84936	-0.522354	-1.11155	-1.83563	-1.84895	-1.17368	-1.89482	Pleomorphomonas	0.970554	0.996097	0	1.17885	1.14162	0	0	1.11703	0	Pleomorphomonas	1.89053	-1.52514	-1.83229	-0.443105	-0.973661	-1.84981	-1.90163	-1.05071	-1.90911	Pleomorphomonas	0.0586868	0.127224	0	0.65769	0.330225	0	0	0.293392	0	Pleomorphomonas	1	1	0	1	1	0	0	1	0
Cohaesibacter	3.43009	0.998478	0.595759	1.80479	-1.29542	-1.51405	2.38121	1.5573	1.39934	Cohaesibacter	0.779013	0.926798	0.874727	0.805595	1.16689	1.01466	0.825083	0.914757	0.908609	Cohaesibacter	4.40312	1.07734	0.68108	2.24032	-1.11015	-1.49218	2.88602	1.70242	1.54009	Cohaesibacter	1.07e-05	0.281328	0.495821	0.02507	0.266936	0.135652	0.00390144	0.0886774	0.123539	Cohaesibacter	0.00495102	1	1	1	1	1	1	1	1
Ensifer	-0.0424812	0.011584	1.38127	0.0168617	-0.0392741	1.72101	0.0283943	-0.032807	0.5122	Ensifer	0.128822	0.187342	0	0.184598	0.214898	0	0.135184	0.19851	0	Ensifer	-0.329767	0.0618334	2.64595	0.0913431	-0.182757	2.70381	0.210041	-0.165267	1.09692	Ensifer	0.741576	0.950695	0	0.92722	0.854989	0	0.833636	0.868734	0	Ensifer	1	1	0	1	1	0	1	1	0
Lentilitoribacter	0.373407	0.0577938	-0.089275	3.6171	-0.455162	-0.374176	1.92748	0.596154	0.608941	Lentilitoribacter	0.426966	0.641899	0.559966	0.469114	0	0	0.973754	0.579645	0.738392	Lentilitoribacter	0.874559	0.0900357	-0.159429	7.71049	-0.982446	-0.815404	1.97943	1.02848	0.824686	Lentilitoribacter	0.381814	0.928259	0.873331	1.25e-14	0	0	0.0477671	0.303723	0.40955	Lentilitoribacter	1	1	1	6.93e-12	0	0	1	1	1
Mesorhizobium	0.792396	-0.0993259	0.302349	-0.818016	-0.874152	1.98202	-0.806483	-0.867684	0.80636	Mesorhizobium	0.648567	0.852866	0.876301	0	0	0.964337	0	0	0.904738	Mesorhizobium	1.22176	-0.116461	0.345029	-1.22913	-1.29463	2.05532	-1.2395	-1.29567	0.891264	Mesorhizobium	0.221797	0.907287	0.730072	0	0	0.0398485	0	0	0.372788	Mesorhizobium	1	1	1	0	0	1	0	0	1
Nitratireductor	0.674223	1.62751	-0.0119765	4.6492	-0.755978	-0.674992	4.31529	0.550994	-0.734179	Nitratireductor	0.723237	0.996464	1.02791	0.767943	0	0	0.773318	0.991937	0	Nitratireductor	0.932229	1.63328	-0.0116513	6.0541	-1.01078	-0.902677	5.58023	0.555473	-0.982098	Nitratireductor	0.351218	0.10241	0.990704	1.41e-09	0	0	2.4e-08	0.578571	0	Nitratireductor	1	1	1	7.7e-07	0	0	1.33e-05	1	0
Ochrobactrum	0.798457	-0.131079	-0.812952	0.369656	-0.132679	-0.799227	-0.812544	-0.232054	-0.858414	Ochrobactrum	0.653972	0.84212	0	0.878021	0.853369	0	0	0.802576	0	Ochrobactrum	1.22093	-0.155653	-1.16749	0.42101	-0.155476	-1.17596	-1.23854	-0.289137	-1.26371	Ochrobactrum	0.222111	0.876306	0	0.673747	0.876446	0	0	0.772477	0	Ochrobactrum	1	1	0	1	1	0	0	1	0
Oricola	0.499129	-0.530026	0.733959	-0.524748	-0.580884	-0.499898	-0.513216	0.0524496	0.354354	Oricola	0.387623	0	0.667576	0	0	0	0	0.594237	0.640709	Oricola	1.28767	-1.28453	1.09944	-1.27355	-1.36121	-1.18645	-1.31458	0.0882638	0.553066	Oricola	0.197862	0	0.271577	0	0	0	0	0.929667	0.580218	Oricola	1	0	1	0	0	0	0	1	1
Pseudahrensia	3.38608	-0.476378	-1.12872	-3.02793	1.34165	-3.38685	-3.40016	-1.77601	-2.42344	Pseudahrensia	0.733582	1.10438	1.02878	0.797653	0.76446	0	0	1.01031	0.905535	Pseudahrensia	4.61581	-0.431353	-1.09715	-3.79605	1.75503	-4.46837	-4.62262	-1.75789	-2.67625	Pseudahrensia	3.92e-06	0.666212	0.272577	0.000147019	0.0792534	0	0	0.0787664	0.00744507	Pseudahrensia	0.00185601	1	1	0.0748326	1	0	0	1	1
uncultured_70	1.55879	0.0642902	3.27889	-0.152795	0.0442925	-0.558914	-0.0179921	0.977651	1.56781	uncultured_70	0.791823	1.02438	0.958465	1.01218	1.25848	0.977593	1.14244	1.10642	1.17783	uncultured_70	1.96861	0.0627604	3.42098	-0.150956	0.0351951	-0.571725	-0.0157488	0.883615	1.3311	uncultured_70	0.0489977	0.949957	0.000623958	0.88001	0.971924	0.567509	0.987435	0.376904	0.183155	uncultured_70	1	1	0.315723	1	1	1	1	1	1
Anderseniella	0.499129	-0.102534	-0.513623	1.13069	-0.580884	-0.499898	0.77561	0.00320559	-0.0868833	Anderseniella	0.387623	0.593036	0	0.606191	0	0	0.787142	0.561112	0.557242	Anderseniella	1.28767	-0.172897	-1.17421	1.86524	-1.36121	-1.18645	0.98535	0.00571291	-0.155917	Anderseniella	0.197862	0.862732	0	0.0621473	0	0	0.324452	0.995442	0.876099	Anderseniella	1	1	0	1	0	0	1	1	1
Afifella	-0.0424812	0.011584	0.798816	0.0168617	-0.0392741	2.00452	0.0283943	-0.032807	0.829425	Afifella	0.128822	0.187342	0	0.184598	0.214898	0	0.135184	0.19851	0	Afifella	-0.329767	0.0618334	1.90378	0.0913431	-0.182757	3.97637	0.210041	-0.165267	1.76598	Afifella	0.741576	0.950695	0	0.92722	0.854989	0	0.833636	0.868734	0	Afifella	1	1	0	1	1	0	1	1	0
Labrenzia	5.29998	-0.581951	-1.49169	0.145501	-0.107155	-2.86626	-1.28501	-1.39228	-1.68994	Labrenzia	0.131209	0.170239	0.610406	0.233123	0.156203	0.740933	0.202272	0.243931	0.209126	Labrenzia	40.3934	-3.41844	-2.44376	0.624137	-0.685994	-3.86844	-6.35286	-5.70768	-8.08095	Labrenzia	0	0.000629808	0.014535	0.532537	0.492717	0.000109532	2.11e-10	1.15e-08	6.43e-16	Labrenzia	0	0.347024	1	1	1	0.0569567	1.18e-07	6.34e-06	3.6e-13
Bradyrhizobium	0.685036	-0.179454	-0.375212	0.707807	0.0452973	-0.0980785	-0.699123	-0.193458	-0.744993	Bradyrhizobium	0.552888	0.673104	0.641317	0.903002	0.819325	0.783405	0	0.680706	0	Bradyrhizobium	1.23901	-0.266606	-0.585065	0.783837	0.0552861	-0.125195	-1.25934	-0.284202	-1.28433	Bradyrhizobium	0.21534	0.789772	0.558504	0.433136	0.955911	0.900369	0	0.776256	0	Bradyrhizobium	1	1	1	1	1	1	0	1	0
uncultured_71	-0.0424812	0.011584	0.740764	0.431013	1.08262	2.11788	0.0283943	0.474613	0.525541	uncultured_71	0.128822	0.187342	0	0	0	0	0.135184	0	0	uncultured_71	-0.329767	0.0618334	1.69542	1.20027	2.13337	3.831	0.210041	1.29784	1.05752	uncultured_71	0.741576	0.950695	0	0	0	0	0.833636	0	0	uncultured_71	1	1	0	0	0	0	1	0	0
Actibacterium	2.55108	-1.8837	-1.2778	0.640274	-1.28355	-2.55185	0.207892	-1.34673	-0.768695	Actibacterium	0.903704	1.13717	1.17937	1.10549	1.24591	0	1.34504	1.12268	1.2177	Actibacterium	2.82292	-1.65648	-1.08346	0.579175	-1.03021	-2.75554	0.154561	-1.19956	-0.631266	Actibacterium	0.00475889	0.0976255	0.278603	0.562471	0.302911	0	0.877167	0.23031	0.527867	Actibacterium	1	1	1	1	1	0	1	1	1
Aestuariicoccus	-0.0424812	2.9301	4.7864	0.524282	0.0993553	1.24991	0.780634	3.36343	2.33804	Aestuariicoccus	0.128822	0	0	0	0	0	0	0	0	Aestuariicoccus	-0.329767	3.32707	20.3233	0.951405	0.628983	1.8321	1.1544	4.65155	2.32442	Aestuariicoccus	0.741576	0	0	0	0	0	0	0	0	Aestuariicoccus	1	0	0	0	0	0	0	0	0
Aliiroseovarius	-0.0424812	0.56089	2.83601	0.0168617	0.56963	1.04562	0.0283943	0.350957	1.04188	Aliiroseovarius	0.128822	0	0	0.184598	0	0	0.135184	0	0	Aliiroseovarius	-0.329767	1.34705	4.14589	0.0913431	1.2816	1.16899	0.210041	1.33282	1.40404	Aliiroseovarius	0.741576	0	0	0.92722	0	0	0.833636	0	0	Aliiroseovarius	1	0	0	1	0	0	1	0	0
Cognatishimia	6.0518	0.303945	0.22565	1.57455	-0.194005	-0.458443	1.03866	1.46554	1.25559	Cognatishimia	0.314801	0.452793	0.374587	0.40663	0.435622	0.768518	0.498975	0.483202	0.71937	Cognatishimia	19.2242	0.671268	0.602395	3.87219	-0.445351	-0.596528	2.08159	3.03298	1.74541	Cognatishimia	2.32e-82	0.50205	0.546911	0.00010786	0.656066	0.550822	0.0373795	0.00242148	0.080914	Cognatishimia	1.25e-79	1	1	0.0552243	1	1	1	1	1
Dinoroseobacter	1.62034	1.35201	-1.25107	3.35782	0.935181	-0.0766225	2.91818	2.59036	-1.19857	Dinoroseobacter	0.857022	1.18877	0.941936	0.907054	1.25123	1.09636	0.918899	0.945284	0.954908	Dinoroseobacter	1.89066	1.13732	-1.32819	3.7019	0.74741	-0.0698881	3.17574	2.7403	-1.25516	Dinoroseobacter	0.0586697	0.255404	0.184116	0.000213991	0.454816	0.944283	0.00149456	0.00613828	0.209419	Dinoroseobacter	1	1	1	0.107637	1	1	0.766708	1	1
Donghicola	5.33768	-3.1255	-2.26269	-4.62483	-2.33483	1.35294	-5.35176	-4.17323	-0.770236	Donghicola	0.366339	0.796231	0.703745	0.801248	1.33779	0.406379	0	0.864071	0.605932	Donghicola	14.5703	-3.92537	-3.21522	-5.77203	-1.74529	3.32925	-14.4948	-4.82973	-1.27116	Donghicola	4.34e-48	8.66e-05	0.00130346	7.83e-09	0.0809349	0.000870792	0	1.37e-06	0.203672	Donghicola	2.28e-45	0.048235	0.642606	4.25e-06	1	0.415368	0	0.000750574	1
HIMB11	1.5039	-1.5348	5.03607	-0.529289	-0.425842	5.71307	-1.51799	-0.977374	2.2134	HIMB11	0.896497	0	0.94636	1.30534	1.4161	1.16812	0	1.094	1.44766	HIMB11	1.67754	-1.68655	5.32151	-0.40548	-0.300715	4.89081	-1.68985	-0.893394	1.52895	HIMB11	0.0934378	0	1.03e-07	0.685124	0.763632	1e-06	0	0.371646	0.126277	HIMB11	1	0	5.67e-05	1	1	0.000546291	0	1	1
Jannaschia	-0.0424812	1.08454	2.44803	0.0168617	1.356	0.493054	0.0283943	-0.032807	-0.0174755	Jannaschia	0.128822	0	0	0.184598	0	0	0.135184	0.19851	0.190439	Jannaschia	-0.329767	1.85047	2.34745	0.0913431	1.98628	1.20141	0.210041	-0.165267	-0.0917641	Jannaschia	0.741576	0	0	0.92722	0	0	0.833636	0.868734	0.926885	Jannaschia	1	0	0	1	0	0	1	1	1
Leisingera	6.00843	-0.54956	-0.878492	-1.59269	-0.750079	-0.858707	-2.72588	-1.34917	-1.29781	Leisingera	0.337793	0.393084	0.652144	0.395586	0.377643	0.889587	0.913121	0.42851	0.390676	Leisingera	17.7873	-1.39807	-1.34708	-4.02615	-1.98621	-0.965287	-2.98524	-3.14851	-3.32197	Leisingera	8.86e-71	0.162092	0.177954	5.67e-05	0.0470096	0.334401	0.00283357	0.00164104	0.000893839	Leisingera	4.76e-68	1	1	0.0291998	1	1	1	0.854981	0.463009
Lentibacter	-0.0424812	0.011584	3.05287	2.55929	0.440305	1.51668	2.58509	1.10459	3.07632	Lentibacter	0.128822	0.187342	0	0	0	0	0	0	0	Lentibacter	-0.329767	0.0618334	4.72585	3.19174	1.30464	1.73157	2.59244	1.78576	2.89336	Lentibacter	0.741576	0.950695	0	0	0	0	0	0	0	Lentibacter	1	1	0	0	0	0	0	0	0
Limibaculum	2.99646	0.439488	-0.784422	-0.726271	1.75679	-1.99291	-0.0743412	0.507567	-1.49639	Limibaculum	1.05188	1.25221	1.15202	1.14205	1.06413	1.20575	1.10263	1.08066	1.14799	Limibaculum	2.84868	0.350971	-0.680912	-0.635936	1.65092	-1.65284	-0.0674219	0.469682	-1.30349	Limibaculum	0.00439016	0.72561	0.495927	0.524818	0.098754	0.0983637	0.946246	0.638582	0.192408	Limibaculum	1	1	1	1	1	1	1	1	1
Marivita	4.99266	0.255108	-1.30766	1.05809	0.269641	-3.05321	1.11982	0.113622	-3.067	Marivita	0.233372	0.377344	0.421836	0.374573	0.283343	0.678689	0.327179	0.297121	0.632519	Marivita	21.3935	0.676062	-3.09991	2.8248	0.951642	-4.49869	3.42266	0.382409	-4.84887	Marivita	1.54e-101	0.499001	0.00193576	0.00473095	0.341279	6.84e-06	0.000620125	0.702158	1.24e-06	Marivita	8.34e-99	1	0.940781	1	1	0.00368531	0.323085	1	0.000681672
Nautella	3.66501	1.58982	1.55556	4.7378	0.236265	-0.486135	3.51877	2.062	1.29337	Nautella	0.912709	1.04257	0.988309	0.9371	1.20163	1.2154	0.949287	0.92697	1.08733	Nautella	4.01553	1.5249	1.57396	5.05581	0.19662	-0.399979	3.70676	2.22445	1.1895	Nautella	5.93e-05	0.127283	0.115496	4.29e-07	0.844125	0.689172	0.000209931	0.0261181	0.234244	Nautella	0.0266908	1	1	0.000227135	1	1	0.110844	1	1
Oceanicella	-0.0424812	0.502324	1.32519	0.0168617	-0.0392741	0.847759	0.0283943	-0.032807	-0.0174755	Oceanicella	0.128822	0	0	0.184598	0.214898	0	0.135184	0.19851	0.190439	Oceanicella	-0.329767	1.37235	2.19234	0.0913431	-0.182757	1.52905	0.210041	-0.165267	-0.0917641	Oceanicella	0.741576	0	0	0.92722	0.854989	0	0.833636	0.868734	0.926885	Oceanicella	1	0	0	1	1	0	1	1	1
Paracoccus	2.09728	-0.750274	-1.36746	0.971818	-1.26826	-1.44275	-0.894017	-1.35258	-2.15724	Paracoccus	0.797545	1.08624	1.12381	1.17569	1.05655	1.00877	1.06034	1.01467	0	Paracoccus	2.62967	-0.690706	-1.21681	0.826592	-1.20038	-1.43021	-0.843143	-1.33302	-2.62756	Paracoccus	0.00854665	0.48975	0.223677	0.408469	0.229992	0.152656	0.399149	0.182525	0	Paracoccus	1	1	1	1	1	1	1	1	0
Planktotalea	-0.0424812	0.011584	1.798	0.0168617	0.549614	0.041712	0.0283943	0.313767	0.570251	Planktotalea	0.128822	0.187342	0	0.184598	0	0.195579	0.135184	0	0	Planktotalea	-0.329767	0.0618334	2.32022	0.0913431	1.28534	0.213275	0.210041	1.33771	1.1029	Planktotalea	0.741576	0.950695	0	0.92722	0	0.831113	0.833636	0	0	Planktotalea	1	1	0	1	0	1	1	0	0
Ponticoccus	-0.0424812	1.26305	1.46255	0.0168617	0.734966	0.041712	0.582912	1.65827	1.68238	Ponticoccus	0.128822	0	0	0.184598	0	0.195579	0	0	0	Ponticoccus	-0.329767	1.80741	2.21964	0.0913431	2.23904	0.213275	1.15759	2.90099	3.29658	Ponticoccus	0.741576	0	0	0.92722	0	0.831113	0	0	0	Ponticoccus	1	0	0	1	0	1	0	0	0
Pseudooceanicola	0.892085	-0.922982	0.330881	-0.917704	-0.154971	0.321283	-0.906172	-0.459952	0.373101	Pseudooceanicola	0.882173	0	1.20319	0	1.14759	1.15324	0	1.01848	1.21815	Pseudooceanicola	1.01123	-1.03029	0.275004	-1.02405	-0.13504	0.278592	-1.0251	-0.451606	0.306286	Pseudooceanicola	0.311904	0	0.783313	0	0.89258	0.780558	0	0.651553	0.759387	Pseudooceanicola	1	0	1	0	1	1	0	1	1
Pseudophaeobacter	-0.0424812	2.74307	6.19289	0.0168617	1.91385	3.4146	0.818643	-0.032807	1.85657	Pseudophaeobacter	0.128822	0	0	0.184598	0	0	0	0.19851	0	Pseudophaeobacter	-0.329767	2.4622	12.0757	0.0913431	2.00366	6.04686	1.15358	-0.165267	2.30768	Pseudophaeobacter	0.741576	0	0	0.92722	0	0	0	0.868734	0	Pseudophaeobacter	1	0	0	1	0	0	0	1	0
Pseudoruegeria	1.61391	-1.64481	-1.03116	0.483265	0.495332	-1.61468	-1.628	-1.13384	-1.67387	Pseudoruegeria	0.861105	0	1.02534	1.10456	1.38568	0	0	0.945408	0	Pseudoruegeria	1.87424	-1.87979	-1.00567	0.437518	0.357465	-1.82675	-1.88658	-1.19931	-1.89364	Pseudoruegeria	0.0608979	0	0.314575	0.661736	0.720744	0	0	0.230408	0	Pseudoruegeria	1	0	1	1	1	0	0	1	0
Rhodobacteraceae	-0.0424812	0.726661	0.0279868	0.0168617	0.473716	0.041712	0.0283943	3.32901	0.382174	Rhodobacteraceae	0.128822	0	0.20964	0.184598	0	0.195579	0.135184	0	0	Rhodobacteraceae	-0.329767	1.02131	0.133499	0.0913431	0.971235	0.213275	0.210041	5.37984	0.949037	Rhodobacteraceae	0.741576	0	0.893799	0.92722	0	0.831113	0.833636	0	0	Rhodobacteraceae	1	0	1	1	0	1	1	0	0
Rhodovulum	3.0429	-1.5652	2.7717	1.46954	-1.48296	1.2672	-2.51538	-1.51422	1.93522	Rhodovulum	1.06277	1.33211	1.13729	1.16421	1.27033	1.3355	1.17671	1.29216	1.15706	Rhodovulum	2.86319	-1.17498	2.43711	1.26226	-1.16738	0.948862	-2.13763	-1.17185	1.67254	Rhodovulum	0.00419403	0.240003	0.0148051	0.206854	0.243056	0.342691	0.0325468	0.241257	0.0944182	Rhodovulum	1	1	1	1	1	1	1	1	1
Roseivivax	0.556665	0.896859	2.1536	1.22747	0.624289	-0.129943	-0.570752	0.337565	1.19525	Roseivivax	0.438687	0.960977	0.756363	0.795995	0.727177	0.585301	0	0.660136	0.962877	Roseivivax	1.26893	0.933278	2.84731	1.54206	0.85851	-0.22201	-1.29344	0.511356	1.24133	Roseivivax	0.204464	0.350676	0.00440904	0.12306	0.390611	0.824306	0	0.609101	0.214483	Roseivivax	1	1	1	1	1	1	0	1	1
Roseobacter_clade_CHAB-I-5_lineage	2.78044	1.39144	-0.807952	1.98665	0.21774	-2.78121	2.1682	1.19266	-2.8404	Roseobacter_clade_CHAB-I-5_lineage	0.772056	0.829209	0.98253	0.902386	1.14772	0	0.861926	0.81812	0	Roseobacter_clade_CHAB-I-5_lineage	3.60135	1.67803	-0.822318	2.20156	0.189715	-3.4944	2.51553	1.4578	-3.56926	Roseobacter_clade_CHAB-I-5_lineage	0.00031657	0.093341	0.410896	0.0276966	0.849533	0	0.0118854	0.144896	0	Roseobacter_clade_CHAB-I-5_lineage	0.138974	1	1	1	1	0	1	1	0
Roseovarius	4.77541	-0.976087	-2.50157	-0.226943	-0.183026	-2.0491	-0.882414	-1.89603	-3.24948	Roseovarius	0.308805	0.791983	1.03092	0.346134	0.376195	1.17853	0.399707	0.888689	0.651482	Roseovarius	15.4642	-1.23246	-2.42653	-0.655651	-0.486519	-1.73869	-2.20765	-2.13351	-4.98783	Roseovarius	6.06e-54	0.217778	0.0152439	0.512049	0.6266	0.0820889	0.0272684	0.0328829	6.11e-07	Roseovarius	3.21e-51	1	1	1	1	1	1	1	0.000336441
Ruegeria	7.72547	0.490844	-1.71008	0.765828	0.294466	-2.55589	0.422269	0.320237	-1.71355	Ruegeria	0.282991	0.425792	0.38797	0.397736	0.346252	0.470425	0.353598	0.322366	0.33035	Ruegeria	27.2994	1.15278	-4.40777	1.92547	0.850439	-5.43315	1.19421	0.993395	-5.18707	Ruegeria	4.31e-164	0.249001	1.04e-05	0.0541712	0.395081	5.54e-08	0.232397	0.320518	2.14e-07	Ruegeria	2.36e-161	1	0.00566074	1	1	3.06e-05	1	1	0.000118137
Sedimentitalea	1.73736	2.57782	1.7696	-0.742926	0.236629	-1.37192	-0.091337	2.79461	-0.633193	Sedimentitalea	0.616651	0.641768	0.713457	0.855557	0.911863	0.698395	1.07433	0.666785	0.794309	Sedimentitalea	2.8174	4.01675	2.48031	-0.868353	0.2595	-1.96439	-0.0850174	4.19117	-0.797162	Sedimentitalea	0.00484136	5.9e-05	0.0131267	0.385201	0.795249	0.0494848	0.932248	2.78e-05	0.425357	Sedimentitalea	1	0.0329849	1	1	1	1	1	0.0150413	1
Shimia	6.13417	0.280679	0.232711	2.10565	-0.205443	-0.50304	0.954965	0.412892	0.203647	Shimia	0.17078	0.255288	0.542375	0.323269	0.33891	0.528073	0.244886	0.265702	0.253612	Shimia	35.9185	1.09946	0.429058	6.51363	-0.606189	-0.952595	3.89963	1.55397	0.802985	Shimia	1.57e-282	0.271568	0.667881	7.34e-11	0.544389	0.340795	9.63e-05	0.120192	0.421983	Shimia	8.74e-280	1	1	4.03e-08	1	1	0.0513483	1	1
Silicimonas	4.53956	-0.532396	-3.31629	0.126872	1.03629	-3.00534	-1.12526	-0.954197	-3.02124	Silicimonas	0.981571	1.22861	1.13551	1.02744	1.01913	1.18375	1.29805	1.23968	1.16387	Silicimonas	4.62479	-0.433334	-2.92054	0.123484	1.01684	-2.53884	-0.866883	-0.769714	-2.59587	Silicimonas	3.75e-06	0.664772	0.00349421	0.901724	0.309229	0.0111221	0.386006	0.44147	0.00943516	Silicimonas	0.00178114	1	1	1	1	1	1	1	1
Sulfitobacter	4.10149	0.432837	0.520967	1.37558	0.726152	-1.05175	-0.852426	1.32247	0.670882	Sulfitobacter	0.89885	1.22859	0.939312	0.924785	0.930674	1.03774	1.18691	0.918941	0.942495	Sulfitobacter	4.56304	0.352302	0.554626	1.48745	0.780243	-1.0135	-0.718187	1.43913	0.711815	Sulfitobacter	5.04e-06	0.724611	0.579151	0.136895	0.435248	0.310821	0.472642	0.150115	0.476579	Sulfitobacter	0.00236961	1	1	1	1	1	1	1	1
Tateyamaria	0.700233	-0.73113	0.573048	-0.725853	-0.781988	-0.301353	-0.71432	-0.775521	1.7635	Tateyamaria	0.708881	0	0.910894	0	0	0.800456	0	0	1.33465	Tateyamaria	0.987801	-1.0088	0.629105	-1.00134	-1.06552	-0.376477	-1.00484	-1.0642	1.32132	Tateyamaria	0.32325	0	0.52928	0	0	0.706562	0	0	0.186396	Tateyamaria	1	0	1	0	0	1	0	0	1
Thalassobius	0.584618	0.0776324	3.05301	1.05403	-0.666373	-0.0702131	-0.598705	0.0408762	2.15421	Thalassobius	0.463528	0.700762	0.848742	0.844747	0	0.64482	0	0.694945	0.953281	Thalassobius	1.26124	0.110783	3.5971	1.24775	-1.33902	-0.108888	-1.28471	0.0588194	2.25978	Thalassobius	0.207224	0.911789	0.000321786	0.212123	0	0.913291	0	0.953096	0.0238349	Thalassobius	1	1	0.167007	1	0	1	0	1	1
Thalassococcus	4.59568	0.398584	2.39813	-1.82886	-0.168965	0.194905	-2.6766	-1.3653	2.08968	Thalassococcus	0.380978	0.546874	0.445794	0.935976	0.407379	0.421164	1.10203	0.766498	0.433368	Thalassococcus	12.0629	0.728841	5.37945	-1.95396	-0.414761	0.462776	-2.42879	-1.78122	4.82195	Thalassococcus	1.66e-33	0.466099	7.47e-08	0.0507054	0.678317	0.643525	0.0151493	0.0748767	1.42e-06	Thalassococcus	8.51e-31	1	4.12e-05	1	1	1	1	1	0.000779059
Tropicibacter	4.78899	-0.756215	-1.27043	0.729059	-1.22361	-1.83122	-0.359777	0.573607	0.357071	Tropicibacter	0.161417	0.433128	0.682297	0.273306	0.567434	0.555645	1.07309	0.434483	1.12084	Tropicibacter	29.6685	-1.74594	-1.86198	2.66755	-2.15638	-3.29567	-0.335273	1.32021	0.318576	Tropicibacter	1.96e-193	0.0808219	0.0626055	0.00764055	0.0310537	0.00098187	0.737419	0.186767	0.750048	Tropicibacter	1.08e-190	1	1	1	1	0.46737	1	1	1
Tropicimonas	-0.0424812	0.011584	2.10438	1.05163	-0.0392741	2.05974	0.761107	0.900263	-0.0174755	Tropicimonas	0.128822	0.187342	0	0	0.214898	0	0	0	0.190439	Tropicimonas	-0.329767	0.0618334	3.39845	1.53066	-0.182757	2.38015	1.10005	1.43005	-0.0917641	Tropicimonas	0.741576	0.950695	0	0	0.854989	0	0	0	0.926885	Tropicimonas	1	1	0	0	1	0	0	0	1
uncultured_72	6.41026	-0.0760655	-0.583829	-0.154729	0.391207	-2.56188	-1.84557	-0.306509	-1.34634	uncultured_72	0.40314	0.440469	0.459846	0.510462	0.489107	0.565223	0.467271	0.467794	0.575214	uncultured_72	15.9008	-0.172692	-1.26962	-0.303115	0.79984	-4.5325	-3.94968	-0.655222	-2.34058	uncultured_72	6.25e-57	0.862893	0.204221	0.761802	0.423804	5.83e-06	7.83e-05	0.512325	0.0192537	uncultured_72	3.33e-54	1	1	1	1	0.0031476	0.0419457	1	1
uncultured_73	-0.0424812	0.011584	0.89348	0.0168617	-0.0392741	2.27794	0.0283943	-0.032807	1.09993	uncultured_73	0.128822	0.187342	0	0.184598	0.214898	0	0.135184	0.19851	0	uncultured_73	-0.329767	0.0618334	1.67259	0.0913431	-0.182757	3.93174	0.210041	-0.165267	1.7362	uncultured_73	0.741576	0.950695	0	0.92722	0.854989	0	0.833636	0.868734	0	uncultured_73	1	1	0	1	1	0	1	1	0
Terasakiella	1.72216	0.917307	3.05367	-1.74778	-0.786396	0.523011	0.104537	0.475869	2.97512	Terasakiella	1.0547	1.3824	1.11241	0	1.30556	1.29445	1.24013	1.32143	1.20103	Terasakiella	1.63284	0.663561	2.7451	-1.63753	-0.602342	0.404042	0.0842954	0.360118	2.47713	Terasakiella	0.102503	0.506971	0.00604928	0	0.546946	0.686182	0.932822	0.718759	0.0132444	Terasakiella	1	1	1	0	1	1	1	1	1
[truncated: 179 more rows]
[truncated: 10 more columns]
