# Supplementary material for: Structural Dynamics of the Skin-Associated Microbiome of the Sea Cucumber Holothuria scabra During Integument Ulceration and Recovery
Source: Curr Microbiol. 2025 Sep 2;82(10):489. doi: 10.1007/s00284-025-04475-9 (PMC12405312; doi:10.1007/s00284-025-04475-9)
Supplement: Supplementary file 6 — Supplementary file6 (XLSX 13 KB) [file 284_2025_4475_MOESM6_ESM.xlsx]

## Sheet: Sheet1
Sample	Novo ID	Raw PE(#)	Qualified(#)	Combined(#)	Nochime(#)	Effective Rate(%)	AvgLen(nt)	Q20(%)	Q30(%)	GC Content(%)	sample note
S15H1	FKDN210306982-1A	132260	132233	117590	75260	56.9	417	96.36	91.08	53.4	skin sample on day15
S15H3	FKDN210269779-1A	103939	103927	47776	35496	34.15	418	89.48	78.69	52.93	skin sample on day15
S15H4	FKDN210269780-1A	106126	106123	50023	30558	28.79	421	89.46	78.84	52.98	skin sample on day15
S15U1	FKDN210269775-1A	139064	139056	63264	45009	32.37	417	89.52	78.87	52.76	skin sample on day15
S15U2	FKDN210269776-1A	109696	109692	51188	40560	36.97	413	89.72	79.13	53.54	skin sample on day15
S15U8	FKDN210269777-1A	131798	131793	61942	44300	33.61	413	89.81	79.18	53.37	skin sample on day15
S15WH	FKDN210269797-1A	130627	130564	113662	85400	65.38	416	96	90.57	53.88	water sample on day15
S15WH1	FKDN220482778-1A	132322	132247	129697	118404	89.48	416	97.53	92.69	53.12	water sample on day15
S15WH2	FKDN220482779-1A	126070	125988	123462	109887	87.16	416	97.49	92.64	53.22	water sample on day15
S15WU	FKDN210269794-1A	133323	133310	60562	44022	33.02	414	89.65	79.1	53.51	water sample on day15
S15WU1	FKDN220482777-1A	114937	114536	112129	97423	84.76	415	97.54	92.68	53.69	water sample on day15
S15WU2	FKDN220482776-1A	103487	102270	100122	78648	76	414	97.44	92.32	53	water sample on day15
S1H1	FKDN210269762-1A	107647	107645	96459	65300	60.66	412	96.48	91.25	53.76	skin sample on day1
S1H7	FKDN210269761-1A	107925	107921	96657	79900	74.03	411	96.52	91.41	54.18	skin sample on day1
S1H9	FKDN210306980-1A	119036	119011	103207	74004	62.17	412	96.19	90.67	53.56	skin sample on day1
S1U1	FKDN210306978-1A	114966	114820	102866	83691	72.8	414	96.45	91.11	54.14	skin sample on day1
S1U2	FKDN210269757-1A	137965	137952	63192	46876	33.98	410	89.65	79.07	54.2	skin sample on day1
S1U7	FKDN210306979-1A	109693	109680	96848	74405	67.83	417	96.2	90.67	53.71	skin sample on day1
S23H2	FKDN210269785-1A	132265	132264	116423	81525	61.64	419	96.05	90.63	53.21	skin sample on day23
S23H4	FKDN210306983-1A	129096	129063	112033	93385	72.34	415	96.1	90.5	53.22	skin sample on day23
S23U2	FKDN210269781-1A	102365	102360	47957	32075	31.33	417	89.61	79.01	53.73	skin sample on day23
S23U5	FKDN210269782-1A	112225	112217	50736	33227	29.61	420	89.36	78.6	53.1	skin sample on day23
S23U8	FKDN210269783-1A	138697	138679	63464	41902	30.21	418	89.39	78.67	53.66	skin sample on day23
S30H3	FKDN210269791-1A	128403	128397	60370	45805	35.67	421	89.65	79.08	53.3	skin sample on day30
S30H4	FKDN210269792-1A	108040	108028	50420	32538	30.12	422	89.52	78.82	53.79	skin sample on day30
S30U2	FKDN210269787-1A	128884	128882	60079	41249	32	419	89.51	78.83	53.58	skin sample on day30
S30U6	FKDN210269788-1A	102997	102991	47090	37812	36.71	416	89.46	78.74	53.45	skin sample on day30
S30U7	FKDN210306984-1A	110238	110226	97914	78472	71.18	416	96.38	91.09	53.55	skin sample on day30
S30WH	FKDN210269798-1A	134069	134067	119683	77211	57.59	419	96.39	91.22	53.34	water sample on day30
S30WH1	FKDN220482772-1A	138316	137966	133193	120191	86.9	420	96.8	91	52.89	water sample on day30
S30WH2	FKDN220482773-1A	117193	116844	112316	84966	72.5	419	96.58	90.63	53.96	water sample on day30
S30WU	FKDN210269795-1A	116361	115930	52255	37942	32.61	418	89.38	78.71	53.47	water sample on day30
S30WU1	FKDN220482781-1A	138036	137891	134839	123130	89.2	416	97.34	92.32	53.66	water sample on day30
S30WU2	FKDN220482780-1A	133210	132085	129221	98749	74.13	413	97.42	92.51	54.28	water sample on day30
S4H2	FKDN210269767-1A	137555	137549	63345	48837	35.5	414	89.68	79.03	53.02	skin sample on day4
S4H4	FKDN210269768-1A	124486	124484	56167	42116	33.83	415	89.49	78.83	53	skin sample on day4
S4U2	FKDN210269763-1A	114656	114648	53111	34443	30.04	417	89.61	78.95	53.44	skin sample on day4
S4U3	FKDN210269764-1A	126069	126066	59025	42744	33.91	419	89.58	78.98	53.06	skin sample on day4
S4U4	FKDN210269765-1A	126308	126251	59547	37551	29.73	417	89.77	79.11	53.46	skin sample on day4
S7H2	FKDN210269773-1A	127621	127615	58482	43195	33.85	415	89.7	79.02	53	skin sample on day7
S7H3	FKDN210269774-1A	111678	111674	51697	38861	34.8	415	89.68	79.1	53.19	skin sample on day7
S7H4	FKDN210306981-1A	114625	114572	98722	79365	69.24	415	96.15	90.54	53.25	skin sample on day7
S7U4	FKDN210269769-1A	119082	119076	54481	38142	32.03	415	89.59	79.02	53.2	skin sample on day7
S7U6	FKDN210269770-1A	105406	105400	47923	34285	32.53	415	89.57	78.95	52.99	skin sample on day7
S7U7	FKDN210269771-1A	121423	121423	107470	81916	67.46	416	96.28	90.99	53.04	skin sample on day7
S7WH	FKDN210269796-1A	112122	112113	49077	36672	32.71	420	89.6	79.07	52.43	water sample on day7
S7WH1	FKDN220482783-1A	107822	107636	105455	95115	88.21	418	97.56	92.72	52.29	water sample on day7
S7WH2	FKDN220482782-1A	124874	116882	112531	98187	78.63	421	96.74	90.87	53.29	water sample on day7
S7WU	FKDN210269793-1A	138673	138662	62719	45642	32.91	415	89.59	79.09	53.22	water sample on day7
S7WU1	FKDN220482775-1A	139580	133116	130456	106949	76.62	411	97.46	92.56	54.14	water sample on day7
S7WU2	FKDN220482774-1A	101337	99325	96226	73289	72.32	409	96.85	91.11	53.8	water sample on day7
